# Supplementary material for: Transcriptional profiling of spiny lobster metamorphosis reveals three new additions to the nuclear receptor superfamily
Source: BMC Genomics. 2019 Jun 28;20:531. doi: 10.1186/s12864-019-5925-5 (PMC6599367; doi:10.1186/s12864-019-5925-5)
Supplement: Supplementary file 1 — “Sequencing report” - a spreadsheet with details of the sequencing report and assembly pipeline. Read mapping graphs are also shown to validate expression quantitation. (XLSX 823 kb) [file 12864_2019_5925_MOESM1_ESM.xlsx]

## Sheet: Read QC
Sample	Phase	Stage	Days post-molt	Raw reads	Clean reads	Clean Bases	Error (%)	GC (%)
A4	Phyllosoma	10.1	4	51905936	50270792	7.54G	0.02	45.91
A5	Phyllosoma	10.1	4	46987090	45456654	6.82G	0.02	47.4
A6	Phyllosoma	10.1	4	47421426	45960500	6.89G	0.02	45.19
B4	Phyllosoma	10.2	4	47392754	45915146	6.89G	0.02	46.1
B5	Phyllosoma	10.2	4	50661466	49073602	7.36G	0.02	45.98
B6	Phyllosoma	10.2	4	54404516	52726488	7.91G	0.02	45.91
C4	Phyllosoma	11.1	4	51627480	50062658	7.51G	0.02	47.67
C5	Phyllosoma	11.1	4	44315678	42887090	6.43G	0.02	47.66
C6	Phyllosoma	11.1	4	50822098	49225706	7.38G	0.02	46.48
D4	Phyllosoma	11.2 4d	4	48866346	46690460	7G	0.02	48.77
D5	Phyllosoma	11.2 4d	4	50830500	49206938	7.38G	0.02	46.35
D6	Phyllosoma	11.2 4d	4	47878998	45574404	6.84G	0.02	47.27
E4	Phyllosoma	11.2.6d	6	45777472	43912840	6.59G	0.02	47.86
E5	Phyllosoma	11.2.6d	6	45284986	43398512	6.51G	0.02	48.84
E6	Phyllosoma	11.2.6d	6	53128592	51483888	7.72G	0.02	46.84
F4	Phyllosoma	11.2.8d	8	51889074	50186392	7.53G	0.02	47.64
F5	Phyllosoma	11.2.8d	8	44954856	43060846	6.46G	0.02	48.07
F6	Phyllosoma	11.2.8d	8	57371910	54844192	8.23G	0.02	46.07
G4	Phyllosoma	Gut-retracting	10	60047232	57320644	8.6G	0.02	50.63
G5	Phyllosoma	Gut-retracting	10	52887130	50346016	7.55G	0.02	49.01
G6	Phyllosoma	Gut-retracting	10	48348460	46728924	7.01G	0.02	49.49
H4	Puerulus	Clear post-molt	1	56609572	53991984	8.1G	0.02	49.96
H5	Puerulus	Clear post-molt	1	58933540	56446282	8.47G	0.02	50.04
H6	Puerulus	Clear post-molt	1	56260552	54427080	8.16G	0.02	49.97
I4	Puerulus	H-phase	7	59268832	57399792	8.61G	0.02	47.9
I5	Puerulus	H-phase	7	53842578	52154694	7.82G	0.02	47.92
I6	Puerulus	H-phase	7	57301460	55359818	8.3G	0.02	47.79
J4	Puerulus	Pigmented	12	54077280	52188026	7.83G	0.02	46.71
J5	Puerulus	Pigmented	12	50641524	48467480	7.27G	0.02	49.22
J6	Puerulus	Pigmented	12	51279870	49552486	7.43G	0.02	48.89
K1	Juvenile	Post-molt	0	50562998	48947272	7.34G	0.02	47.83
K2	Juvenile	Post-molt	0	63568490	61321038	9.2G	0.02	47.62
K3	Juvenile	Post-molt	0	69163858	66774586	10.02G	0.02	47.1
L1	Juvenile	Post-molt	4	53188762	51379570	7.71G	0.02	47.06
L3	Juvenile	Post-molt	4	57324806	55279814	8.29G	0.02	46.85
L6	Juvenile	Post-molt	4	50016272	47617100	7.14G	0.02	46.2
			Total	1894844394	1825639714
			Mean	5.26346e+07	5.07122e+07	-	0.02	47.6722

## Sheet: Annotation
	No. Unigenes	Proportion (%)
Annotated in NR	56543	19.54
Annotated in NT	18508	6.39
Annotated in KO	25501	8.81
Annotated in SwissProt	43738	15.11
Annotated in PFAM	64045	22.13
Annotated in GO	64603	22.33
Annotated in KOG	31974	11.05
Annotated in all databases	8351	2.88
Annotated in any database	82902	28.65
Total	289290	100

## Sheet: Mapping rate
Sample	Total reads	Mapped	%
A4	50270792	29074796	0.5784
A5	45456654	24848636	0.5466
A6	45960500	26737902	0.5818
B4	45915146	25841210	0.5628
B5	49073602	26811700	0.5464
B6	52726488	30729308	0.5828
C4	50062658	30335094	0.6059
C5	42887090	18219540	0.4248
C6	49225706	26146358	0.5312
D4	46690460	30489630	0.653
D5	49206938	25663078	0.5215
D6	45574404	28683656	0.6294
E4	43912840	27938846	0.6362
E5	43398512	28557976	0.658
E6	51483888	29940452	0.5815
F4	50186392	24838498	0.4949
F5	43060846	28056648	0.6516
F6	54844192	35436620	0.6461
G4	57320644	35976518	0.6276
G5	50346016	32360324	0.6428
G6	46728924	29138200	0.6236
H4	53991984	31201306	0.5779
H5	56446282	32373518	0.5735
H6	54427080	32032060	0.5885
I4	57399792	38429524	0.6695
I5	52154694	34929330	0.6697
I6	55359818	37004554	0.6684
J4	52188026	33324282	0.6385
J5	48467480	29091770	0.6002
J6	49552486	30312918	0.6117
K1	48947272	31865048	0.651
K2	61321038	39570496	0.6453
K3	66774586	43918654	0.6577
L1	51379570	34031350	0.6624
L3	55279814	36541450	0.661
L6	47617100	31536454	0.6623
			0.607347

## Sheet: MAR read mapping
Reads from six samples (gut-retracting phyllosoma (G) and clear-postmolt puerulus (H)) were mapped onto the five MAR transcripts identified in Panulirus ornatus in CLC Genomics Suite 10, with the computed expression in RLE shown at the bottom right of each plot. Blue strands show paired reads with green and red strands showing forward and reverse reads respectively. Yellow strands show non-specif…
