# Supplementary material for: Transcriptional profiling of spiny lobster metamorphosis reveals three new additions to the nuclear receptor superfamily
Source: BMC Genomics. 2019 Jun 28;20:531. doi: 10.1186/s12864-019-5925-5 (PMC6599367; doi:10.1186/s12864-019-5925-5)
Supplement: Supplementary file 2 — “Transcript log” – a spreadsheet containing gene expression, differential expression, annotation and predicted domain data. (XLSX 29369 kb) [file 12864_2019_5925_MOESM2_ESM.xlsx]

## Sheet: Consolidated transcripts
	Transcripts highlighted in green have been included in figure 4.					DNA-binding domain (DBD) and ligand-binding domain (LBD) as predicted by a local build of NCBI's CD-search tool
Original transcripts	Annotation	Accepted	Truncated	Max FPKM	AA	DBD	Start	Stop	Score	E-Value	LBD	Start	Stop	Score	E-Value	Comments		mRNA	Protein	DBD	LBD
Cluster-70816.112855	E75-A	Y	3'	51.78	707	X	27	115	190.841	5.28719e-58	X	183	375	290.933	1.12086e-94	Full length, identicle LBD + DBD with differential A/B region		GGTGTACTCGTGGCTGAGCGGTGACAGTGGGTTGCACAGGACTGAGGTTGCCACTGCTGCTACCACTGCTACAGCCTCGTGAAGATGGGCATGACCAAGATACTGGTGGCTGAAGGCGGTCCATGGCAGCCTGTGGGACGTAATATGGGGCGGGAGACACTCTTGAAGCAGAGGACAACCGCTCACGAACTTCAGTGCGCATGATCATAGAGTGCAGAAGATCTGCACGGCGCATAGCGTCTTCGGATATCTTGGAACCCTCAAGTAGAGTTCGGGCAAGGGTGGAGTGGGAGGCAGCCAAGCTGGGGCCACACAGGGTAGACGCCAAGGTCGACGCTAAGGTGGAGTTTACCGTAGCTGGAGAACTGTTCTGGGGAGGCTGGGCTAAAGTCTGGGCCA…	MYCEQEFYEVPMDSQVLVDKTVIEFDGTTVLCRVCGDKASGFHYGVHSCEGCKGFFRRSIQQKIQYRPCTKNQQCSILRINRNRCQYCRLKKCIAVGMSRDAVRFGRVPKREKAKILAAMQSVNARSQEKAVLAELEDDTRVTAAIIRAHMDTCDFTRDKVAPMLQHARNNPSYTQCPPTLACPLNPRPVPLHGQQELVQDFSERFSPAIRGVVEFAKRLPGFQQLPQEDQVTLLKAGVFEVLLVRLAAMFDARTNTMLCLNGQLLRREALHTSVNARFLMNSMFDFAERVNNLCLSDAELALFCAVVVLAPDRPGLRNAELVERVQRRLVNCLQAVVSKHHPENPSLHRELLSKIPDLRTLNTLHSEKLLKYKMTEHTAAAAGPWDDSRSSWSMEHDS…	GTTVLCRVCGDKASGFHYGVHSCEGCKGFFRRSIQQKIQYRPCTKNQQCSILRINRNRCQYCRLKKCIAVGMSRDAVRFGRVPKREKA	CPLNPRPVPLHGQQELVQDFSERFSPAIRGVVEFAKRLPGFQQLPQEDQVTLLKAGVFEVLLVRLAAMFDARTNTMLCLNGQLLRREALHTSVNARFLMNSMFDFAERVNNLCLSDAELALFCAVVVLAPDRPGLRNAELVERVQRRLVNCLQAVVSKHHPENPSLHRELLSKIPDLRTLNTLHSEKLLKYK
Cluster-70816.106367	E75-B	Y	3'	17.86	704	X	24	112	191.612	2.22557e-58	X	180	372	290.162	1.87945e-94	Full length, identicle LBD + DBD with differential A/B region		GGTGTACTCGTGGCTGAGCGGTGACAGTGGGTTGCACAGGACTGAGGTTGCCACTGCTGCTACCACTGCTACAGCCTCGTGAAGATGGGCATGACCAAGATACTGGTGGCTGAAGGCGGTCCATGGCAGCCTGTGGGACGTAATATGGGGCGGGAGACACTCTTGAAGCAGAGGACAACCGCTCACGAACTTCAGTGCGCATGATCATAGAGTGCAGAAGATCTGCACGGCGCATAGCGTCTTCGGATATCTTGGAACCCTCAAGTAGAGTTCGGGCAAGGGTGGAGTGGGAGGCAGCCAAGCTGGGGCCACACAGGGTAGACGCCAAGGTCGACGCTAAGGTGGAGTTTACCGTAGCTGGAGAACTGTTCTGGGGAGGCTGGGCTAAAGTCTGGGCCA…	MDLITETILSMAPKEEVIVTEFDGTTVLCRVCGDKASGFHYGVHSCEGCKGFFRRSIQQKIQYRPCTKNQQCSILRINRNRCQYCRLKKCIAVGMSRDAVRFGRVPKREKAKILAAMQSVNARSQEKAVLAELEDDTRVTAAIIRAHMDTCDFTRDKVAPMLQHARNNPSYTQCPPTLACPLNPRPVPLHGQQELVQDFSERFSPAIRGVVEFAKRLPGFQQLPQEDQVTLLKAGVFEVLLVRLAAMFDARTNTMLCLNGQLLRREALHTSVNARFLMNSMFDFAERVNNLCLSDAELALFCAVVVLAPDRPGLRNAELVERVQRRLVNCLQAVVSKHHPENPSLHRELLSKIPDLRTLNTLHSEKLLKYKMTEHTAAAAGPWDDSRSSWSMEHDSSVG…	GTTVLCRVCGDKASGFHYGVHSCEGCKGFFRRSIQQKIQYRPCTKNQQCSILRINRNRCQYCRLKKCIAVGMSRDAVRFGRVPKREKA	CPLNPRPVPLHGQQELVQDFSERFSPAIRGVVEFAKRLPGFQQLPQEDQVTLLKAGVFEVLLVRLAAMFDARTNTMLCLNGQLLRREALHTSVNARFLMNSMFDFAERVNNLCLSDAELALFCAVVVLAPDRPGLRNAELVERVQRRLVNCLQAVVSKHHPENPSLHRELLSKIPDLRTLNTLHSEKLLKYK
Cluster-70816.106369	E75-C	Y	3'	31.77	630						X	106	298	286.696	8.54636e-94	C-E similar with differential C- and plenty of differential UTR		GGTGTACTCGTGGCTGAGCGGTGACAGTGGGTTGCACAGGACTGAGGTTGCCACTGCTGCTACCACTGCTACAGCCTCGTGAAGATGGGCATGACCAAGATACTGGTGGCTGAAGGCGGTCCATGGCAGCCTGTGGGACGTAATATGGGGCGGGAGACACTCTTGAAGCAGAGGACAACCGCTCACGAACTTCAGTGCGCATGATCATAGAGTGCAGAAGATCTGCACGGCGCATAGCGTCTTCGGATATCTTGGAACCCTCAAGTAGAGTTCGGGCAAGGGTGGAGTGGGAGGCAGCCAAGCTGGGGCCACACAGGGTAGACGCCAAGGTCGACGCTAAGGTGGAGTTTACCGTAGCTGGAGAACTGTTCTGGGGAGGCTGGGCTAAAGTCTGGGCCA…	MKMPEEELPILKGLLQHGVAPHYMTVRFGRVPKREKAKILAAMQSVNARSQEKAVLAELEDDTRVTAAIIRAHMDTCDFTRDKVAPMLQHARNNPSYTQCPPTLACPLNPRPVPLHGQQELVQDFSERFSPAIRGVVEFAKRLPGFQQLPQEDQVTLLKAGVFEVLLVRLAAMFDARTNTMLCLNGQLLRREALHTSVNARFLMNSMFDFAERVNNLCLSDAELALFCAVVVLAPDRPGLRNAELVERVQRRLVNCLQAVVSKHHPENPSLHRELLSKIPDLRTLNTLHSEKLLKYKMTEHTAAAAGPWDDSRSSWSMEHDSSVGSPSSSCAADEAMRSPVSCSESMYSGESASSGESICGSEVSGYTELRPPFPLARRRHDNSEGASSGDEATESPLK…		CPLNPRPVPLHGQQELVQDFSERFSPAIRGVVEFAKRLPGFQQLPQEDQVTLLKAGVFEVLLVRLAAMFDARTNTMLCLNGQLLRREALHTSVNARFLMNSMFDFAERVNNLCLSDAELALFCAVVVLAPDRPGLRNAELVERVQRRLVNCLQAVVSKHHPENPSLHRELLSKIPDLRTLNTLHSEKLLKYK
Cluster-70816.102179	E75-D	Y	3'	17.72	618						X	94	286	286.31	8.12005e-94	C-E similar with differential C- and plenty of differential UTR		GGTGTACTCGTGGCTGAGCGGTGACAGTGGGTTGCACAGGACTGAGGTTGCCACTGCTGCTACCACTGCTACAGCCTCGTGAAGATGGGCATGACCAAGATACTGGTGGCTGAAGGCGGTCCATGGCAGCCTGTGGGACGTAATATGGGGCGGGAGACACTCTTGAAGCAGAGGACAACCGCTCACGAACTTCAGTGCGCATGATCATAGAGTGCAGAAGATCTGCACGGCGCATAGCGTCTTCGGATATCTTGGAACCCTCAAGTAGAGTTCGGGCAAGGGTGGAGTGGGAGGCAGCCAAGCTGGGGCCACACAGGGTAGACGCCAAGGTCGACGCTAAGGTGGAGTTTACCGTAGCTGGAGAACTGTTCTGGGGAGGCTGGGCTAAAGTCTGGGCCA…	MVLHPFRTTRKAAVRFGRVPKREKAKILAAMQSVNARSQEKAVLAELEDDTRVTAAIIRAHMDTCDFTRDKVAPMLQHARNNPSYTQCPPTLACPLNPRPVPLHGQQELVQDFSERFSPAIRGVVEFAKRLPGFQQLPQEDQVTLLKAGVFEVLLVRLAAMFDARTNTMLCLNGQLLRREALHTSVNARFLMNSMFDFAERVNNLCLSDAELALFCAVVVLAPDRPGLRNAELVERVQRRLVNCLQAVVSKHHPENPSLHRELLSKIPDLRTLNTLHSEKLLKYKMTEHTAAAAGPWDDSRSSWSMEHDSSVGSPSSSCAADEAMRSPVSCSESMYSGESASSGESICGSEVSGYTELRPPFPLARRRHDNSEGASSGDEATESPLKCPFSKRKSDSPD…		CPLNPRPVPLHGQQELVQDFSERFSPAIRGVVEFAKRLPGFQQLPQEDQVTLLKAGVFEVLLVRLAAMFDARTNTMLCLNGQLLRREALHTSVNARFLMNSMFDFAERVNNLCLSDAELALFCAVVVLAPDRPGLRNAELVERVQRRLVNCLQAVVSKHHPENPSLHRELLSKIPDLRTLNTLHSEKLLKYK
Cluster-70816.87378	E75-E	Y	3'	51.69	610	N	1	18	40.9987	0.000111984	X	86	278	286.31	6.52219e-94	C-E similar with differential C- and plenty of differential UTR		GGTGTACTCGTGGCTGAGCGGTGACAGTGGGTTGCACAGGACTGAGGTTGCCACTGCTGCTACCACTGCTACAGCCTCGTGAAGATGGGCATGACCAAGATACTGGTGGCTGAAGGCGGTCCATGGCAGCCTGTGGGACGTAATATGGGGCGGGAGACACTCTTGAAGCAGAGGACAACCGCTCACGAACTTCAGTGCGCATGATCATAGAGTGCAGAAGATCTGCACGGCGCATAGCGTCTTCGGATATCTTGGAACCCTCAAGTAGAGTTCGGGCAAGGGTGGAGTGGGAGGCAGCCAAGCTGGGGCCACACAGGGTAGACGCCAAGGTCGACGCTAAGGTGGAGTTTACCGTAGCTGGAGAACTGTTCTGGGGAGGCTGGGCTAAAGTCTGGGCCA…	MSRDAVRFGRVPKREKAKILAAMQSVNARSQEKAVLAELEDDTRVTAAIIRAHMDTCDFTRDKVAPMLQHARNNPSYTQCPPTLACPLNPRPVPLHGQQELVQDFSERFSPAIRGVVEFAKRLPGFQQLPQEDQVTLLKAGVFEVLLVRLAAMFDARTNTMLCLNGQLLRREALHTSVNARFLMNSMFDFAERVNNLCLSDAELALFCAVVVLAPDRPGLRNAELVERVQRRLVNCLQAVVSKHHPENPSLHRELLSKIPDLRTLNTLHSEKLLKYKMTEHTAAAAGPWDDSRSSWSMEHDSSVGSPSSSCAADEAMRSPVSCSESMYSGESASSGESICGSEVSGYTELRPPFPLARRRHDNSEGASSGDEATESPLKCPFSKRKSDSPDDSGIESGT…	MSRDAVRFGRVPKREKA	CPLNPRPVPLHGQQELVQDFSERFSPAIRGVVEFAKRLPGFQQLPQEDQVTLLKAGVFEVLLVRLAAMFDARTNTMLCLNGQLLRREALHTSVNARFLMNSMFDFAERVNNLCLSDAELALFCAVVVLAPDRPGLRNAELVERVQRRLVNCLQAVVSKHHPENPSLHRELLSKIPDLRTLNTLHSEKLLKYK
Cluster-70816.101607	E75-S1	Y	3'	4.07	458						N	1	126	187.699	1.72285e-57	N- 250AA truncated, LBD only		GGTGTACTCGTGGCTGAGCGGTGACAGTGGGTTGCACAGGACTGAGGTTGCCACTGCTGCTACCACTGCTACAGCCTCGTGAAGATGGGCATGACCAAGATACTGGTGGCTGAAGGCGGTCCATGGCAGCCTGTGGGACGTAATATGGGGCGGGAGACACTCTTGAAGCAGAGGACAACCGCTCACGAACTTCAGTGCGCATGATCATAGAGTGCAGAAGATCTGCACGGCGCATAGCGTCTTCGGATATCTTGGAACCCTCAAGTAGAGTTCGGGCAAGGGTGGAGTGGGAGGCAGCCAAGCTGGGGCCACACAGGGTAGACGCCAAGGTCGACGCTAAGGTGGAGTTTACCGTAGCTGGAGAACTGTTCTGGGGAGGCTGGGCTAAAGTCTGGGCCA…	MFDARTNTMLCLNGQLLRREALHTSVNARFLMNSMFDFAERVNNLCLSDAELALFCAVVVLAPDRPGLRNAELVERVQRRLVNCLQAVVSKHHPENPSLHRELLSKIPDLRTLNTLHSEKLLKYKMTEHTAAAAGPWDDSRSSWSMEHDSSVGSPSSSCAADEAMRSPVSCSESMYSGESASSGESICGSEVSGYTELRPPFPLARRRHDNSEGASSGDEATESPLKCPFSKRKSDSPDDSGIESGTDRSDKLSSPSVCSSPRSSIDEKSEEDREEDMSVLRRALQAPPIINTDLLMEEAYKPHKKFRALRREEEPHSSQPTPSLLAQTLAQPPQNSSPATVNSTLASTLASTLCGPSLAASHSTLARTLLEGSKISEDAMRRADLLHSMIMRTEVRER…		MFDARTNTMLCLNGQLLRREALHTSVNARFLMNSMFDFAERVNNLCLSDAELALFCAVVVLAPDRPGLRNAELVERVQRRLVNCLQAVVSKHHPENPSLHRELLSKIPDLRTLNTLHSEKLLKYK
Cluster-70816.100068	E75-S2	Y		166.01	230											C terminus only - maybe C terminus of other isoforms (explains high FPKM)	Confirm by remap (matches to Portunus E75 C-term)	GTCACCGCTCAGCCACGAGTACACCTCCTTACCACCCCAACACCCTCGCGCTACTACGAACCAAGGATGTCTGCGACACCAGTGGGCCTAGGAGCGCAGCCGTCGACTTCCCCAGGCGTGCCAGCCCAGTCTCCGTCGCAGGGCATGAGCATGCATCATTCGGGCATGGGAGCTCAACCTCAACAGAGGACATCCTCGTCTCCCGTGGTCGAACTTCAGGTCGACATTGCCGACTCGCAACCGCTCAACCTATCGAAGAAAACGCCGCCTCCAACCCCCCAGGAGTTTATCTTGGAAGCGTAATGCACGGTAAGGCAGCGCTTACCCGAGTACAAAGCCACTGTGTGGCCCCGATATTCTCTCTCAGGCGGACAGATGAAGGACAGCGCGAGCAGCAGC…	MTAAAGGSGAGGNAPATITGAAPRALARVATCSRTLQHAAAAAAFSIHYYSPSPSNLSYCRRCCSRCPSSVRLRENIGATQWLCTRVSAALPCITLPR
Cluster-70816.103893	E78-L	Y		27.77	429	X	114	194	183.14	1.73007e-57	C	275	428	217.646	2.93348e-69			TATATATATATATTATATATATATCAGTTCAAAATGATGATGAGTTTGCCAGTGACGTCCCTCGCCGGGGGAGCGGTGCCGTCCCCCTTGACCAATCACGGCCATGATCTCACGTCTCCACCAGCCAATCACAGCCACCGCTTCGACTTCGCGCCCCAGGCCTCCCCAACAAGCACTTTCATAAGGGTGAAGCAGGAGCCTGGGTCCCCAGGGTGTGGCAGCCAGCCACCTACTCCGGGCCCGGCGTTGGACGACTCCGAACTCCACAATTCATCCTGTTCGCCAGCCTCACTCCAGGAACAGAGTTACCAAGCGGCGGACAGCACGCCAACGGCCACAACGGCCACCCCGACGAATAAAAACTTCGTGCCATGCAAAGTGTGCGGAGATAAAGCCTCG…	MMMSLPVTSLAGGAVPSPLTNHGHDLTSPPANHSHRFDFAPQASPTSTFIRVKQEPGSPGCGSQPPTPGPALDDSELHNSSCSPASLQEQSYQAADSTPTATTATPTNKNFVPCKVCGDKASGYHYGVTSCEGCKGFFRRSIQKQIEYRCLRDGKCLVIRLNRNRCQYCRFKKCLAVGMSRDSVRYGRVPKRSREREGEVRPEGSEVVSREVENKQLAIYDIILTISQAHHANCAFTEEKTRALVRKPIIFNTSEVSSDPEAASSTMDALEQQKISMWQTFAVFMTPSIQRVVEFAKRVPGFSELSQDDQLILIKVGFLELWLTHVSRMVSSLDNTLTFSDGSYVTRTQMEMMFDQDFVSTVFNFALSFNNLNLNDTELALFTAVVLLTADRPGITDSK…	CKVCGDKASGYHYGVTSCEGCKGFFRRSIQKQIEYRCLRDGKCLVIRLNRNRCQYCRFKKCLAVGMSRDSVRYGRVPKRS	ISMWQTFAVFMTPSIQRVVEFAKRVPGFSELSQDDQLILIKVGFLELWLTHVSRMVSSLDNTLTFSDGSYVTRTQMEMMFDQDFVSTVFNFALSFNNLNLNDTELALFTAVVLLTADRPGITDSKVIEQQQDKIIEALRVQVGRNHASETHLF
Cluster-70816.109596	E78-S	Y		2.1	100													TATATATATATATTATATATATATCAGTTCAAAATGATGATGAGTTTGCCAGTGACGTCCCTCGCCGGGGGAGCGGTGCCGTCCCCCTTGACCAATCACGGCCATGATCTCACGTCTCCACCAGCCAATCACAGCCACCGCTTCGACTTCGCGCCCCAGGCCTCCCCAACAAGCACTTTCATAAGGGTGAAGCAGGAGCCTGGGTCCCCAGGGTGTGGCAGCCAGCCACCTACTCCGGGCCCGGCGTTGGACGACTCCGAACTCCACAATTCATCCTGTTCGCCAGCCTCACTCCAGGGTAAGTACTGCTGTTGTCTCCGGCGTGTTGATCCGTAATGCACTTGCGTCTTCTAGTGTAAGTGACACGTCTCGTCGACTCGCTTGTCTTATAGCGCGAGG…	MMMSLPVTSLAGGAVPSPLTNHGHDLTSPPANHSHRFDFAPQASPTSTFIRVKQEPGSPGCGSQPPTPGPALDDSELHNSSCSPASLQGKYCCCLRRVDP
Cluster-70816.136923	ECR-A1	Y	3'	2.93	461	X	155	240	192.784	8.35628e-61	C	312	461	292.803	1.1496e-97	+73AA at residue 389; 14 SNPs from residue 343-383		GAGTTAAGTACAGAAGGGGCTCAACAGGTGCAGTGTGTGTAGGAGTCTCTGGCCCACCTACCTGCCCGGGCCGAGTCCTGAGCCGTCTCGGTCGCGGTCACTCTGCCAGTTGCCCGCCAGCCGCCGTATCGTCAACGTGGAGTCGGTCCGCGCACGTCTCCCTCCCCCTCCGACGTTGGCTTGGCGCTAATATTTAGTTTACTTGTTCACTTTATTTCGTCTCAACAGTGAAGTGGGAATAGTATTATTGGATCCGACATAATGCTGGTGTTGCGATCGTCGAATTTTTTAGTCTTAAGAATTAACTGACAATACGAGTTTATATAAACTCAGGTGGGACAAGTGTGCGATGGTAGTCTGTTGGTAGAATGTTGTCTAGATAACATTAGCTCAGTGACA…	MAKVLATARAAGMFVLGSGVATLNLSAMGDESCSEVSSSSPLTSPGALSPPALVSVGVSVGMSPPTSLASSDIGEVDLDFWDLDLNSHSPPHGMAAAASTTTSLLVNPRSLTSLSDASSISGRDDMSPPSSLISLSTDSYGDLKKKKGPIPRQQEELCLVCGDRASGYHYNALTCEGCKGFFRRSITKNAVYQCKYGNNCEMDMYMRRKCQECRLKKCLSVGMRPECVVPESQCQVKREQKKARDKDKKDYPSMGSPIAEDNKGIHLSPCKPKGPSTASGMQFKNLVGSSNITLSPLPTTPRVNIKPLTKEQEELINTLVYYQEEFEQPSEEDLKKIKDYEISDDDSDAKFKHITDMTILTVQLIVEFSKRLPGFDTLLREDQITLLKACSSEVMMLRA…	EELCLVCGDRASGYHYNALTCEGCKGFFRRSITKNAVYQCKYGNNCEMDMYMRRKCQECRLKKCLSVGMRPECVVPESQCQVKRE	QEELINTLVYYQEEFEQPSEEDLKKIKDYEISDDDSDAKFKHITDMTILTVQLIVEFSKRLPGFDTLLREDQITLLKACSSEVMMLRAARRYDSKTDSIVFGNNFPYTQHSYELAGLGESAATLFRFCRNLCKMKVDNAEYALLAAIAI
Cluster-70816.76845	ECR-A2	Y	3'	6.62	461	X	155	240	192.784	1.11582e-60	C	312	461	300.122	1.37665e-100	+73AA at residue 389		GAGTTAAGTACAGAAGGGGCTCAACAGGTGCAGTGTGTGTAGGAGTCTCTGGCCCACCTACCTGCCCGGGCCGAGTCCTGAGCCGTCTCGGTCGCGGTCACTCTGCCAGTTGCCCGCCAGCCGCCGTATCGTCAACGTGGAGTCGGTCCGCGCACGTCTCCCTCCCCCTCCGACGTTGGCTTGGCGCTAATATTTAGTTTACTTGTTCACTTTATTTCGTCTCAACAGTGAAGTGGGAATAGTATTATTGGATCCGACATAATGCTGGTGTTGCGATCGTCGAATTTTTTAGTCTTAAGAATTAACTGACAATACGAGTTTATATAAACTCAGGTGGGACAAGTGTGCGATGGTAGTCTGTTGGTAGAATGTTGTCTAGATAACATTAGCTCAGTGACA…	MAKVLATARAAGMFVLGSGVATLNLSAMGDESCSEVSSSSPLTSPGALSPPALVSVGVSVGMSPPTSLASSDIGEVDLDFWDLDLNSHSPPHGMAAAASTTTSLLVNPRSLTSLSDASSISGRDDMSPPSSLISLSTDSYGDLKKKKGPIPRQQEELCLVCGDRASGYHYNALTCEGCKGFFRRSITKNAVYQCKYGNNCEMDMYMRRKCQECRLKKCLSVGMRPECVVPESQCQVKREQKKARDKDKKDYPSMGSPIAEDNKGIHLSPCKPKGPSTASGMQFKNLVGSSNITLSPLPTTPRVNIKPLTKEQEELINTLVYYQEEFEQPSEEDLKKIKFTFDGEDTSDMRFRHITEMTILTVQLIVEFSKQLPGFGTLQREDQITLLKACSSEVMMLRA…	EELCLVCGDRASGYHYNALTCEGCKGFFRRSITKNAVYQCKYGNNCEMDMYMRRKCQECRLKKCLSVGMRPECVVPESQCQVKRE	QEELINTLVYYQEEFEQPSEEDLKKIKFTFDGEDTSDMRFRHITEMTILTVQLIVEFSKQLPGFGTLQREDQITLLKACSSEVMMLRAARRYDSKTDSIVFGNNFPYTQHSYELAGLGESAATLFRFCRNLCKMKVDNAEYALLAAIAI
Cluster-70816.61939	ECR-B	Y		1.73	441	X	155	240	195.48	4.50337e-62	C	316	392	154.131	3.10067e-44	+39AA at residue 393; +4AA at residue 270		GAGTTAAGTACAGAAGGGGCTCAACAGGTGCAGTGTGTGTAGGAGTCTCTGGCCCACCTACCTGCCCGGGCCGAGTCCTGAGCCGTCTCGGTCGCGGTCACTCTGCCAGTTGCCCGCCAGCCGCCGTATCGTCAACGTGGAGTCGGTCCGCGCACGTCTCCCTCCCCCTCCGACGTTGGCTTGGCGCTAATATTTAGTTTACTTGTTCACTTTATTTCGTCTCAACAGTGAAGTGGGAATAGTATTATTGGATCCGACATAATGCTGGTGTTGCGATCGTCGAATTTTTTAGTCTTAAGAATTAACTGACAATACGAGTTTATATAAACTCAGGTGGGACAAGTGTGCGATGGTAGTCTGTTGGTAGAATGTTGTCTAGATAACATTAGCTCAGTGACA…	MAKVLATARAAGMFVLGSGVATLNLSAMGDESCSEVSSSSPLTSPGALSPPALVSVGVSVGMSPPTSLASSDIGEVDLDFWDLDLNSHSPPHGMAAAASTTTSLLVNPRSLTSLSDASSISGRDDMSPPSSLISLSTDSYGDLKKKKGPIPRQQEELCLVCGDRASGYHYNALTCEGCKGFFRRSITKNAVYQCKYGNNCEMDMYMRRKCQECRLKKCLSVGMRPECVVPESQCQVKREQKKARDKDKKDYPSMGSPIAEDNKGIHLSPVSNNCKPKGPSTASGMQFKNLVGSSNITLSPLPTTPRVNIKPLTKEQEELINTLVYYQEEFEQPSEEDLKKIKFTFDGEDTSDMRFRHITEMTILTVQLIVEFSKQLPGFGTLQREDQITLLKVHSRAHD…	EELCLVCGDRASGYHYNALTCEGCKGFFRRSITKNAVYQCKYGNNCEMDMYMRRKCQECRLKKCLSVGMRPECVVPESQCQVKRE	QEELINTLVYYQEEFEQPSEEDLKKIKFTFDGEDTSDMRFRHITEMTILTVQLIVEFSKQLPGFGTLQREDQITLL
Cluster-70816.73997	ECR-C	Y		2.41	468	X	186	271	189.702	1.6835e-59	C	343	419	154.131	5.26855e-44	+39AA at residue 389		CTGGGTTACTGGGAGAGAAAGCTCTGGCGTGAGACTCAGTGTGCGATAGACCACGGTGCGGGAGGTTTTCCGTGTACCCGTCCCCGGCGCTCTGTGTTGTATTAGCGCTTCCATCACAGCGAGTTCGAGTTTGAATCATGGAGAATAACCTCATTTTTGTTGTGCAGAAGGAAATTATCTAAGTGTCGCAAGTGAATTTGCTGAGGATCGTTAGAAATTAGTGAGATTTGAGGCAGTTTTGCCTTAGTGTTGGCTGGCTCGCGACTGGACCGCCGTCCGAATACTTCAGTCTGGGCCCTTGGCACCGATTTTGGATTCGGTTCCCAGTGTCTGATCGTAGATTTTACGGTGAATTTTAGTGTTTTATTGATAAGCAAAATACAGACTAACCTGTTTGAC…	MDFPRDSSFRGRGLMGRRSPQHTHPSAVHALVSPKMDHSPTYVGGSPLIGESPSGVPRSPVSPLGLVGIKSEPPVSPSGPSDYPSHPKKPRCDGEQVEWSPSPGAMSVDSLSPPPQNSNGLSVGCMGHPSNGMSPMSSSSYDACSPYPPRSGRDDMSPPSSLISLSTDSYGDLKKKKGPIPRQQEELCLVCGDRASGYHYNALTCEGCKGFFRRSITKNAVYQCKYGNNCEMDMYMRRKCQECRLKKCLSVGMRPECVVPESQCQVKREQKKARDKDKKDYPSMGSPIAEDNKGIHLSPCKPKGPSTASGMQFKNLVGSSNITLSPLPTTPRVNIKPLTKEQEELINTLVYYQEEFEQPSEEDLKKIKFTFDGEDTSDMRFRHITEMTILTVQLIVEFS…	ELCLVCGDRASGYHYNALTCEGCKGFFRRSITKNAVYQCKYGNNCEMDMYMRRKCQECRLKKCLSVGMRPECVVPESQCQVKREQ	EELINTLVYYQEEFEQPSEEDLKKIKFTFDGEDTSDMRFRHITEMTILTVQLIVEFSKQLPGFGTLQREDQITLLK
Cluster-70816.59017	ERR-A	Y		1.72	506	X	92	186	197.004	1.34096e-62	X	205	425	284.642	4.27188e-95	N+116AA		GCTTCCCTCGCTGCCAGACGCCGGGCCTCCCTCCCTCAGCACGCTCGCTCGTCGTGTGCACCGGCCCAGCCTGACGGCCTTTTTAAACAGAACCTCCCACTGCCGTCACAGTGCGCGGCTCACGGCTTTTATCTATTTCTTTATTAACACTGGGTGCCACCGCACCACGTCCCTGCAGGAATTATCCAAGTCCATGCACCCTGAGTCATAAAGTGAGACGCTGAAACCTGTGACCTGAAGGAAAGTTTTAACCCGACTCTGAAGCGGTTTGAACAAGTAGTCCATTTTTCCTGTGCGAGGTCAGTGCGGGTGATGGGGTGTAGTAATGCAGGTGACAGGGACACTGACCGTATACACCAGACACCCCACTGACCTCCACAGACAGCCACTACTCGACCC…	MKHTRMKQELEDFLTFASDSPDTLVREDVMIVSSSQCLLDYSECGDEAQPSPKHMKLFTDSPPSPDRQFCSSTTSMASDSAHTPSENLREDDGPKRSCLVCGDIASGFHYGVASCEACKAFFKRTIQGNIEYTCPAANDCEINKRRRKACQACRFHKCLRVGMLKEGVRLDRVRGGRQKYRRTTESPFSLHQMPVKKVSLEENKLLKSLIACEPDSLYALPDLNVSDADFLTISTLADLYDRELVSTIGWAKQIPGFTELALNDQMRLLQSTWGEILTLGLAYRSIPAHSHTLHFAPDFTLDEKQARECNATELFTQVLGVVERLEQCGINREEFLLLKALVLTNSDVRLQDNQALHRLRQNILQALHDAVAIIRLRDAVVQMQSLLLCLPSLRAADAA…	DGPKRSCLVCGDIASGFHYGVASCEACKAFFKRTIQGNIEYTCPAANDCEINKRRRKACQACRFHKCLRVGMLKEGVRLDRVRGGRQKYRRTTE	LLKSLIACEPDSLYALPDLNVSDADFLTISTLADLYDRELVSTIGWAKQIPGFTELALNDQMRLLQSTWGEILTLGLAYRSIPAHSHTLHFAPDFTLDEKQARECNATELFTQVLGVVERLEQCGINREEFLLLKALVLTNSDVRLQDNQALHRLRQNILQALHDAVAIIRLRDAVVQMQSLLLCLPSLRAADAALRRYWLSVRHQGTVPMNKLFVEMLE
Cluster-70816.117215	ERR-B	Y		1.87	449	X	78	172	197.39	6.55784e-63	X	191	411	285.028	1.70762e-95	N+59AA	Confirmed by 5'UTR	GCTTCCCTCGCTGCCAGACGCCGGGCCTCCCTCCCTCAGCACGCTCGCTCGTCGTGTGCACCGGCCCAGCCTGACGGCCTTTTTAAACAGAACCTCCCACTGCCGTCACAGTGCGCGGCTCACGGCTTTTATCTATTTCTTTATTAACACTGGGTGCCACCGCACCACGTCCCTGCAGGAATTATCCAAGTCCATGCACCCTGAGTCATAAAGTGAGACGCTGAAACCTGTGACCTGAAGGAAAGTTTTAACCCGACTCTGAAGCGGTTTGAACAAGTAGTCCATTTTTCCTGTGCGAGGTCAGTGCGGGTGATGGGGTGTAGTAATGCAGGTGACAGGGACACTGACCGTATACACCAGACACCCCACTGACCTCCACAGACAGCCACTACTCGACCC…	MKHTRMKQELEDFLTFASDSPDTLLDYSECGDEAQPSPKHMKLFTDSPPSPDRQFCSSTTSMASDSAHTPSENLREDDGPKRSCLVCGDIASGFHYGVASCEACKAFFKRTIQGNIEYTCPAANDCEINKRRRKACQACRFHKCLRVGMLKEGVRLDRVRGGRQKYRRTTESPFSLHQMPVKKVSLEENKLLKSLIACEPDSLYALPDLNVSDADFLTISTLADLYDRELVSTIGWAKQIPGFTELALNDQMRLLQSTWGEILTLGLAYRSIPAHSHTLHFAPDFTLDEKQARECNATELFTQVLGVVERLEQCGINREEFLLLKALVLTNSDVRLQDNQALHRLRQNILQALHDAVAIIRLRDAVVQMQSLLLCLPSLRAADAALRRYWLSVRHQGTV…	DGPKRSCLVCGDIASGFHYGVASCEACKAFFKRTIQGNIEYTCPAANDCEINKRRRKACQACRFHKCLRVGMLKEGVRLDRVRGGRQKYRRTTE	LLKSLIACEPDSLYALPDLNVSDADFLTISTLADLYDRELVSTIGWAKQIPGFTELALNDQMRLLQSTWGEILTLGLAYRSIPAHSHTLHFAPDFTLDEKQARECNATELFTQVLGVVERLEQCGINREEFLLLKALVLTNSDVRLQDNQALHRLRQNILQALHDAVAIIRLRDAVVQMQSLLLCLPSLRAADAALRRYWLSVRHQGTVPMNKLFVEMLE
Cluster-70816.117214	ERR-C	Y		1.58	428	X	113	207	197.39	1.51223e-62	X	226	446	289.265	1.27092e-96	N+37AA		CAACAGGCGATGGTCTAGTTAAGTGTCACCCTCGTCCCGTGGAGGCCAGTGGGAGATGTGGTCTTAAGTGACAAGCGCGGCCGTGACTTGGGGGAGCGAGAGAGAGCTTGCTGCATGTGACCCGTACCTCTTGACGGCCGGAATAATGATGTACAGTGGGAAATCTGCTCCGAGGAACGAACGGATCGAGAGGTAATTTGTGAAACTAACCGATAAGATCGGAACTTCCGTGTCTGCTTTCTCTGTTCTGGGAGTGTGGAGTGTCTTGAGGGAAGGCCCATAACGCCCCTCTCATCCACTGTTCCTCAGCATCAACGGCGGAGATTGACAAAGGTGGAGCGAGTATTAGTAGTGTGCGGGAGGCAGGCCTGGCACAAGGTGGCGGGGAGAGACTCTCGC…	MMSGGGSGEGGPGVGHIKQEDGGYGAPPTTHHPRARQLSCSSPNTTAVYSPSTTAIASELDYSECGDEAQPSPKHMKLFTDSPPSPDRQFCSSTTSMASDSAHTPSENLREDDGPKRSCLVCGDIASGFHYGVASCEACKAFFKRTIQGNIEYTCPAANDCEINKRRRKACQACRFHKCLRVGMLKEGVRLDRVRGGRQKYRRTTESPFSLHQMPVKKVSLEENKLLKSLIACEPDSLYALPDLNVSDADFLTISTLADLYDRELVSTIGWAKQIPGFTELALNDQMRLLQSTWGEILTLGLAYRSIPAHSHTLHFAPDFTLDEKQARECNATELFTQVLGVVERLEQCGINREEFLLLKALVLTNSDVRLQDNQALHRLRQNILQALHDAVAIIRLRD…	DGPKRSCLVCGDIASGFHYGVASCEACKAFFKRTIQGNIEYTCPAANDCEINKRRRKACQACRFHKCLRVGMLKEGVRLDRVRGGRQKYRRTTE	LLKSLIACEPDSLYALPDLNVSDADFLTISTLADLYDRELVSTIGWAKQIPGFTELALNDQMRLLQSTWGEILTLGLAYRSIPAHSHTLHFAPDFTLDEKQARECNATELFTQVLGVVERLEQCGINREEFLLLKALVLTNSDVRLQDNQALHRLRQNILQALHDAVAIIRLRDAVVQMQSLLLCLPSLRAADAALRRYWLSVRHQGTVPMNKLFVEMLE
Cluster-70816.71782	ERR-D	Y		3.06	414	X	170	264	193.923	1.1211e-60	X	283	503	288.494	1.51176e-95	N+23AA		CTGGTGGAGCCCTCTATGTGGAGGGCGGCGAAACACAGGTTATGGGTACACTATCCCACCTGGGATGTCCACTGCTGAAGAACTGTGAATTGTTGGGACCGTGGCGGGACTGTTACTGCCTGTGCCAGTGCTCGGATGGCCGAGAGCAAGTCCTGGAGCACCTACCGCGCCGGGGAGCCATGATGCAGAGCTGGAAAGATAATCTGGTGTGCATGATGAGCGGTGGTGGGTCGGGCGAGGGTGGGCCGGGGGTGGGCCACATCAAGCAGGAGGATGGTGGGTACGGCGCCCCACCCACCACCCACCACCCGCGGGCCAGACAACTGTCCTGCTCCTCTCCCAACACCACCGCCGTCTACTCTCCCTCCACCACCGCCATCGCCTCAGAGCTGGACTACA…	MGTLSHLGCPLLKNCELLGPWRDCYCLCQCSDGREQVLEHLPRRGAMMQSWKDNLVCMMSGGGSGEGGPGVGHIKQEDGGYGAPPTTHHPRARQLSCSSPNTTAVYSPSTTAIASELDYSECGDEAQPSPKHMKLFTDSPPSPDRQFCSSTTSMASDSAHTPSENLREDDGPKRSCLVCGDIASGFHYGVASCEACKAFFKRTIQGNIEYTCPAANDCEINKRRRKACQACRFHKCLRVGMLKEGVRLDRVRGGRQKYRRTTESPFSLHQMPVKKVSLEENKLLKSLIACEPDSLYALPDLNVSDADFLTISTLADLYDRELVSTIGWAKQIPGFTELALNDQMRLLQSTWGEILTLGLAYRSIPAHSHTLHFAPDFTLDEKQARECNATELFTQVLGV…	DGPKRSCLVCGDIASGFHYGVASCEACKAFFKRTIQGNIEYTCPAANDCEINKRRRKACQACRFHKCLRVGMLKEGVRLDRVRGGRQKYRRTTE	LLKSLIACEPDSLYALPDLNVSDADFLTISTLADLYDRELVSTIGWAKQIPGFTELALNDQMRLLQSTWGEILTLGLAYRSIPAHSHTLHFAPDFTLDEKQARECNATELFTQVLGVVERLEQCGINREEFLLLKALVLTNSDVRLQDNQALHRLRQNILQALHDAVAIIRLRDAVVQMQSLLLCLPSLRAADAALRRYWLSVRHQGTVPMNKLFVEMLE
Cluster-70816.75835	Ftz-F1 alpha-A	Y		288.22	588	X	119	211	232.73	7.89041e-75	X	356	586	377.777	4.3198e-129	N+95AA; C+48AA		CACACACACACACACACACACACGGACGCAGGCACGGCGGTTACCTCAGAGCTAACATAGACCCCGTTACGGCGCGATAATGTAGGCCAAGCCCAGCAGTTCTAACTTTCACTCTTACTGGCGGAGCGTTGCGGGGCGGGACCCCAGTCGTAGCCGAGGGAGCCAACAGTGTGTGTGTTGCCCACCGCCATGTGCGCCCTCACTGCCGTGTGCTCTGCCAGTGCTTACTATATTACACCGTACCAGTGAAAACAGTGATACTCTCAGTGCTTACACCTTGCCTCCTAGTTAAGAATTATTTATATTTTGAGTGCTTTGTGCGAGAATGCTCTCAGAGATGGAGCTACCAATTTCAGTGCAGAACTTTAGCTTGTCTCCTCAGTTCGGGCAGTTGACAAT…	MLSEMELPISVQNFSLSPQFGQLTISAAPMTVDMSGAGVGIPTSALSPTYTQITTGAGVVNSTVSTNTVTSNITSNNNNSLLTPTLMDSGLFPGVATTTLDYNPLTDMPDTKEGIEELCPVCGDKVSGYHYGLLTCESCKGFFKRTVQNKKVYTCVADRSCQIDKTQRKRCPYCRFQKCLEVGMKLEAVRADRMRGGRNKFGPMYKRDRARKLQMLRQRQLTHPGLLSGARPPSSSGVAITYSAPGYTSAPSSHVHIKEEIQSPFLSSSTSSPDSSPSPMGGLGGLVAATSGTSGLVASGPVTPIIPGPEPTIWVTNPQSTAAPPTTGAPPSAGVGGGGGEGGGGGRTPVGGPRIPIIIRELVETVDDQEWQASLFSLLQNQTYNQCEVDLFELMCKVL…	CPVCGDKVSGYHYGLLTCESCKGFFKRTVQNKKVYTCVADRSCQIDKTQRKRCPYCRFQKCLEVGMKLEAVRADRMRGGRNKFGPMYKRDRA	PIIIRELVETVDDQEWQASLFSLLQNQTYNQCEVDLFELMCKVLDQNLFAQVDWARNSCFFKDLKVDDQMKLLQHSWSDLLILDHLHQRIHNRLQDETTLPNGQKFDLLSLALLGTTQFADRFHAILNKLVDLKFDIPEYVCIKFVILLNPEVRLLSDRRSVATAHEQVRQSLMEYTANVYRDETEKYQKMMDLLPELHYIADNGEKYLYYKHINGAAPTQTLLMEMLHT
Cluster-70816.127179	Ftz-F1 alpha-B	Y		16.91	571	X	119	211	232.345	7.0312e-75	X	356	540	299.196	1.27363e-98	N+95AA; C+31AA		CACACACACACACACACACACACGGACGCAGGCACGGCGGTTACCTCAGAGCTAACATAGACCCCGTTACGGCGCGATAATGTAGGCCAAGCCCAGCAGTTCTAACTTTCACTCTTACTGGCGGAGCGTTGCGGGGCGGGACCCCAGTCGTAGCCGAGGGAGCCAACAGTGTGTGTGTTGCCCACCGCCATGTGCGCCCTCACTGCCGTGTGCTCTGCCAGTGCTTACTATATTACACCGTACCAGTGAAAACAGTGATACTCTCAGTGCTTACACCTTGCCTCCTAGTTAAGAATTATTTATATTTTGAGTGCTTTGTGCGAGAATGCTCTCAGAGATGGAGCTACCAATTTCAGTGCAGAACTTTAGCTTGTCTCCTCAGTTCGGGCAGTTGACAAT…	MLSEMELPISVQNFSLSPQFGQLTISAAPMTVDMSGAGVGIPTSALSPTYTQITTGAGVVNSTVSTNTVTSNITSNNNNSLLTPTLMDSGLFPGVATTTLDYNPLTDMPDTKEGIEELCPVCGDKVSGYHYGLLTCESCKGFFKRTVQNKKVYTCVADRSCQIDKTQRKRCPYCRFQKCLEVGMKLEAVRADRMRGGRNKFGPMYKRDRARKLQMLRQRQLTHPGLLSGARPPSSSGVAITYSAPGYTSAPSSHVHIKEEIQSPFLSSSTSSPDSSPSPMGGLGGLVAATSGTSGLVASGPVTPIIPGPEPTIWVTNPQSTAAPPTTGAPPSAGVGGGGGEGGGGGRTPVGGPRIPIIIRELVETVDDQEWQASLFSLLQNQTYNQCEVDLFELMCKVL…	CPVCGDKVSGYHYGLLTCESCKGFFKRTVQNKKVYTCVADRSCQIDKTQRKRCPYCRFQKCLEVGMKLEAVRADRMRGGRNKFGPMYKRDRA	PIIIRELVETVDDQEWQASLFSLLQNQTYNQCEVDLFELMCKVLDQNLFAQVDWARNSCFFKDLKVDDQMKLLQHSWSDLLILDHLHQRIHNRLQDETTLPNGQKFDLLSLALLGTTQFADRFHAILNKLVDLKFDIPEYVCIKFVILLNPEVRLLSDRRSVATAHEQVRQSLMEYTANVYRDE
Cluster-70816.117550	Ftz-F1 alpha-C	Y		5.75	566	X	114	206	227.338	5.00237e-73	X	351	535	298.426	1.63088e-98	N+90AA; C+31AA		GAAGGTGTCCGGGACTCTGAGGGAAGTTGGGTGGTTGTATTTGTGAAAGTGAAGTGTACAGGCTGGCCCAGAGACCTAGTTTTTACTTTCCACTTGGCCAAGAGCTTGACTGTCACAGGCAAGACTCGGGAGGGCCTTGGAAGGTGTCCGGGACTCTGAAGGAGAGAGACTAAACTGGCGTCATGTCGGTGGTTTTGAGAACGGACTCTAGGATGGCTGTGGCCAACCCCATGGTGGACGCCGAGTTGGTGGAGTGCTCCTCGGAGTGCTCGTCGCTCACCCTGCCACCCCCGCCCATCCACGCCCACCCGCCCACTAATGGTATGGGCGTAGAGGGGGATGTAATGGGTGTCACGGGTAGTGTTGGCGGGTGTGATATTGAACGCATCTCCCCGAGCC…	MSVVLRTDSRMAVANPMVDAELVECSSECSSLTLPPPPIHAHPPTNGMGVEGDVMGVTGSVGGCDIERISPSQVTPVSSDTLSSSPDTQPATTTLDYNPLTDMPDTKEGIEELCPVCGDKVSGYHYGLLTCESCKGFFKRTVQNKKVYTCVADRSCQIDKTQRKRCPYCRFQKCLEVGMKLEAVRADRMRGGRNKFGPMYKRDRARKLQMLRQRQLTHPGLLSGARPPSSSGVAITYSAPGYTSAPSSHVHIKEEIQSPFLSSSTSSPDSSPSPMGGLGGLVAATSGTSGLVASGPVTPIIPGPEPTIWVTNPQSTAAPPTTGAPPSAGVGGGGGEGGGGGRTPVGGPRIPIIIRELVETVDDQEWQASLFSLLQNQTYNQCEVDLFELMCKVLDQNLF…	CPVCGDKVSGYHYGLLTCESCKGFFKRTVQNKKVYTCVADRSCQIDKTQRKRCPYCRFQKCLEVGMKLEAVRADRMRGGRNKFGPMYKRDRA	PIIIRELVETVDDQEWQASLFSLLQNQTYNQCEVDLFELMCKVLDQNLFAQVDWARNSCFFKDLKVDDQMKLLQHSWSDLLILDHLHQRIHNRLQDETTLPNGQKFDLLSLALLGTTQFADRFHAILNKLVDLKFDIPEYVCIKFVILLNPEVRLLSDRRSVATAHEQVRQSLMEYTANVYRDE
Cluster-70816.117551	Ftz-F1 alpha-S	Y		1.5	378	N	1	18	45.5235	2.20798e-06	X	163	347	294.189	2.40465e-99	N-98AA; C+31AA	Confirmed by 3'UTR	GTCTCACAAAATGTCAACATTTGGCCTTCGTCAGCCCCGCGACGCCAGATGCACGATGATGTGTGCCTTCCAAGATTTCAACGGTTTTATGTTGATAATAAGAGTAAGTTACTCGGGTGGATGTGTTAGAGCGAGGCCATAGGATATGGGGAAGTTACTCGTACGAGATGGTGGACGAGAAATTCTTGAACAATGAGAGAAAATAATGTGTTACATTACAGTGACTGGAGCCCCGCCTCTCTGAGGAACCTTTCCACTCTTCCTCGTGATGGGAACAAGTCCGTGCCCAGCGCCCTGTTGTTCGTGCCCCAGCGCTCTACCGTCCGTGGGCCAGACATATACCGTCCGTACACCACCACCACCTTACTCCCTTGTGTACTGGTGGGACCTCACCGTCGT…	MRGGRNKFGPMYKRDRARKLQMLRQRQLTHPGLLSGARPPSSSGVAITYSAPGYTSAPSSHVHIKEEIQSPFLSSSTSSPDSSPSPMGGLGGLVAATSGTSGLVASGPVTPIIPGPEPTIWVTNPQSTAAPPTTGAPPSAGVGGGGGEGGGGGRTPVGGPRIPIIIRELVETVDDQEWQASLFSLLQNQTYNQCEVDLFELMCKVLDQNLFAQVDWARNSCFFKDLKVDDQMKLLQHSWSDLLILDHLHQRIHNRLQDETTLPNGQKFDLLSLALLGTTQFADRFHAILNKLVDLKFDIPEYVCIKFVILLNPEVRLLSDRRSVATAHEQVRQSLMEYTANVYRDETVGSTFSLFYVSILNLHCCINLCEILMISKVR	MRGGRNKFGPMYKRDRA	PIIIRELVETVDDQEWQASLFSLLQNQTYNQCEVDLFELMCKVLDQNLFAQVDWARNSCFFKDLKVDDQMKLLQHSWSDLLILDHLHQRIHNRLQDETTLPNGQKFDLLSLALLGTTQFADRFHAILNKLVDLKFDIPEYVCIKFVILLNPEVRLLSDRRSVATAHEQVRQSLMEYTANVYRDE
Cluster-70816.74549	Ftz-F1 beta	Y		16.03	453	X	82	167	181.884	1.26157e-56	X	262	422	172.025	7.08951e-52			GCCCCGCCTCCACCCACACACACAGTCCCCCACACACCTCTACTCCCCCACGCAGTCGCCTGGACCCAGTAGGCATGTGTCGGGCTTCTCATCTCCCTACAGCCACACGCCATCAACAGGGCTCAGTCGTAACAACAGCGATGCTTCCCAGTATGGCGGCTCTTATAATAGCTATTCATCCGCTCCATCACCCATCTCTCCCACGCACTACTCCCCATCACAGTCACCTATCCAACAACGCCATATGAACTACTCAATGCCGTCTCACCAGTCACCCAACCTGGGTCGCGTCCCACAGTATCCAGGGGCAGCTCCAGGAGGTTTTTTTAATGCACCCCTTGATCTGCGAGAGACCCACAGCCTTGCAGGTCATCCGGATTCCTCTAAGGATCCTAAAGA…	MNYSMPSHQSPNLGRVPQYPGAAPGGFFNAPLDLRETHSLAGHPDSSKDPKDDERLTADLAQHSVIAAQSGITRQQLINSPCPICGDKISGFHYGIFSCESCKGFFKRTVQNKKNYVCMRGASCPVTTSTRKKCPACRFDKCLCMGMKLEAIREDRTRGGRSTYQCAPYPLPPTLVTPTTSTHHIDPQRLPDATAVKAEPSDSEELKHSPADEKRPIPLLLQQIHDVEHLWHCSESEMAELRQSEQAAREAMENNSPDFLNSLCHIADHRLYKIVKWCKSLPLFRHITIDDQICLLINSWCELLLLSCCFRSMDSPGEIRVSSGRTMTLQQAENMGIGPCIERMLNLTYQLSRLQVDKYEYMAMKVIVLLSSDVSGLQEGEKVRDSQKKVVQALQEYTL…	CPICGDKISGFHYGIFSCESCKGFFKRTVQNKKNYVCMRGASCPVTTSTRKKCPACRFDKCLCMGMKLEAIREDRTRGGRSTYQC	SLCHIADHRLYKIVKWCKSLPLFRHITIDDQICLLINSWCELLLLSCCFRSMDSPGEIRVSSGRTMTLQQAENMGIGPCIERMLNLTYQLSRLQVDKYEYMAMKVIVLLSSDVSGLQEGEKVRDSQKKVVQALQEYTLTHYPHLPPKFGELLLRIPELQR
Cluster-70816.49495	HNF4-A1	Y		5.84	553	X	117	192	161.203	4.74807e-48	X	212	431	389.812	1.58494e-134			CACGCTCTTACCGGTAAGTCATTCGTACCTCACCTGTCACGTCGGGAGGCTGCGCCTCACGATTCTAAGGCAACGCGACCCAACTTTCGTAGAAAGGAATTTCCTCCAATGGGAAACTTGCGCGCAGATTTTCAAATCATCGGTGACGATACGCTGTTTACTTACTGAGTCGCTACACAACACAGCATTTAGTTCCTGGTGTGGAGTGTCTGATGATCGTACCAGGAACACCAGCGACATGACTGAGTGTGTAAGCAAGAGTCAGCACCGAGAGCGCCACACAAGACCTTCCTATCGATACATCGTCGACTACTCCTTTCACAACACGACCCTGTCCGCAAAGCCTTGTGTTCTGAGGGCCAGTAACATTTTCCACCACTGTCGAAATATAACCAGATG…	MSLPRGDVDIAGGGGHVAVLTPSSQAYPVTSTPLPPTQHYPNTSSSNSTLMAPPPTPIPSTPTHSVIVPNSAVLQQQSSSTLCTVGGVGVTIMGGAPGSGDVQAACTVGGGLAGLACAICGDRATGKHYGAHSCDGCKGFFRRSVRKNHTYNCRFSRSCTVDKDKRNQCRYCRLRKCIRAGMKKEAVQNERDRISTRRPSYDDAGGGGSNMSLSTILNADHLSRQFSPAMGEVSVMNKKVAGMMDVCDSMKQQLLILVEWAKYIPAFCDLVLDDQVALLRAHAGEHLLLGAAWRSMNLQDMILLGNDCVILRNSSEIEISRIGQRVIDELIQPLRSVQLDEHEYACLKAIVFFDPVIRGLRNVERVKALRYQVQLMLEDYINDRQYESRGRFGEILLTL…	CAICGDRATGKHYGAHSCDGCKGFFRRSVRKNHTYNCRFSRSCTVDKDKRNQCRYCRLRKCIRAGMKKEAVQNER	SLSTILNADHLSRQFSPAMGEVSVMNKKVAGMMDVCDSMKQQLLILVEWAKYIPAFCDLVLDDQVALLRAHAGEHLLLGAAWRSMNLQDMILLGNDCVILRNSSEIEISRIGQRVIDELIQPLRSVQLDEHEYACLKAIVFFDPVIRGLRNVERVKALRYQVQLMLEDYINDRQYESRGRFGEILLTLPVLQSITWQMIEQIQFAKLFGVARIDNLLQE
Cluster-70816.140853	HNF4-A2	Y		1.11	322													CACGCTCTTACCGGTAAGTCATTCGTACCTCACCTGTCACGTCGGGAGGCTGCGCCTCACGATTCTAAGGCAACGCGACCCAACTTTCGTAGAAAGGAATTTCCTCCAATGGGAAACTTGCGCGCAGATTTTCAAATCATCGGTGACGATACGCTGTTTACTTACTGAGTCGCTACACAACACAGCATTTAGTTCCTGGTGTGGAGTGTCTGATGATCGTACCAGGAACACCAGCGACATGACTGAGTGTGTAAGCAAGAGTCAGCACCGAGAGCGCCACACAAGACCTTCCTATCGATACATCGTCGACTACTCCTTTCACAACACGACCCTGTCCGCAAAGCCTTGTGTTCTGAGGGCCAGTAACATTTTCCACCACTGTCGAAATATAACCAGATG…	MSLPRGDVDIAGGGGHVAVLTPSSQAYPVTSTPLPPTQHYPNTSSSNSTLMAPPPTPIPSTPTHSVIVPNSAVLQQQSSSTLCTVGGVGVTIMGGAPGSGDVQAACTVGGGLAGLACAICGDRATGKHYGAHSCDGCKGFFRRSVRKNHTYNCRFSRSCTVDKDKRNQCRYCRLRKCIRAGMKKEAVQNERDRISTRRPSYDDAGGGGSNMSLSTILNADHLSRQFSPAMGEVSVMNKKVAGMMDVCDSMKQQLLILVEWAKYIPAFCDLVLDDQVALLRAHAGEHLLLGAAWRSMNLQDMILLGNDCVILRNSSGKTDPAR
Cluster-70816.44221	HR38-A	Y		7.54	650	X	311	385	185.341	1.81665e-56	X	413	650	438.491	4.28098e-152	N+7AA		CCCCACCTGACCTCTAGTCACGTGACTTCCCTGACCCTGCCAGTGACATCGACGACACCTTCGCCTCCTGCCTCATCACAGGCACCACTTAAGTACTCGCCAGCCTCTCCGGACGCACCAGTCAACTTCTGGTATAACTCAGGCGTGGACGTGACACAAGAAAGCCCCCTGGCGCCAGACGATACTCCCGCCGTGCCCCATCCTTCTTTCACGCCACCCCATAGCCACGCCCAAAACATGCTCGTCCTCCAACCACAGCAGTCGCTCCTCCACCCGAGTGTGGCTGAGGCTCTGTCGGCATCGTACGGCCTCACCACCTCCTTCGGCGACGACTCCCTCAGTGGGACGACCAGCGATGAATTTAAGTTAGGATCAGCGTTTACAGCGACGCCTGCGCCC…	MLVLQPQQSLLHPSVAEALSASYGLTTSFGDDSLSGTTSDEFKLGSAFTATPAPSYGEGSSETPFNEVFQADYLLAAPPLEDLKPVITHPPSGTPPPGSPGQAASTPVSTTAGGAAALPSFQETYSPRYRPLGSSEVFTFKTDEGRPAEYPQPPPAHQAFAHASPQHQQQQPQLQQQPQLPQQQQQQPTPSFEAYTHASQVYARPAPYPSPSVPVSHGYSGPSKAFGGEFYPAAATYDPLQPLHPEQYLRPSTSHHYTEMAAASTSSTPPVSFLGRKGAGEHIDPALMRLHAPPMSTARPVSEQKPQSPAQLCAVCGDTAACQHYGVRTCEGCKGFFKRTVQKNAKYVCLADKNCPVDKRRRNRCQFCRFQKCLVVGMVKEVVRTDSLKGRRGRLPSKP…	QLCAVCGDTAACQHYGVRTCEGCKGFFKRTVQKNAKYVCLADKNCPVDKRRRNRCQFCRFQKCLVVGMVKEVVR	LITALVRAHVDTTPDVSNLDYSQYREPSNGAESPSTEAERIQQFYSLLTSSIDVIRHFAEKIPGYHDLAREDQDLLFQSASLELFVLRVAYRLVSNPDETKFVFDNGRVLHRTQCERSFGEWLQGILDFSASLKAMELDISAFACLSALTIITERHGLKDTKKVEQLQMKIISSLRDHVTYNAEAQKKPHYFSRILGKLPELRSLSVQGLQRIFYLKLEDLVPAPQLIENMFVSSLP
Cluster-70816.129733	HR38-B	Y		22.46	695	X	356	430	185.341	3.35432e-56	X	458	695	437.72	4.08295e-151	N+52AA		GTGATATTTCCACATTGTTGGCCGGCCAGTTTTTGCCGGTGCGCCCGTGGTGGCAGTGCTCGCGGACCAACGCCTCACTCCGTCCCCGCCCGGGCCCGCAGCACCACCTCCGCCTCCGACTCCGTCTAGTCAGCCTGGTGGTGCCCGGCCAAGGGTACTGCCTTCGGCACCCCCCACTGCCGCCCCCGCCTACACCACTGAGGTCTACCTGTGACGTCACATATAGCACCGTACCCTATGCTACGGTACGTGTGCATGGCGCCCTGATTACTCAGTATTGGACTTGAAGTAGAGGGTAGTGGATGGTGTCCCCTCTCTCTAGTGTTAAGACAGTGCAATAAGAGTGACAGTTGCAGGATAGTTAGCCTCCACCAGTGCCTCGCTTGTGTTTACCTCCGG…	MCCLLRSSMLLVEGVDVTQESPLAPDDTPAVPHPSFTPPHSHAQNMLVLQPQQSLLHPSVAEALSASYGLTTSFGDDSLSGTTSDEFKLGSAFTATPAPSYGEGSSETPFNEVFQADYLLAAPPLEDLKPVITHPPSGTPPPGSPGQAASTPVSTTAGGAAALPSFQETYSPRYRPLGSSEVFTFKTDEGRPAEYPQPPPAHQAFAHASPQHQQQQPQLQQQPQLPQQQQQQPTPSFEAYTHASQVYARPAPYPSPSVPVSHGYSGPSKAFGGEFYPAAATYDPLQPLHPEQYLRPSTSHHYTEMAAASTSSTPPVSFLGRKGAGEHIDPALMRLHAPPMSTARPVSEQKPQSPAQLCAVCGDTAACQHYGVRTCEGCKGFFKRTVQKNAKYVCLADKN…	QLCAVCGDTAACQHYGVRTCEGCKGFFKRTVQKNAKYVCLADKNCPVDKRRRNRCQFCRFQKCLVVGMVKEVVR	LITALVRAHVDTTPDVSNLDYSQYREPSNGAESPSTEAERIQQFYSLLTSSIDVIRHFAEKIPGYHDLAREDQDLLFQSASLELFVLRVAYRLVSNPDETKFVFDNGRVLHRTQCERSFGEWLQGILDFSASLKAMELDISAFACLSALTIITERHGLKDTKKVEQLQMKIISSLRDHVTYNAEAQKKPHYFSRILGKLPELRSLSVQGLQRIFYLKLEDLVPAPQLIENMFVSSLP
Cluster-70816.88741	HR3-A1	Y		15.65	495	X	49	143	217.787	5.43003e-70	X	247	491	292.347	6.17928e-97	N+48AA		CACCAAAACCAACTGGGTAACACCTGCCTTCTGCTAGCGTGTATGATTAAGGCTGAGGACCCTATTCCTGTAAAATACAATCCCACAGAAGGTGCATGCCTGTATTCTCATAATCCATCTCATGGACATGAGTACAGAGCTTATGATAATTAAGAAGTATTATATAATGTATCAAAAAATAAGTTATATAACAGAGTTAGTGGAAAGTTGATTCTCTCATGCATAATACTTCTTAATTCCATTACAAACAAATCATATAATAGATTACAAAGTTTGCTTATTATCAGCATCACAAACATTACATTCAAATGGGTTTCAAAATGAAAAAAAATGAAGATGTACCTTTTATTATGAATTTGACAGATGAGGATAATTAACTTCTGAACCTATAAAAACTGA…	MDILSELFGPGWEREMTGDAVDTTTPSSSTPTPTNRPPSTEKKSNSIKAQIEIIPCKVCGDKSSGVHYGVITCEGCKGFFRRSQSSVVNYQCPRQKNCVVDRVNRNRCQYCRLQKCLALGMSRDAVKFGRMSKKQREKVEDEVRYHKAAQMVGMTGQETSPDSSMYEPPTPTSSDIYTPTYYGSEIASFTSPGYTYTPQTTTPTIPFEISPEYAVDSTTFDHRQTPLDPLPDSGAMSPVVSSDPTQLDEIVARWVADAHLRTCLYSSEHIADVLRKQALDISKVTYYKNMAHEELWFDCAQKLTLVIQQIIEFAKAVPGFRKFSQDDQIVLLKAGSFELAVLRMTRYYDVNQNCVVYGDALLPMEAFLTTETVEMKLVNNVFEFAKTIAELKLTDTELG…	AQIEIIPCKVCGDKSSGVHYGVITCEGCKGFFRRSQSSVVNYQCPRQKNCVVDRVNRNRCQYCRLQKCLALGMSRDAVKFGRMSKKQREKVEDE	LDEIVARWVADAHLRTCLYSSEHIADVLRKQALDISKVTYYKNMAHEELWFDCAQKLTLVIQQIIEFAKAVPGFRKFSQDDQIVLLKAGSFELAVLRMTRYYDVNQNCVVYGDALLPMEAFLTTETVEMKLVNNVFEFAKTIAELKLTDTELGLYSALVLLQADRPGLRGTEEIAKLNEAVGRSLCLELDKTHRYPVKGDVSVYAFLLAKMPALRELSMLHQEALSKFKRAAPHLQFSDLHKEI
Cluster-70816.81023	HR3-A2	Y		55.4	472	X	26	120	217.787	3.42771e-70	X	224	468	291.962	4.93618e-97	N+25AA		CACCAAAACCAACTGGGTAACACCTGCCTTCTGCTAGCGTGTATGATTAAGGCTGAGGACCCTATTCCTGTAAAATACAATCCCACAGAAGGTGCATGCCTGTATTCTCATAATCCATCTCATGGACATGAGTACAGAGCTTATGATAATTAAGAAGTATTATATAATGTATCAAAAAATAAGTTATATAACAGAGTTAGTGGAAAGTTGATTCTCTCATGCATAATACTTCTTAATTCCATTACAAACAAATCATATAATAGATTACAAAGTTTGCTTATTATCAGCATCACAAACATTACATTCAAATGGGTTTCAAAATGAAAAAAAATGAAGATGTACCTTTTATTATGAATTTGACAGATGAGGATAATTAACTTCTGAACCTATAAAAACTGA…	MLGMTWGAVTKVEVQQPHTAAGSIKAQIEIIPCKVCGDKSSGVHYGVITCEGCKGFFRRSQSSVVNYQCPRQKNCVVDRVNRNRCQYCRLQKCLALGMSRDAVKFGRMSKKQREKVEDEVRYHKAAQMVGMTGQETSPDSSMYEPPTPTSSDIYTPTYYGSEIASFTSPGYTYTPQTTTPTIPFEISPEYAVDSTTFDHRQTPLDPLPDSGAMSPVVSSDPTQLDEIVARWVADAHLRTCLYSSEHIADVLRKQALDISKVTYYKNMAHEELWFDCAQKLTLVIQQIIEFAKAVPGFRKFSQDDQIVLLKAGSFELAVLRMTRYYDVNQNCVVYGDALLPMEAFLTTETVEMKLVNNVFEFAKTIAELKLTDTELGLYSALVLLQADRPGLRGTEEIAK…	AQIEIIPCKVCGDKSSGVHYGVITCEGCKGFFRRSQSSVVNYQCPRQKNCVVDRVNRNRCQYCRLQKCLALGMSRDAVKFGRMSKKQREKVEDE	LDEIVARWVADAHLRTCLYSSEHIADVLRKQALDISKVTYYKNMAHEELWFDCAQKLTLVIQQIIEFAKAVPGFRKFSQDDQIVLLKAGSFELAVLRMTRYYDVNQNCVVYGDALLPMEAFLTTETVEMKLVNNVFEFAKTIAELKLTDTELGLYSALVLLQADRPGLRGTEEIAKLNEAVGRSLCLELDKTHRYPVKGDVSVYAFLLAKMPALRELSMLHQEALSKFKRAAPHLQFSDLHKEI
Cluster-70816.81707	HR3-A3	Y		1.8	462	X	16	110	216.631	5.54015e-70	X	214	458	291.577	5.34973e-97	N+15AA		CACCAAAACCAACTGGGTAACACCTGCCTTCTGCTAGCGTGTATGATTAAGGCTGAGGACCCTATTCCTGTAAAATACAATCCCACAGAAGGTGCATGCCTGTATTCTCATAATCCATCTCATGGACATGAGTACAGAGCTTATGATAATTAAGAAGTATTATATAATGTATCAAAAAATAAGTTATATAACAGAGTTAGTGGAAAGTTGATTCTCTCATGCATAATACTTCTTAATTCCATTACAAACAAATCATATAATAGATTACAAAGTTTGCTTATTATCAGCATCACAAACATTACATTCAAATGGGTTTCAAAATGAAAAAAAATGAAGATGTACCTTTTATTATGAATTTGACAGATGAGGATAATTAACTTCTGAACCTATAAAAACTGA…	MAMYGQAFNKGSSVAAQIEIIPCKVCGDKSSGVHYGVITCEGCKGFFRRSQSSVVNYQCPRQKNCVVDRVNRNRCQYCRLQKCLALGMSRDAVKFGRMSKKQREKVEDEVRYHKAAQMVGMTGQETSPDSSMYEPPTPTSSDIYTPTYYGSEIASFTSPGYTYTPQTTTPTIPFEISPEYAVDSTTFDHRQTPLDPLPDSGAMSPVVSSDPTQLDEIVARWVADAHLRTCLYSSEHIADVLRKQALDISKVTYYKNMAHEELWFDCAQKLTLVIQQIIEFAKAVPGFRKFSQDDQIVLLKAGSFELAVLRMTRYYDVNQNCVVYGDALLPMEAFLTTETVEMKLVNNVFEFAKTIAELKLTDTELGLYSALVLLQADRPGLRGTEEIAKLNEAVGRSLC…	AQIEIIPCKVCGDKSSGVHYGVITCEGCKGFFRRSQSSVVNYQCPRQKNCVVDRVNRNRCQYCRLQKCLALGMSRDAVKFGRMSKKQREKVEDE	LDEIVARWVADAHLRTCLYSSEHIADVLRKQALDISKVTYYKNMAHEELWFDCAQKLTLVIQQIIEFAKAVPGFRKFSQDDQIVLLKAGSFELAVLRMTRYYDVNQNCVVYGDALLPMEAFLTTETVEMKLVNNVFEFAKTIAELKLTDTELGLYSALVLLQADRPGLRGTEEIAKLNEAVGRSLCLELDKTHRYPVKGDVSVYAFLLAKMPALRELSMLHQEALSKFKRAAPHLQFSDLHKEI
Cluster-70816.147837	HR3-B	Y	3'	70.71	251	X	26	120	201.994	6.2158e-67	-	-	-	-	-	N+25AA; C-253AA+32AA		CAGGCCCAGCACCCCGCATCTGACCACCACCAGCTAGCTCGCTTCCTCCTCCTCCTCCCCCTGAGCCAGCTCCTCTGTGCCCGAACCCGCCTTTACCAGAAGACACAACTGGTGACATGGCTCCAGAGTCTGGCAGTGGATCTAACGGCGTCTGACGATGATCAAATGTTGTTGAATCAACAGCATACTCTGGGCTGATTTCGAAAGGTATGGTGGGTGTGGTGGTTTGAGGTGTGTAAGTATATCCTGGGGAGGTGAAAGAGGCAATCTCTGAGCCATAGTACGTAGGGGTGTATATATCCGAGGAGGTGGGTGTTGGTGGTTCGTACATGGAGGAGTCCGGCGAGGTCTCCTGACCCGTCATGCCCACCATCTGAGCAGCCTTGTGGTACCGCACCT…	MLGMTWGAVTKVEVQQPHTAAGSIKAQIEIIPCKVCGDKSSGVHYGVITCEGCKGFFRRSQSSVVNYQCPRQKNCVVDRVNRNRCQYCRLQKCLALGMSRDAVKFGRMSKKQREKVEDEVRYHKAAQMVGMTGQETSPDSSMYEPPTPTSSDIYTPTYYGSEIASFTSPGYTYTPQTTTPTIPFEISPEYAVDSTTFDHRQTPLDPLPDSGAMSPVVSSGKGGFGHRGAGSGGGGGGSELAGGGQMRGAGP	AQIEIIPCKVCGDKSSGVHYGVITCEGCKGFFRRSQSSVVNYQCPRQKNCVVDRVNRNRCQYCRLQKCLALGMSRDAVKFGRMSKKQREKVEDE
Cluster-70816.67620	HR3-S	Y		21.43	92	-	-	-	-	-	N	1	88	81.6429	1.17001e-20	N-409AA+6AA		CACCAAAACCAACTGGGTAACACCTGCCTTCTGCTAGCGTGTATGATTAAGGCTGAGGACCCTATTCCTGTAAAATACAATCCCACAGAAGGTGCATGCCTGTATTCTCATAATCCATCTCATGGACATGAGTACAGAGCTTATGATAATTAAGAAGTATTATATAATGTATCAAAAAATAAGTTATATAACAGAGTTAGTGGAAAGTTGATTCTCTCATGCATAATACTTCTTAATTCCATTACAAACAAATCATATAATAGATTACAAAGTTTGCTTATTATCAGCATCACAAACATTACATTCAAATGGGTTTCAAAATGAAAAAAAATGAAGATGTACCTTTTATTATGAATTTGACAGATGAGGATAATTAACTTCTGAACCTATAAAAACTGA…	MIFFTIDRPGLRGTEEIAKLNEAVGRSLCLELDKTHRYPVKGDVSVYAFLLAKMPALRELSMLHQEALSKFKRAAPHLQFSDLHKEIFNVDS		MIFFTIDRPGLRGTEEIAKLNEAVGRSLCLELDKTHRYPVKGDVSVYAFLLAKMPALRELSMLHQEALSKFKRAAPHLQFSDLHKEI
Cluster-70816.120471	HR4-A1	Y		2.4	966	X	525	614	205.486	2.01948e-62	X	731	962	213.007	2.13688e-63	N +35AA	Atrophin-1 domain	GTTCACTTGTTTATTTCATTAAATATAGAAGCAACAAATTTGATTGCTTGACTACATTAAGGAGTCAGCTTACAGTGTACTCATGGCTGCTTATGACTTAGGCTGCTGCTGCCTCACCATTACCACTCATTTTATAAGAGTATTACTATCACACCTCAAATAGTATTGAGCTTCAAATTTTCAGCCATTAAGACAATAAATTTAAAGATAAGAATGAGATCAGAGACTAGTGTTGGCCACTGCAATGCCACTACCCCATAATACCAATCACTTCCCAAGTAATTTCCATTTCCAGTCTTGTAAAATGCATGAAAAACATTGGTAGTGATGCTGCACCCTATCGCAGCATAGGTCATCTGACATCAGATTTACTCTGCAGCCACTGGTAACTTAACAGTC…	MLTARAPTTLRCPHPYKRLQRLRGLKESLACHRHHGIMTVTLLQCEGVKMSLFQDLKLKRRKVDSRCSSDGESLAETSSCSPDSGSSGGETSSCSPVQPQASYLPSESPRSSPNPRPQTHERASPDSAGDEFAEVKSCLDCGQEEDTQDAHVFDGGGSQPVSSTAMPGPSDTDSSMHTVERCGESDIPERMSTTPPPPDTSEHPAEVTAVSTCTPLAPPLVSLGPPLSTLSTLPHTLSVSMASLSPGIVTSAGLRCGPPVNVAQPYWGGGPNRINGMRPEFISGGMVQPTPSAPVSAAAPADSSRAGYSPRLRTPTVIMGEAGGVKTMFWSSPSETQTPVTQAPREVLAQPTTPCGYGADTSDAVRASVDGLLTLGQDRRGSPPQLSPSSTLSLSPAAR…	EEEDQPMICMICEDRATGLHYGIITCEGCKGFFKRTVQNKRVYTCVADGDCEITKAQRNRCQYCRFQKCLRQGMVLAAVREDRMPGGRN	MLIECDDFEDIATLKNLDDLLDHNSDLSTKLCQLGDSISIKLVQWTKRLPFYQELPVEVHTRLLTHKWHELLVLTTSAYQAIYGLQKLGSRSSDGTEAEFHQEVSNNLCTLQTCLNSMMGQPITMDQLRHEVGVMVEKITHVTLALRKIKIQIEEYVCLKVIAMLNQSRIGHKELEVIQERYMGCLRSFCETHYPSQPNRYQDLLVRLPDIQAAAAKLLETKMLYVPFLLN
Cluster-70816.51914	HR4-A2	Y		2.97	955	X	514	603	206.642	8.1593e-63	X	720	951	213.392	1.53989e-63	N +24AA	Atrophin-1 domain	GTTCACTTGTTTATTTCATTAAATATAGAAGCAACAAATTTGATTGCTTGACTACATTAAGGAGTCAGCTTACAGTGTACTCATGGCTGCTTATGACTTAGGCTGCTGCTGCCTCACCATTACCACTCATTTTATAAGAGTATTACTATCACACCTCAAATAGTATTGAGCTTCAAATTTTCAGCCATTAAGACAATAAATTTAAAGATAAGAATGAGATCAGAGACTAGTGTTGGCCACTGCAATGCCACTACCCCATAATACCAATCACTTCCCAAGTAATTTCCATTTCCAGTCTTGTAAAATGCATGAAAAACATTGGTAGTGATGCTGCACCCTATCGCAGCATAGGTCATCTGACATCAGATTTACTCTGCAGCCACTGGTAACTTAACAGTC…	MQQERYHYKMDHRALAYFKRLSTRGIMTVTLLQCEGVKMSLFQDLKLKRRKVDSRCSSDGESLAETSSCSPDSGSSGGETSSCSPVQPQASYLPSESPRSSPNPRPQTHERASPDSAGDEFAEVKSCLDCGQEEDTQDAHVFDGGGSQPVSSTAMPGPSDTDSSMHTVERCGESDIPERMSTTPPPPDTSEHPAEVTAVSTCTPLAPPLVSLGPPLSTLSTLPHTLSVSMASLSPGIVTSAGLRCGPPVNVAQPYWGGGPNRINGMRPEFISGGMVQPTPSAPVSAAAPADSSRAGYSPRLRTPTVIMGEAGGVKTMFWSSPSETQTPVTQAPREVLAQPTTPCGYGADTSDAVRASVDGLLTLGQDRRGSPPQLSPSSTLSLSPAARSPITQSARSPH…	EEEDQPMICMICEDRATGLHYGIITCEGCKGFFKRTVQNKRVYTCVADGDCEITKAQRNRCQYCRFQKCLRQGMVLAAVREDRMPGGRN	MLIECDDFEDIATLKNLDDLLDHNSDLSTKLCQLGDSISIKLVQWTKRLPFYQELPVEVHTRLLTHKWHELLVLTTSAYQAIYGLQKLGSRSSDGTEAEFHQEVSNNLCTLQTCLNSMMGQPITMDQLRHEVGVMVEKITHVTLALRKIKIQIEEYVCLKVIAMLNQSRIGHKELEVIQERYMGCLRSFCETHYPSQPNRYQDLLVRLPDIQAAAAKLLETKMLYVPFLLN
Cluster-70816.139118	HR4-A3	Y		2.65	953	X	512	601	207.027	6.59503e-63	X	718	949	213.392	1.533e-63	N +24AA; (56) -2AA	Atrophin-1 domain	GTTCACTTGTTTATTTCATTAAATATAGAAGCAACAAATTTGATTGCTTGACTACATTAAGGAGTCAGCTTACAGTGTACTCATGGCTGCTTATGACTTAGGCTGCTGCTGCCTCACCATTACCACTCATTTTATAAGAGTATTACTATCACACCTCAAATAGTATTGAGCTTCAAATTTTCAGCCATTAAGACAATAAATTTAAAGATAAGAATGAGATCAGAGACTAGTGTTGGCCACTGCAATGCCACTACCCCATAATACCAATCACTTCCCAAGTAATTTCCATTTCCAGTCTTGTAAAATGCATGAAAAACATTGGTAGTGATGCTGCACCCTATCGCAGCATAGGTCATCTGACATCAGATTTACTCTGCAGCCACTGGTAACTTAACAGTC…	MQQERYHYKMDHRALAYFKRLSTRGIMTVTLLQCEGVKMSLFQDLKLKRRKVDSRSDGESLAETSSCSPDSGSSGGETSSCSPVQPQASYLPSESPRSSPNPRPQTHERASPDSAGDEFAEVKSCLDCGQEEDTQDAHVFDGGGSQPVSSTAMPGPSDTDSSMHTVERCGESDIPERMSTTPPPPDTSEHPAEVTAVSTCTPLAPPLVSLGPPLSTLSTLPHTLSVSMASLSPGIVTSAGLRCGPPVNVAQPYWGGGPNRINGMRPEFISGGMVQPTPSAPVSAAAPADSSRAGYSPRLRTPTVIMGEAGGVKTMFWSSPSETQTPVTQAPREVLAQPTTPCGYGADTSDAVRASVDGLLTLGQDRRGSPPQLSPSSTLSLSPAARSPITQSARSPHAH…	EEEDQPMICMICEDRATGLHYGIITCEGCKGFFKRTVQNKRVYTCVADGDCEITKAQRNRCQYCRFQKCLRQGMVLAAVREDRMPGGRN	MLIECDDFEDIATLKNLDDLLDHNSDLSTKLCQLGDSISIKLVQWTKRLPFYQELPVEVHTRLLTHKWHELLVLTTSAYQAIYGLQKLGSRSSDGTEAEFHQEVSNNLCTLQTCLNSMMGQPITMDQLRHEVGVMVEKITHVTLALRKIKIQIEEYVCLKVIAMLNQSRIGHKELEVIQERYMGCLRSFCETHYPSQPNRYQDLLVRLPDIQAAAAKLLETKMLYVPFLLN
Cluster-70816.125570	HR4-A4	Y		26	948	X	507	596	207.027	6.38542e-63	X	713	944	213.777	1.17319e-63	N +17AA	Atrophin-1 domain	GTTCACTTGTTTATTTCATTAAATATAGAAGCAACAAATTTGATTGCTTGACTACATTAAGGAGTCAGCTTACAGTGTACTCATGGCTGCTTATGACTTAGGCTGCTGCTGCCTCACCATTACCACTCATTTTATAAGAGTATTACTATCACACCTCAAATAGTATTGAGCTTCAAATTTTCAGCCATTAAGACAATAAATTTAAAGATAAGAATGAGATCAGAGACTAGTGTTGGCCACTGCAATGCCACTACCCCATAATACCAATCACTTCCCAAGTAATTTCCATTTCCAGTCTTGTAAAATGCATGAAAAACATTGGTAGTGATGCTGCACCCTATCGCAGCATAGGTCATCTGACATCAGATTTACTCTGCAGCCACTGGTAACTTAACAGTC…	MVDIRVEPSHSTPMLTQGIMTVTLLQCEGVKMSLFQDLKLKRRKVDSRCSSDGESLAETSSCSPDSGSSGGETSSCSPVQPQASYLPSESPRSSPNPRPQTHERASPDSAGDEFAEVKSCLDCGQEEDTQDAHVFDGGGSQPVSSTAMPGPSDTDSSMHTVERCGESDIPERMSTTPPPPDTSEHPAEVTAVSTCTPLAPPLVSLGPPLSTLSTLPHTLSVSMASLSPGIVTSAGLRCGPPVNVAQPYWGGGPNRINGMRPEFISGGMVQPTPSAPVSAAAPADSSRAGYSPRLRTPTVIMGEAGGVKTMFWSSPSETQTPVTQAPREVLAQPTTPCGYGADTSDAVRASVDGLLTLGQDRRGSPPQLSPSSTLSLSPAARSPITQSARSPHAHTPIAR…	EEEDQPMICMICEDRATGLHYGIITCEGCKGFFKRTVQNKRVYTCVADGDCEITKAQRNRCQYCRFQKCLRQGMVLAAVREDRMPGGRN	MLIECDDFEDIATLKNLDDLLDHNSDLSTKLCQLGDSISIKLVQWTKRLPFYQELPVEVHTRLLTHKWHELLVLTTSAYQAIYGLQKLGSRSSDGTEAEFHQEVSNNLCTLQTCLNSMMGQPITMDQLRHEVGVMVEKITHVTLALRKIKIQIEEYVCLKVIAMLNQSRIGHKELEVIQERYMGCLRSFCETHYPSQPNRYQDLLVRLPDIQAAAAKLLETKMLYVPFLLN
Cluster-70816.53700	HR4-A5	Y		13.24	929	X	488	577	207.027	5.60886e-63	X	694	925	213.777	9.24546e-64	N -2AA	Atrophin-1 domain	GTTCACTTGTTTATTTCATTAAATATAGAAGCAACAAATTTGATTGCTTGACTACATTAAGGAGTCAGCTTACAGTGTACTCATGGCTGCTTATGACTTAGGCTGCTGCTGCCTCACCATTACCACTCATTTTATAAGAGTATTACTATCACACCTCAAATAGTATTGAGCTTCAAATTTTCAGCCATTAAGACAATAAATTTAAAGATAAGAATGAGATCAGAGACTAGTGTTGGCCACTGCAATGCCACTACCCCATAATACCAATCACTTCCCAAGTAATTTCCATTTCCAGTCTTGTAAAATGCATGAAAAACATTGGTAGTGATGCTGCACCCTATCGCAGCATAGGTCATCTGACATCAGATTTACTCTGCAGCCACTGGTAACTTAACAGTC…	MTVTLLQCEGVKMSLFQDLKLKRRKVDSRCSSDGESLAETSSCSPDSGSSGGETSSCSPVQPQASYLPSESPRSSPNPRPQTHERASPDSAGDEFAEVKSCLDCGQEEDTQDAHVFDGGGSQPVSSTAMPGPSDTDSSMHTVERCGESDIPERMSTTPPPPDTSEHPAEVTAVSTCTPLAPPLVSLGPPLSTLSTLPHTLSVSMASLSPGIVTSAGLRCGPPVNVAQPYWGGGPNRINGMRPEFISGGMVQPTPSAPVSAAAPADSSRAGYSPRLRTPTVIMGEAGGVKTMFWSSPSETQTPVTQAPREVLAQPTTPCGYGADTSDAVRASVDGLLTLGQDRRGSPPQLSPSSTLSLSPAARSPITQSARSPHAHTPIARSPYTAAPSSPGYQVVRGLG…	EEEDQPMICMICEDRATGLHYGIITCEGCKGFFKRTVQNKRVYTCVADGDCEITKAQRNRCQYCRFQKCLRQGMVLAAVREDRMPGGRN	MLIECDDFEDIATLKNLDDLLDHNSDLSTKLCQLGDSISIKLVQWTKRLPFYQELPVEVHTRLLTHKWHELLVLTTSAYQAIYGLQKLGSRSSDGTEAEFHQEVSNNLCTLQTCLNSMMGQPITMDQLRHEVGVMVEKITHVTLALRKIKIQIEEYVCLKVIAMLNQSRIGHKELEVIQERYMGCLRSFCETHYPSQPNRYQDLLVRLPDIQAAAAKLLETKMLYVPFLLN
Cluster-70816.113754	HR4-B1	Y		2.85	873	X	432	521	206.642	3.72643e-63	X	638	869	213.777	6.11739e-64	N -2AA (48) -56AA	Herpes ICP4 C	GTTCACTTGTTTATTTCATTAAATATAGAAGCAACAAATTTGATTGCTTGACTACATTAAGGAGTCAGCTTACAGTGTACTCATGGCTGCTTATGACTTAGGCTGCTGCTGCCTCACCATTACCACTCATTTTATAAGAGTATTACTATCACACCTCAAATAGTATTGAGCTTCAAATTTTCAGCCATTAAGACAATAAATTTAAAGATAAGAATGAGATCAGAGACTAGTGTTGGCCACTGCAATGCCACTACCCCATAATACCAATCACTTCCCAAGTAATTTCCATTTCCAGTCTTGTAAAATGCATGAAAAACATTGGTAGTGATGCTGCACCCTATCGCAGCATAGGTCATCTGACATCAGATTTACTCTGCAGCCACTGGTAACTTAACAGTC…	MTVTLLQCEGVKMSLFQDLKLKRRKVDSRASPDSAGDEFAEVKSCLDCGQEEDTQDAHVFDGGGSQPVSSTAMPGPSDTDSSMHTVERCGESDIPERMSTTPPPPDTSEHPAEVTAVSTCTPLAPPLVSLGPPLSTLSTLPHTLSVSMASLSPGIVTSAGLRCGPPVNVAQPYWGGGPNRINGMRPEFISGGMVQPTPSAPVSAAAPADSSRAGYSPRLRTPTVIMGEAGGVKTMFWSSPSETQTPVTQAPREVLAQPTTPCGYGADTSDAVRASVDGLLTLGQDRRGSPPQLSPSSTLSLSPAARSPITQSARSPHAHTPIARSPYTAAPSSPGYQVVRGLGSPQSSSGDLQLLHNTSYIHSPTSVETPRHPSTPLNMERLWAGDRTQLPQTQPDSPA…	EEEDQPMICMICEDRATGLHYGIITCEGCKGFFKRTVQNKRVYTCVADGDCEITKAQRNRCQYCRFQKCLRQGMVLAAVREDRMPGGRN	MLIECDDFEDIATLKNLDDLLDHNSDLSTKLCQLGDSISIKLVQWTKRLPFYQELPVEVHTRLLTHKWHELLVLTTSAYQAIYGLQKLGSRSSDGTEAEFHQEVSNNLCTLQTCLNSMMGQPITMDQLRHEVGVMVEKITHVTLALRKIKIQIEEYVCLKVIAMLNQSRIGHKELEVIQERYMGCLRSFCETHYPSQPNRYQDLLVRLPDIQAAAAKLLETKMLYVPFLLN
Cluster-70816.135082	HR4-B2	Y		2.29	892	X	451	540	207.027	4.21658e-63	X	657	888	213.392	8.72137e-64	N +17AA (48) -56AA	Herpes ICP4 C	GTTCACTTGTTTATTTCATTAAATATAGAAGCAACAAATTTGATTGCTTGACTACATTAAGGAGTCAGCTTACAGTGTACTCATGGCTGCTTATGACTTAGGCTGCTGCTGCCTCACCATTACCACTCATTTTATAAGAGTATTACTATCACACCTCAAATAGTATTGAGCTTCAAATTTTCAGCCATTAAGACAATAAATTTAAAGATAAGAATGAGATCAGAGACTAGTGTTGGCCACTGCAATGCCACTACCCCATAATACCAATCACTTCCCAAGTAATTTCCATTTCCAGTCTTGTAAAATGCATGAAAAACATTGGTAGTGATGCTGCACCCTATCGCAGCATAGGTCATCTGACATCAGATTTACTCTGCAGCCACTGGTAACTTAACAGTC…	MVDIRVEPSHSTPMLTQGIMTVTLLQCEGVKMSLFQDLKLKRRKVDSRASPDSAGDEFAEVKSCLDCGQEEDTQDAHVFDGGGSQPVSSTAMPGPSDTDSSMHTVERCGESDIPERMSTTPPPPDTSEHPAEVTAVSTCTPLAPPLVSLGPPLSTLSTLPHTLSVSMASLSPGIVTSAGLRCGPPVNVAQPYWGGGPNRINGMRPEFISGGMVQPTPSAPVSAAAPADSSRAGYSPRLRTPTVIMGEAGGVKTMFWSSPSETQTPVTQAPREVLAQPTTPCGYGADTSDAVRASVDGLLTLGQDRRGSPPQLSPSSTLSLSPAARSPITQSARSPHAHTPIARSPYTAAPSSPGYQVVRGLGSPQSSSGDLQLLHNTSYIHSPTSVETPRHPSTPLNME…	EEEDQPMICMICEDRATGLHYGIITCEGCKGFFKRTVQNKRVYTCVADGDCEITKAQRNRCQYCRFQKCLRQGMVLAAVREDRMPGGRN	MLIECDDFEDIATLKNLDDLLDHNSDLSTKLCQLGDSISIKLVQWTKRLPFYQELPVEVHTRLLTHKWHELLVLTTSAYQAIYGLQKLGSRSSDGTEAEFHQEVSNNLCTLQTCLNSMMGQPITMDQLRHEVGVMVEKITHVTLALRKIKIQIEEYVCLKVIAMLNQSRIGHKELEVIQERYMGCLRSFCETHYPSQPNRYQDLLVRLPDIQAAAAKLLETKMLYVPFLLN
Cluster-70816.135083	HR4-S	Y		1.65	321	-	-	-	-	-	X	86	317	195.288	1.10724e-61	N -610AA	LDB only; plenty of 5'UTR to confirm	GTTCACTTGTTTATTTCATTAAATATAGAAGCAACAAATTTGATTGCTTGACTACATTAAGGAGTCAGCTTACAGTGTACTCATGGCTGCTTATGACTTAGGCTGCTGCTGCCTCACCATTACCACTCATTTTATAAGAGTATTACTATCACACCTCAAATAGTATTGAGCTTCAAATTTTCAGCCATTAAGACAATAAATTTAAAGATAAGAATGAGATCAGAGACTAGTGTTGGCCACTGCAATGCCACTACCCCATAATACCAATCACTTCCCAAGTAATTTCCATTTCCAGTCTTGTAAAATGCATGAAAAACATTGGTAGTGATGCTGCACCCTATCGCAGCATAGGTCATCTGACATCAGATTTACTCTGCAGCCACTGGTAACTTAACAGTC…	MSLDPLMMAGTTPLTSTSLPMPISSPLTSPPVTSPIPSGLNSGHILKAALTNPSEVAHFRQRLDTTVTSSKERFMPYPVAQAMIRMLIECDDFEDIATLKNLDDLLDHNSDLSTKLCQLGDSISIKLVQWTKRLPFYQELPVEVHTRLLTHKWHELLVLTTSAYQAIYGLQKLGSRSSDGTEAEFHQEVSNNLCTLQTCLNSMMGQPITMDQLRHEVGVMVEKITHVTLALRKIKIQIEEYVCLKVIAMLNQSRIGHKELEVIQERYMGCLRSFCETHYPSQPNRYQDLLVRLPDIQAAAAKLLETKMLYVPFLLNSTINR		MLIECDDFEDIATLKNLDDLLDHNSDLSTKLCQLGDSISIKLVQWTKRLPFYQELPVEVHTRLLTHKWHELLVLTTSAYQAIYGLQKLGSRSSDGTEAEFHQEVSNNLCTLQTCLNSMMGQPITMDQLRHEVGVMVEKITHVTLALRKIKIQIEEYVCLKVIAMLNQSRIGHKELEVIQERYMGCLRSFCETHYPSQPNRYQDLLVRLPDIQAAAAKLLETKMLYVPFLLN
Cluster-70816.73831	HR78-A	Y		5.93	580	X	127	217	176.877	9.87749e-54	X	355	576	377.443	2.29081e-129			ATCACCACCATCACCATCGCCAGCCGCAGCCGGGACACGCTACTAAGGTGTGTAAGTTGGTAGGGAGGTCAAGGTGGAGTTGACCCTTGACCCGAGAGTGTCACAGTGGGTCCCGGCCCGCCTCAAGTCCTCGCCAGATGACGATGGAAAGCCCCCATCACCCCCTGAAGGAGAGCCCACCGCCTTCCCCAGGAGACGATAGTAAAGGAAGTGATCTAGTGGACAGCACAAGTGCCCTATCCAACCCCCTGTTAGTGACCAGTGCAGGTGGCTTAATGGTGACCAACCCTGCCCTCTTCACCCACACCATGCTCAGTGCCGCCCCCACGCTCCTCCTCGGAAATTCCCCTGTCCTTGGGAGTGACTGGGTGGGACGTCTAAAAGAACTGCAGGAGAGAG…	MTMESPHHPLKESPPPSPGDDSKGSDLVDSTSALSNPLLVTSAGGLMVTNPALFTHTMLSAAPTLLLGNSPVLGSDWVGRLKELQERGGLAAAAAAAAAASSGSDIDSRDLDHSHQYTSRNTGQPVTMDLCVVCGDRASGRHYGAISCEGCKGFFKRSIRKQLGYTCRGNKTCEVTKHHRNRCQYCRLQKCLAMGMRSDCKNDTKDLYKTVQSERKPNSFLGAGDRQEKEGSPPLSINPIAGFESPTLSSSKTPVVGKDIPSQPPTSLAELHLQMAKAFEGAFNMEPREAEWHETSNGDARREDDSPATNGDGDRHANEKQVKRALENLSKFNGSENGDCDDSESNSTYELDGPLLADSLVPFNLTAPSPMPAYLNVHYICESASRLLFLSVHWARNIP…	TMDLCVVCGDRASGRHYGAISCEGCKGFFKRSIRKQLGYTCRGNKTCEVTKHHRNRCQYCRLQKCLAMGMRSDCKNDTKDLYKTVQSERK	LLADSLVPFNLTAPSPMPAYLNVHYICESASRLLFLSVHWARNIPTFQCLSQETQVTLVRGCWSELFTLGMAQCNRIMSLNTILTAIVSHLTQAAASEKLTPSRFKQVSDHINRLQDFVTALSKLQPDEHEYAYLKTIVLFQYENVQGGKRNQIERLQERAAQELRHHVDDTYPDTPERFSRLLLKLPTLKALQPQVMEELFFAGLIGNVQIDSVIPYIMK
Cluster-70816.80294	HR78-B	Y		6.35	570	X	127	207	187.663	7.786e-58	X	345	566	376.288	4.64283e-129			ATCACCACCATCACCATCGCCAGCCGCAGCCGGGACACGCTACTAAGGTGTGTAAGTTGGTAGGGAGGTCAAGGTGGAGTTGACCCTTGACCCGAGAGTGTCACAGTGGGTCCCGGCCCGCCTCAAGTCCTCGCCAGATGACGATGGAAAGCCCCCATCACCCCCTGAAGGAGAGCCCACCGCCTTCCCCAGGAGACGATAGTAAAGGAAGTGATCTAGTGGACAGCACAAGTGCCCTATCCAACCCCCTGTTAGTGACCAGTGCAGGTGGCTTAATGGTGACCAACCCTGCCCTCTTCACCCACACCATGCTCAGTGCCGCCCCCACGCTCCTCCTCGGAAATTCCCCTGTCCTTGGGAGTGACTGGGTGGGACGTCTAAAAGAACTGCAGGAGAGAG…	MTMESPHHPLKESPPPSPGDDSKGSDLVDSTSALSNPLLVTSAGGLMVTNPALFTHTMLSAAPTLLLGNSPVLGSDWVGRLKELQERGGLAAAAAAAAAASSGSDIDSRDLDHSHQYTSRNTGQPVTMDLCVVCGDRASGRHYGAISCEGCKGFFKRSIRKQLGYTCRGNKTCEVTKHHRNRCQYCRLQKCLAMGMRSDSVQSERKPNSFLGAGDRQEKEGSPPLSINPIAGFESPTLSSSKTPVVGKDIPSQPPTSLAELHLQMAKAFEGAFNMEPREAEWHETSNGDARREDDSPATNGDGDRHANEKQVKRALENLSKFNGSENGDCDDSESNSTYELDGPLLADSLVPFNLTAPSPMPAYLNVHYICESASRLLFLSVHWARNIPTFQCLSQETQ…	TMDLCVVCGDRASGRHYGAISCEGCKGFFKRSIRKQLGYTCRGNKTCEVTKHHRNRCQYCRLQKCLAMGMRSDSVQSERK	LLADSLVPFNLTAPSPMPAYLNVHYICESASRLLFLSVHWARNIPTFQCLSQETQVTLVRGCWSELFTLGMAQCNRIMSLNTILTAIVSHLTQAAASEKLTPSRFKQVSDHINRLQDFVTALSKLQPDEHEYAYLKTIVLFQYENVQGGKRNQIERLQERAAQELRHHVDDTYPDTPERFSRLLLKLPTLKALQPQVMEELFFAGLIGNVQIDSVIPYIMK
Cluster-70816.128148	HR78-C	Y		8.83	534	X	81	171	174.951	3.10454e-53	X	309	530	377.058	6.84778e-130			CCAGCAGCAGCCGGGACACGCTACTAAGGTGATCTAGTGGACAGCACAAGTGCCCTATCCAACCCCCTGTTAGTGACCAGTGCAGGTGGCTTAATGGTGACCAACCCTGCCCTCTTCACCCACACCATGCTCAGTGCCGCCCCCACGCTCCTCCTCGGAAATTCCCCTGTCCTTGGGAGTGACTGGGTGGGACGTCTAAAAGAACTGCAGGAGAGAGGAGGTCTGGCAGCAGCAGCAGCTGCTGCAGCTGCTGCCAGCTCTGGCAGTGACATTGACAGCAGAGACTTAGATCATTCCCACCAGTACACATCCCGTAACACAGGCCAGCCTGTTACCATGGACCTGTGTGTCGTGTGCGGTGACCGAGCCTCAGGACGTCACTATGGAGCCATCAGTTGT…	MVTNPALFTHTMLSAAPTLLLGNSPVLGSDWVGRLKELQERGGLAAAAAAAAAASSGSDIDSRDLDHSHQYTSRNTGQPVTMDLCVVCGDRASGRHYGAISCEGCKGFFKRSIRKQLGYTCRGNKTCEVTKHHRNRCQYCRLQKCLAMGMRSDCKNDTKDLYKTVQSERKPNSFLGAGDRQEKEGSPPLSINPIAGFESPTLSSSKTPVVGKDIPSQPPTSLAELHLQMAKAFEGAFNMEPREAEWHETSNGDARREDDSPATNGDGDRHANEKQVKRALENLSKFNGSENGDCDDSESNSTYELDGPLLADSLVPFNLTAPSPMPAYLNVHYICESASRLLFLSVHWARNIPTFQCLSQETQVTLVRGCWSELFTLGMAQCNRIMSLNTILTAIVSHL…	TMDLCVVCGDRASGRHYGAISCEGCKGFFKRSIRKQLGYTCRGNKTCEVTKHHRNRCQYCRLQKCLAMGMRSDCKNDTKDLYKTVQSERK	LLADSLVPFNLTAPSPMPAYLNVHYICESASRLLFLSVHWARNIPTFQCLSQETQVTLVRGCWSELFTLGMAQCNRIMSLNTILTAIVSHLTQAAASEKLTPSRFKQVSDHINRLQDFVTALSKLQPDEHEYAYLKTIVLFQYENVQGGKRNQIERLQERAAQELRHHVDDTYPDTPERFSRLLLKLPTLKALQPQVMEELFFAGLIGNVQIDSVIPYIMK
Cluster-70816.111364	HR96	Y		6.6	654	X	31	124	197.668	6.0979e-61	X	459	633	146.599	6.66363e-41			GAAAGTCTGGTATAGGGGTGTGACTAATACACCAGACCATCTACTTGACACAAAATATGGTAGACATTTAAGAAATTATATTCAGGTACGTCAAGTACCATTCTAAAATATCTCTAGGATTATAAGAAATACAAAATATATGTACAATTTTTACTTGTAATCCTTAACACATGCTGAAAACACTAACTCTCAAATACAAGAATTATATTCGTGTTCATGAATAAGGAAATGTTCTGCATGCTGTTCACATCCTGCATATAGCCAAAACCAGAATGTGCTTCTCAGTTTTTGGTTAGTTCACTGAATAAAGCACAAAGATATGATGAGTGAGGGATGACCTGATCAAAGCCTTTGAGTTTTTAAACATATTTTAAAACATTTTGATGAATTTGACTTAAT…	MEESIASPREEPVSSPQDEASTSGSKRPDSKKCGVCGDRALGYNFNAITCESCKAFFRRNALKNKDFRCPFQDSCKVDQVTRRFCQKCRLRKCFEIGMKKEWIMTEEEKQRKKQKIEENRARKMGETVSDDESVKITNPFSPFTSSRGAEATKPQAVVVGVIRNDEDGSAKVMRVEGQTDVHSQERMIIQSTRIAAERLPLQSSYIADNTNYSSDCASSPLPEQQDVPPQCSTDQEFSGSSLSHSDIMLGMEPLENEEPVREFSPPVNLSDRATSISFNDPKGSLTKGDRDTPILPPDQQESRGVSPNHMHTQMRVSSPSSHPSIGSLAQVMAMNIKKEVEYPEDESGQSPHHHHEPPLEQQQDDSWQNFSVQDALAFLQPGCKPNQNATGLTMMDSIM…	KKCGVCGDRALGYNFNAITCESCKAFFRRNALKNKDFRCPFQDSCKVDQVTRRFCQKCRLRKCFEIGMKKEWIMTEEEKQRKKQKIEENRARK	NIINLTEIAIRRLIKMSKRISAFKSLCQEDQIALLKGGCTEMMILRSVCAYDPDKDSWKIQQDHDRFKNIKLKVLKAAPGNVYEEHKRFILAFQPEWRRDHNIIFLLSAITLFNHERPNIIHADAIKHEQCSYLYLLKRYLECKYGGCEGRTVYHRLLERINHLHILSENHIRV
Cluster-70816.53006	HR97	Y		2.16	517	X	16	109	117.932	4.713e-32	X	178	352	129.65	2.89962e-35	Diff expression	PRK13729 domain 341-440, 4.73E-3, -C	CTGCTGCTGCTGCTGCTGCTGCACAATGCGGCCGTCAGGGAAAAGATTACCCAAACCAAAGTTGGGGGAACTGAGGACATTCATGATGGATTTCTGGAACTGCTGCATGATGATTCGCTGGAAGCTCGGGTTGCTCGCCAATTGTTCAAAGTCTAGTAGGGCCAGAAGCCCACTCATCCCGGAGTTGAAGGGACCGGCCAGGTCCCCGCTGGCTCCCAAGCTTCCTAACATCCCGGAGAGATTGACCTGGCCACCCTCGACGGGCGTGGGCGTGGCCGGCGTCACGGCAATCTGCACAGGGACCTCCGACGAGGAACTGACGCCGCTGGGAGCCGAGGAGGGACCTGGTTCTTCTTGAGGGGGCGCGGTGGGCGGGGTGGAAGACCCAGTCTGGTGCTG…	MSPDSEAAPAATKNLRTCRVCGDRAKSMHFGGLSCDSCKAFFRRAVHNDAYVNFTCPYDGNCIINIASRKCCQFCRYKKCTSIGMERSWVMSEEDRAQMMKQRAEKKAKMDDNNRRGFKEGKRELVPFEPDPATMLDHMTAEERDEIERAVLRYRRAYNDVPYRHDLKNCSVDRPSIQIINMFTTIVRRFAYFARLFPEFCDLPSQDQGNLLRGGILEMSLIRGVQSFDTEHSRWPDTNHQLYRDAPTLCVEDMKKLVSCELYEMHMKFIHSLKELNVDEPVMMLLLLIVLFTSDRPDLAAAATVQQRQDHYLHLLRKYLGWRYGPHNAPILYPRLLIKLTDLRELNDQHTEYNLKLAKQEIAEIQMQLSRLKLNPYTEWPTILQHQTGSSTPPTAPPQ…	RTCRVCGDRAKSMHFGGLSCDSCKAFFRRAVHNDAYVNFTCPYDGNCIINIASRKCCQFCRYKKCTSIGMERSWVMSEEDRAQMMKQRAEKKA	QIINMFTTIVRRFAYFARLFPEFCDLPSQDQGNLLRGGILEMSLIRGVQSFDTEHSRWPDTNHQLYRDAPTLCVEDMKKLVSCELYEMHMKFIHSLKELNVDEPVMMLLLLIVLFTSDRPDLAAAATVQQRQDHYLHLLRKYLGWRYGPHNAPILYPRLLIKLTDLRELNDQHT
Cluster-70816.123251	MAR1	Y		3.07	771	X	65	138	126.727	6.30426e-35	X	230	382	78.8038	7.25045e-17	B-D are totally different, probably diff. genes; Similar expresssion to A	SSDP domain 230-382, 8.97E-7, -C	CGCGCGCGCCCCTCCCTCCCTCCCTCGCGTTTGGAGTACACCCGGTGATAAATAGACTCGCATGGACACCGCCACTGGAGGAATATGAGCGATGTCGCCCTCAGTCTCGTTGTGAAGGCGAGCAAAATGGGCTAGATCAGTGCGGGGGCGTTGGGTAAACAGCCTTGGAGTAACTACCCCGCCCTCCTCCTCTTCGTCTTCGTCTTCATCTCCCCTCCTCTCTCTCCCCCACCCTCTGGGGCACCCTTTCTCCTCTTGGAAAGGGGGGAAGCAAAGTCTCCCAGCGCAACGATGAACCTCTGAGGCCTACAAGGACAGCAGCTGCTGCTTGCACAGCGCCCGCACAGACGTTAGAAATTGTTGAGAGGGGAACGACTTCGTCATCCGCTGCCACAACGC…	MTTMMVGGGAFSGGGVGRGSLASHSSGTAHHSLRLLSPHSPPSPASSDSPTSPASPGRPGGNKACGVCGDVAKSMHFGGLSCDSCKAFFRRSVQNNAHKGFTCPYEKKCVIAVSSRKACQYCRFQKCLSIGMEKGWVMTEEERRKMMQQRQEKKMKEEQKKFSVTSSTEKYTLTEEEQTEISIIVSLYKKAYQDVPYEENCPQDGPSGVMSPWMTFCQRIGYFFSLFREFADLPSSDQALLLKTAITSACIIMGSVVYDSDTGRWPSKGISRSGFVPNVTSQNVERFVPAELMTRVEHFFRKFQQVCPDETMAMILILVALYSPELMGLEAKDTIQALQDRYTRILHKYVGWKYKEQSALMFPKVIVSLADIRELAERTSQMRIQQGVTSNIPTLSSLL…	CGVCGDVAKSMHFGGLSCDSCKAFFRRSVQNNAHKGFTCPYEKKCVIAVSSRKACQYCRFQKCLSIGMEKGWV	FADLPSSDQALLLKTAITSACIIMGSVVYDSDTGRWPSKGISRSGFVPNVTSQNVERFVPAELMTRVEHFFRKFQQVCPDETMAMILILVALYSPELMGLEAKDTIQALQDRYTRILHKYVGWKYKEQSALMFPKVIVSLADIRELAERTSQ
Cluster-70816.111494	MAR2-A	Y		5.5	746	X	205	278	102.075	3.14471e-26	X	358	525	98.8342	7.88631e-24	Diff expression	(No other domains)	GTGGAAGAATGCATGGAATGGTATATACAAGGGAGGTATGTAAGGACAGGAATAAGTCGAGAGTCTTTTGCTGTGGCCAAACCCTTGATAGGAATTCCTGGAAGGAACGAGCATCAAATACATAGATTGATAGTAGGATGCTACCTGATACGAAGGGCAAGATCTTATCTGAGCTATGCATCTTATTGTTTGGGTGATATGTGTTAGAAGGGGTGTGATATCTATATTGGTTAGAAGGGGAGTGATATCTAAAGTACAAAAGAAAATCACAAATCATAAAATGTTCGATCCTTCTGGAGGGGAAAGGGAACTTAAAACTATAGTGCTAGATGCAAATAAGAGGACTGCTAAGGTTTAAAGGGAATGGAAATGCTAAAGTTATTAAGAACTTGGGGCTTT…	MSKDAYFQAGSRAVDGFSLPSFPSTTFWYDAHSSVGSCIYSSNETQGVPPYKSQHQVDSKLTENERELLDWWTDGLCLGNQPRSSDGRGWEGHSTKQGFTPLCDRVGAGSELELSEQQLVLLNCDASDPEFMSTDDILGHDQDEESMCYESSSSQAYSPASGYNETTVNNKKHSPEPLTPTDEHKRSQKRQRKETKEKAKEDKRCGVCGDAARSMHFGGMACDSCKAFFRRSVQSGAYKSFQCPDNKTCLISKQNRKVCQYCRFKKSQENGMEINWVMSETDRMVLWKNRLAKQRHVQEEKMKDKVYGDLPRSLDPEEADKLKKLAALQEATFRSIPYPEDCYGDSVEALANLFVCICKKLGMFFYKVEDFQEVCKTDQSLLLKSGIGMSIYLHGAYMY…	CGVCGDAARSMHFGGMACDSCKAFFRRSVQSGAYKSFQCPDNKTCLISKQNRKVCQYCRFKKSQENGMEINWV	CKKLGMFFYKVEDFQEVCKTDQSLLLKSGIGMSIYLHGAYMYDYENEMWPTDCNKEALKIPPVSMATLRKFTVLPEAFDAIMKFYNKYSKELKDEIILALICVIAFFQPDEPQFQYPKKIQEIQIKYLELLQHYLKAKEGDVGVKVTFPKLLVGLADVREIVEFHSK
Cluster-70816.120425	MAR2-B	Y		6.7	755	X	214	287	106	1.99341e-27	X	367	534	86	2.19837e-19			AAACCAAAAAAAAAGAAGGTATATGTAAAAAGTGAAACAATTAAGATAAAAATTATAAACAAGTCTTTGAAGGACACAGTTAAGTTTGAGAATGTGTGGCAGACAATATTAATATAATAAAATATCAAATAATATGGAAATACATTACACATGTCTGTGCTAGAAAAGTTAAGTACTGAATAAAGTAAGCTGTATAAAAGAACCTAGTTACTACTATTGACAGTTAAAAGACATTTCTTCAGCTTGGATTTATTCTGATATTTTGTCTGGATGCAATGGCACATTTCAAATAAGTGCACTGCAGTTCAACAAAATAAATTATGAACAGTATTAAGAATAAACTGACATTATAGCAGGTACATGAGCAAAAGTGATCCCAGAGTGAGATCCATGACACTA…	MSKDAYYQFEQPRGKTVEGLSLPSFPTTTYWYDAHSSVGSSFYPSSETPGTPPYKGQQHDAKLTETEREPLEWWTDGLCLGNQQRNFDAQYWGGHPTERGYVSSNNHANTGSEFISSGQPLVLQNCDASDGQEGYSSPEFMGTLGILRHDQDEHSLYGESVSSQEFSPASSNNDTTVNIKKHSPEPLTAADEHKRSQKRQKKEAKEKAKEEKRCGVCGDTARSMHFGGMACDSCKAFFRRSVQSGAYKSFQCPDNKTCPISKQNRKVCQYCRFKKSQENGMEINWVMSETDRMVLWKNRLAKQRHVQEEKIKNKVYGDLPRSLDPEEADKLKNLAALQEATFRSIPYPEDCYGDSIEALANLFVCICKKLGMFFYKVEDFQEICKPDQSLLLKNGIGMS…	CGVCGDTARSMHFGGMACDSCKAFFRRSVQSGAYKSFQCPDNKTCPISKQNRKVCQYCRFKKSQENGMEINWV	CKKLGMFFYKVEDFQEICKPDQSLLLKNGIGMSIYLHGAYLYDYEKEIWPAECNKDALKIPPITMATLRKFTVLPEAFNAIMKFYSKYARDLKDEIVLALICVIAFFQPDDPQFQNPEKIQDIQLKYLEHLRHYLKAKEGEVGVKVTFPKLLVGLADVKEILEFHSK
Cluster-70816.100300	MAR3-A	Y		45.45	893	X	80	153	110.549	4.06622e-29	X	360	530	42.3365	0.000325065	N+53	Atrophin-1 domain 619-815, 1.13E-4, -N	GGGAGAGGTTGCTCGCCGTGCCTCTGGACGTTCTTAACAATTAATCCCAAAGGTTATCTAATCTAGTGAAAAAAGTGCAATATTATGTATGAAAATGACCTGAAGATGTGTATAATCGTGCATTTTGAAAGGTAGACTAGTTTTAATAGAAAAGGGAGCGATCTACGAGAGCTGATCTTAGTCGAGGAGCAATGTTGAGGTGGTGACAGGTGAGCGCCGGCGGAAGCATGCACACCAGAGCCACACAGCTGTGAAACAAAAAAACAAACAAACCCGGGGCCAATACGCCAGCTGAACTCCTGCCGGTGAGTGTGAACATGACCAGTTGGAAGAGAGTGAGCGAGAAATAAAGAGAAAGAAAAAAGAGAAAGGAAAGAAATAAATATATATCTATAATAT…	MIDGKTPPSLSPTVPTMGYHRNIPGGGQESSEIGVASGGGNVVSGSTGGGTAKMSVVPRNPPAAVPTSGDTPSRKPVRLCQVCGDIAKSLHFGGLSCDSCKAFFRRSVQNDAYKHFRCGGDQKCAISIASRKFCKYCRFAKCESIGMTKSWVMSEDERLQLMKTRLTKRMMYQQGGTGNVGGSGSGGGRGESGGGGRGSSSGSYSPNECSKESSTYPNNSSSKNVSSRYQNNNSSSLTYHSPAQPVDLGSTGSSPNSSPSTPISGPLTPIQYGPIPPPAAHHNTEIIQRQHITTKQESPVRNLCRGIKRESDEEVMPVDRVFNPASQYLDANEVEILTRVISNIKLVDQQLPYCTNKPMDVMATYKRFAERLTRFLRQFPEFNCLSSQTQGLAIKKNIT…	CQVCGDIAKSLHFGGLSCDSCKAFFRRSVQNDAYKHFRCGGDQKCAISIASRKFCKYCRFAKCESIGMTKSWV	DVMATYKRFAERLTRFLRQFPEFNCLSSQTQGLAIKKNITVIALVFASSFVNEETGNYHNVLAPSQPVITNMSMIQKSQSPEVFSKFKDILGSLRQFSVDSRMAYLLVLIIVLGYEGQDTNRDIYQSILQHYIYWKFGEASGKSLYDGLMHSLQGLRRHSELFESMAIRQ
Cluster-70816.76355	MAR3-B	Y		1.36	840	X	27	100	110.549	3.8194e-29	X	307	477	40.7957	0.000949192	N-53	Atrophin-1 domain 566-762, 9.36E-5, -N	GGGTGTGACCTGACGACGAGTGCGGAGGAGCCCCCGCGACCGGTGACGAAACGCGCGCGATGTGCCATCCTTCAGCGGCGTGGGTATCACCGAAATATCCCTGGTGGCGGTCAGGAGAGCAGTGAGATAGGCGTGGCCAGTGGAGGCGGTAATGTAGTGAGTGGAAGCACAGGTGGTGGCACTGCCAAGATGTCTGTAGTGCCACGGAACCCCCCTGCCGCTGTCCCCACCAGCGGCGACACTCCCTCCAGGAAGCCTGTACGCCTCTGCCAGGTGTGCGGAGATATTGCCAAATCACTTCACTTCGGGGGATTGTCATGTGATTCTTGTAAAGCATTCTTCCGACGCTCAGTACAGAATGATGCATACAAGCACTTCCGCTGTGGAGGTGACCAGAAG…	MSVVPRNPPAAVPTSGDTPSRKPVRLCQVCGDIAKSLHFGGLSCDSCKAFFRRSVQNDAYKHFRCGGDQKCAISIASRKFCKYCRFAKCESIGMTKSWVMSEDERLQLMKTRLTKRMMYQQGGTGNVGGSGSGGGRGESGGGGRGSSSGSYSPNECSKESSTYPNNSSSKNVSSRYQNNNSSSLTYHSPAQPVDLGSTGSSPNSSPSTPISGPLTPIQYGPIPPPAAHHNTEIIQRQHITTKQESPVRNLCRGIKRESDEEVMPVDRVFNPASQYLDANEVEILTRVISNIKLVDQQLPYCTNKPMDVMATYKRFAERLTRFLRQFPEFNCLSSQTQGLAIKKNITVIALVFASSFVNEETGNYHNVLAPSQPVITNMSMIQKSQSPEVFSKFKDILGS…	CQVCGDIAKSLHFGGLSCDSCKAFFRRSVQNDAYKHFRCGGDQKCAISIASRKFCKYCRFAKCESIGMTKSWV	DVMATYKRFAERLTRFLRQFPEFNCLSSQTQGLAIKKNITVIALVFASSFVNEETGNYHNVLAPSQPVITNMSMIQKSQSPEVFSKFKDILGSLRQFSVDSRMAYLLVLIIVLGYEGQDTNRDIYQSILQHYIYWKFGEASGKSLYDGLMHSLQGLRRHSELFESMAIRQ
Cluster-70816.105623	RXR-A	Y		11.52	452	X	127	203	172.347	3.67694e-53	X	224	426	390.496	1.50641e-136	N +47AA		ATTTCCCCGTGATTTCAGCGCATGGATCTCAATATTACATACCAAAAAATGTCTGAAATTTAATGTTATACCTAATCACATGTGTACTATCCACAGGTAACGATGCATAACAGAGAAATTAAATATAATAGGTTGCCACGTGCAGTTGCCAACACGTGTGGCATGATGATGCACGGTGGCCATGAGATGGTCTCGGCATAGCAACGTCCTAACATCATTAACAAATCCCGGGCTAGGCATTCAAAATGGCATCTAAGATCATTAGAAAAGTGGTTTCTACACCCAAAGCCCCCGCTGCCATTGGTCCTTACAGCCAAGCAGTGCAGGCAGGCAGCACACTCTACATCTCAGGCCAGCTTGGATTGGACCCAAAGACTATGAACTTGGTTAGTGAAGACG…	MIVIKKEKPVMSVSSIIHGSQQRPWTPGEWCGGGPSQPWHASGLDIGMSGSLDRQSPLNVTPDTASLLSPSSSNFSNTNGGPASPSISAPPFTIGSSGNMLSSSNSNSLSTSPNQYPPSHPLSGSKHLCSICGDRASGKHYGVYSCEGCKGFFKRTVRKDLTYACREDKSCTIDKRQRNRCQYCRYQKCLSMGMKREAVQEERQRTKGDKGDGDTESSCGAISDMPIASIREAELCVEQTDEQPLDQGDAVTNICQAADRHLVQLVEWAKHIPHFTDLPVEDQVVLLKAGWNELLIASFSHRSMGVEDGIVLATGLVVHRSSAHQAGVGTIFDRVLSELVAKMKEMKMDKTELGCLRSVVLFNPDAKGLTCCNDVEILREKVYAALEEYTRTSYPDEPG…	HLCSICGDRASGKHYGVYSCEGCKGFFKRTVRKDLTYACREDKSCTIDKRQRNRCQYCRYQKCLSMGMKREAVQEE	DMPIASIREAELCVEQTDEQPLDQGDAVTNICQAADRHLVQLVEWAKHIPHFTDLPVEDQVVLLKAGWNELLIASFSHRSMGVEDGIVLATGLVVHRSSAHQAGVGTIFDRVLSELVAKMKEMKMDKTELGCLRSVVLFNPDAKGLTCCNDVEILREKVYAALEEYTRTSYPDEPGRFAKLLLRLPALRSIGLKCLEYLFLF
Cluster-70816.104266	RXR-B1	Y		24.68	440	X	80	156	169.265	4.94387e-52	X	177	379	387.414	1.80848e-135	+34AA at residue 406		ATTTCCCCGTGATTTCAGCGCATGGATCTCAATATTACATACCAAAAAATGTCTGAAATTTAATGTTATACCTAATCACATGTGTACTATCCACAGGTAACGATGCATAACAGAGAAATTAAATATAATAGGTTGCCACGTGCAGTTGCCAACACGTGTGGCATGATGATGCACGGTGGCCATGAGATGGTCTCGGCATAGCAACGTCCTAACATCATTAACAAATCCCGGGCTAGGCATTCAAAATGGCATCTAAGATCATTAGAAAAGTGGTTTCTACACCCAAAGCCCCCGCTGCCATTGGTCCTTACAGCCAAGCAGTGCAGGCAGGCAGCACACTCTACATCTCAGGCCAGCTTGGATTGGACCCAAAGACTATGAACTTGGTTAGTGAAGACG…	MSGSLDRQSPLNVTPDTASLLSPSSSNFSNTNGGPASPSISAPPFTIGSSGNMLSSSNSNSLSTSPNQYPPSHPLSGSKHLCSICGDRASGKHYGVYSCEGCKGFFKRTVRKDLTYACREDKSCTIDKRQRNRCQYCRYQKCLSMGMKREAVQEERQRTKGDKGDGDTESSCGAISDMPIASIREAELCVEQTDEQPLDQGDAVTNICQAADRHLVQLVEWAKHIPHFTDLPVEDQVVLLKAGWNELLIASFSHRSMGVEDGIVLATGLVVHRSSAHQAGVGTIFDRVLSELVAKMKEMKMDKTELGCLRSVVLFNPDAKGLTCCNDVEILREKVYAALEEYTRTSYPDEPGRFAKLLLRLPALRSIGLKCLEYLFLFKLIGDTPLDNYLMKMLVDNPN…	HLCSICGDRASGKHYGVYSCEGCKGFFKRTVRKDLTYACREDKSCTIDKRQRNRCQYCRYQKCLSMGMKREAVQEE	DMPIASIREAELCVEQTDEQPLDQGDAVTNICQAADRHLVQLVEWAKHIPHFTDLPVEDQVVLLKAGWNELLIASFSHRSMGVEDGIVLATGLVVHRSSAHQAGVGTIFDRVLSELVAKMKEMKMDKTELGCLRSVVLFNPDAKGLTCCNDVEILREKVYAALEEYTRTSYPDEPGRFAKLLLRLPALRSIGLKCLEYLFLF
Cluster-70816.104264	RXR-B2	Y		2.16	440	X	127	203	171.577	1.72175e-52	X	224	426	390.111	7.5182e-136	N +47AA; +34 at residue 406		ATTTCCCCGTGATTTCAGCGCATGGATCTCAATATTACATACCAAAAAATGTCTGAAATTTAATGTTATACCTAATCACATGTGTACTATCCACAGGTAACGATGCATAACAGAGAAATTAAATATAATAGGTTGCCACGTGCAGTTGCCAACACGTGTGGCATGATGATGCACGGTGGCCATGAGATGGTCTCGGCATAGCAACGTCCTAACATCATTAACAAATCCCGGGCTAGGCATTCAAAATGGCATCTAAGATCATTAGAAAAGTGGTTTCTACACCCAAAGCCCCCGCTGCCATTGGTCCTTACAGCCAAGCAGTGCAGGCAGGCAGCACACTCTACATCTCAGGCCAGCTTGGATTGGACCCAAAGACTATGAACTTGGTTAGTGAAGACG…	MIVIKKEKPVMSVSSIIHGSQQRPWTPGEWCGGGPSQPWHASGLDIGMSGSLDRQSPLNVTPDTASLLSPSSSNFSNTNGGPASPSISAPPFTIGSSGNMLSSSNSNSLSTSPNQYPPSHPLSGSKHLCSICGDRASGKHYGVYSCEGCKGFFKRTVRKDLTYACREDKSCTIDKRQRNRCQYCRYQKCLSMGMKREAVQEERQRTKGDKGDGDTESSCGAISDMPIASIREAELCVEQTDEQPLDQGDAVTNICQAADRHLVQLVEWAKHIPHFTDLPVEDQVVLLKAGWNELLIASFSHRSMGVEDGIVLATGLVVHRSSAHQAGVGTIFDRVLSELVAKMKEMKMDKTELGCLRSVVLFNPDAKGLTCCNDVEILREKVYAALEEYTRTSYPDEPG…	HLCSICGDRASGKHYGVYSCEGCKGFFKRTVRKDLTYACREDKSCTIDKRQRNRCQYCRYQKCLSMGMKREAVQEE	DMPIASIREAELCVEQTDEQPLDQGDAVTNICQAADRHLVQLVEWAKHIPHFTDLPVEDQVVLLKAGWNELLIASFSHRSMGVEDGIVLATGLVVHRSSAHQAGVGTIFDRVLSELVAKMKEMKMDKTELGCLRSVVLFNPDAKGLTCCNDVEILREKVYAALEEYTRTSYPDEPGRFAKLLLRLPALRSIGLKCLEYLFLF
Cluster-70816.95097	RXR-C	Y		27.17	437	X	112	188	171.962	4.01093e-53	X	209	411	390.496	8.91288e-137	N +32AA (15AA deletion at residue 28)		ATTTCCCCGTGATTTCAGCGCATGGATCTCAATATTACATACCAAAAAATGTCTGAAATTTAATGTTATACCTAATCACATGTGTACTATCCACAGGTAACGATGCATAACAGAGAAATTAAATATAATAGGTTGCCACGTGCAGTTGCCAACACGTGTGGCATGATGATGCACGGTGGCCATGAGATGGTCTCGGCATAGCAACGTCCTAACATCATTAACAAATCCCGGGCTAGGCATTCAAAATGGCATCTAAGATCATTAGAAAAGTGGTTTCTACACCCAAAGCCCCCGCTGCCATTGGTCCTTACAGCCAAGCAGTGCAGGCAGGCAGCACACTCTACATCTCAGGCCAGCTTGGATTGGACCCAAAGACTATGAACTTGGTTAGTGAAGACG…	MIVIKKEKPVMSVSSIIHGSQQRPWTPGLDIGMSGSLDRQSPLNVTPDTASLLSPSSSNFSNTNGGPASPSISAPPFTIGSSGNMLSSSNSNSLSTSPNQYPPSHPLSGSKHLCSICGDRASGKHYGVYSCEGCKGFFKRTVRKDLTYACREDKSCTIDKRQRNRCQYCRYQKCLSMGMKREAVQEERQRTKGDKGDGDTESSCGAISDMPIASIREAELCVEQTDEQPLDQGDAVTNICQAADRHLVQLVEWAKHIPHFTDLPVEDQVVLLKAGWNELLIASFSHRSMGVEDGIVLATGLVVHRSSAHQAGVGTIFDRVLSELVAKMKEMKMDKTELGCLRSVVLFNPDAKGLTCCNDVEILREKVYAALEEYTRTSYPDEPGRFAKLLLRLPALRSI…	HLCSICGDRASGKHYGVYSCEGCKGFFKRTVRKDLTYACREDKSCTIDKRQRNRCQYCRYQKCLSMGMKREAVQEE	DMPIASIREAELCVEQTDEQPLDQGDAVTNICQAADRHLVQLVEWAKHIPHFTDLPVEDQVVLLKAGWNELLIASFSHRSMGVEDGIVLATGLVVHRSSAHQAGVGTIFDRVLSELVAKMKEMKMDKTELGCLRSVVLFNPDAKGLTCCNDVEILREKVYAALEEYTRTSYPDEPGRFAKLLLRLPALRSIGLKCLEYLFLF
Cluster-70816.100942	RXR-S1	Y		31.28	405	X	80	156	170.036	9.96045e-53	X	177	379	390.111	4.52373e-137			GGAAACTTAAGCCTCCCTCCCCTGCCGGTGTGTCTGTGGGGACCGCAGAGGGAACCCTGAGGGTGGATGGTGAGGTGGAGGGGTGATGGATGATGGCACCTTGGGGGGACTGCAGTTCCCATGACAACCCAAATTGGGTTGAACTCAAGAGTTATCCTGGATGGAGGAAAGATTATATTATTCTTTACTAATTTTGAGCTGGGCCAAGCAGTGCAGGCAGGCAGCACACTCTACATCTCAGGCCAGCTTGGATTGGACCCAAAGACTATGAACTTGGTTAGTGAAGACGTTGTTGAACAAACAAATACTGCTTTGACCAATATGGGTCATATTCTTGATGCAGTAGGATGTACCTTCAAACATGTGGTGAAGACAACAGTGCTGTTAGCAGATATCAAC…	MSGSLDRQSPLNVTPDTASLLSPSSSNFSNTNGGPASPSISAPPFTIGSSGNMLSSSNSNSLSTSPNQYPPSHPLSGSKHLCSICGDRASGKHYGVYSCEGCKGFFKRTVRKDLTYACREDKSCTIDKRQRNRCQYCRYQKCLSMGMKREAVQEERQRTKGDKGDGDTESSCGAISDMPIASIREAELCVEQTDEQPLDQGDAVTNICQAADRHLVQLVEWAKHIPHFTDLPVEDQVVLLKAGWNELLIASFSHRSMGVEDGIVLATGLVVHRSSAHQAGVGTIFDRVLSELVAKMKEMKMDKTELGCLRSVVLFNPDAKGLTCCNDVEILREKVYAALEEYTRTSYPDEPGRFAKLLLRLPALRSIGLKCLEYLFLFKLIGDTPLDNYLMKMLVDNPN…	HLCSICGDRASGKHYGVYSCEGCKGFFKRTVRKDLTYACREDKSCTIDKRQRNRCQYCRYQKCLSMGMKREAVQEE	DMPIASIREAELCVEQTDEQPLDQGDAVTNICQAADRHLVQLVEWAKHIPHFTDLPVEDQVVLLKAGWNELLIASFSHRSMGVEDGIVLATGLVVHRSSAHQAGVGTIFDRVLSELVAKMKEMKMDKTELGCLRSVVLFNPDAKGLTCCNDVEILREKVYAALEEYTRTSYPDEPGRFAKLLLRLPALRSIGLKCLEYLFLF
Cluster-70816.103461	RXR-S2	Y		4.04	410	X	80	161	163.873	2.39471e-50	X	182	384	390.496	3.41962e-137	+5AA insertion at residue 154 (DBD)		ATTTCCCCGTGATTTCAGCGCATGGATCTCAATATTACATACCAAAAAATGTCTGAAATTTAATGTTATACCTAATCACATGTGTACTATCCACAGGTAACGATGCATAACAGAGAAATTAAATATAATAGGTTGCCACGTGCAGTTGCCAACACGTGTGGCATGATGATGCACGGTGGCCATGAGATGGTCTCGGCATAGCAACGTCCTAACATCATTAACAAATCCCGGGCTAGGCATTCAAAATGGCATCTAAGATCATTAGAAAAGTGGTTTCTACACCCAAAGCCCCCGCTGCCATTGGTCCTTACAGCCAAGCAGTGCAGGCAGGCAGCACACTCTACATCTCAGGCCAGCTTGGATTGGACCCAAAGACTATGAACTTGGTTAGTGAAGACG…	MSGSLDRQSPLNVTPDTASLLSPSSSNFSNTNGGPASPSISAPPFTIGSSGNMLSSSNSNSLSTSPNQYPPSHPLSGSKHLCSICGDRASGKHYGVYSCEGCKGFFKRTVRKDLTYACREDKSCTIDKRQRNRCQYCRYQKCLSMGMKREAVQVGGVEEERQRTKGDKGDGDTESSCGAISDMPIASIREAELCVEQTDEQPLDQGDAVTNICQAADRHLVQLVEWAKHIPHFTDLPVEDQVVLLKAGWNELLIASFSHRSMGVEDGIVLATGLVVHRSSAHQAGVGTIFDRVLSELVAKMKEMKMDKTELGCLRSVVLFNPDAKGLTCCNDVEILREKVYAALEEYTRTSYPDEPGRFAKLLLRLPALRSIGLKCLEYLFLFKLIGDTPLDNYLMKML…	HLCSICGDRASGKHYGVYSCEGCKGFFKRTVRKDLTYACREDKSCTIDKRQRNRCQYCRYQKCLSMGMKREAVQVGGVEEE	DMPIASIREAELCVEQTDEQPLDQGDAVTNICQAADRHLVQLVEWAKHIPHFTDLPVEDQVVLLKAGWNELLIASFSHRSMGVEDGIVLATGLVVHRSSAHQAGVGTIFDRVLSELVAKMKEMKMDKTELGCLRSVVLFNPDAKGLTCCNDVEILREKVYAALEEYTRTSYPDEPGRFAKLLLRLPALRSIGLKCLEYLFLF
Cluster-70816.79980	Svp-A	Y		6.86	417	X	82	154	172.336	1.75592e-53	X	181	414	478.489	2.1978e-171			CACAGTGCTCCAGGGAGGGTGTGTGACGCGCGCCCCAAACCCTTCAGTGTTAGCCTGCCTGACAGGTCATCCCGCTATCGCCCGCCTGATAGGTGGCCCCGCTCTCCCCGTGTGACAGGTCACCGCGCCATTCTAGGATAATACCCACGTGTCCACCGCCAGCAGTGCCACAGTGGATTATAATGTGCCAGTGATCATGCCGAACTGGCGGTGCCCAGGAGTGTAAAGTTATAACTTGTGAGTCCTCCACCCCTAGCGGAGGTGGTTGTCAATGTTTGTGCCGGAACAGTGCCACGAGAAGATGGCTCTAGTAGTGCCACCGGGGTCCGCGTGGCGAGACCCGCCCGTGTCCCTGCCGCCCACCACGGGGGAGGACGTCACCCGGGAGCTGGGTGCCAG…	MFVPEQCHEKMALVVPPGSAWRDPPVSLPPTTGEDVTRELGASVTPQPAAPQTPTPNSTAGSAPSSAPSPTGDDKNAQNMTCVVCSDKSSGKHYGQFTCEGCKSFFKRSVRRNLQYSCRGNRNCPIDQHHRNQCQYCRLKKCFKVGMRREAVQRGRVPPTQGMGMPSQFMANGDTINGHTYLSSYISLLLRAEPFPTSPYGQCMNANNIMGVDNICELASRLLFSAVGWAKNIPFFPELQVTDQVALLRLVWSELFVLNASQCSMPLHVAPLLAAAGLHASPMAADRVVAFMDHIRIFQEQVEKLKALHVDSAEYSCLKAIVLFTSDACGLSDLSHIEGLQEKSQCALEEYCRTQYPNQPTRFGKLLLRLPSLRTVSSTVIEQLFFVRLVGKTPIETLI…	CVVCSDKSSGKHYGQFTCEGCKSFFKRSVRRNLQYSCRGNRNCPIDQHHRNQCQYCRLKKCFKVGMRREAVQ	YLSSYISLLLRAEPFPTSPYGQCMNANNIMGVDNICELASRLLFSAVGWAKNIPFFPELQVTDQVALLRLVWSELFVLNASQCSMPLHVAPLLAAAGLHASPMAADRVVAFMDHIRIFQEQVEKLKALHVDSAEYSCLKAIVLFTSDACGLSDLSHIEGLQEKSQCALEEYCRTQYPNQPTRFGKLLLRLPSLRTVSSTVIEQLFFVRLVGKTPIETLIRDMLLSGSTFNWPY
Cluster-70816.79981	Svp-B	Y		1.66	442	X	82	150	165.403	1.12076e-50	X	206	439	478.103	8.32122e-171			CACAGTGCTCCAGGGAGGGTGTGTGACGCGCGCCCCAAACCCTTCAGTGTTAGCCTGCCTGACAGGTCATCCCGCTATCGCCCGCCTGATAGGTGGCCCCGCTCTCCCCGTGTGACAGGTCACCGCGCCATTCTAGGATAATACCCACGTGTCCACCGCCAGCAGTGCCACAGTGGATTATAATGTGCCAGTGATCATGCCGAACTGGCGGTGCCCAGGAGTGTAAAGTTATAACTTGTGAGTCCTCCACCCCTAGCGGAGGTGGTTGTCAATGTTTGTGCCGGAACAGTGCCACGAGAAGATGGCTCTAGTAGTGCCACCGGGGTCCGCGTGGCGAGACCCGCCCGTGTCCCTGCCGCCCACCACGGGGGAGGACGTCACCCGGGAGCTGGGTGCCAG…	MFVPEQCHEKMALVVPPGSAWRDPPVSLPPTTGEDVTRELGASVTPQPAAPQTPTPNSTAGSAPSSAPSPTGDDKNAQNMTCVVCSDKSSGKHYGQFTCEGCKSFFKRSVRRNLQYSCRGNRNCPIDQHHRNQCQYCRLKKCFKVGMRREEKNNGQHLLLISSSHFSQGKIRPEQAVQRGRVPPTQGMGMPSQFMANGDTINGHTYLSSYISLLLRAEPFPTSPYGQCMNANNIMGVDNICELASRLLFSAVGWAKNIPFFPELQVTDQVALLRLVWSELFVLNASQCSMPLHVAPLLAAAGLHASPMAADRVVAFMDHIRIFQEQVEKLKALHVDSAEYSCLKAIVLFTSDACGLSDLSHIEGLQEKSQCALEEYCRTQYPNQPTRFGKLLLRLPSLR…	CVVCSDKSSGKHYGQFTCEGCKSFFKRSVRRNLQYSCRGNRNCPIDQHHRNQCQYCRLKKCFKVGMRR	YLSSYISLLLRAEPFPTSPYGQCMNANNIMGVDNICELASRLLFSAVGWAKNIPFFPELQVTDQVALLRLVWSELFVLNASQCSMPLHVAPLLAAAGLHASPMAADRVVAFMDHIRIFQEQVEKLKALHVDSAEYSCLKAIVLFTSDACGLSDLSHIEGLQEKSQCALEEYCRTQYPNQPTRFGKLLLRLPSLRTVSSTVIEQLFFVRLVGKTPIETLIRDMLLSGSTFNWPY

## Sheet: Full transcript list
Gene	Original transcripts	Annotation	Accepted	Truncated	Max FPKM	New FPKM	AA	DBD	Start	Stop	Score	E-Value	LBD	Start	Stop	Score	E-Value	Comments		mRNA	Protein	DBD	LBD
ECR	Cluster-70816.136923	ECR-A1	Y	3'	2.93		461	X	155	240	192.784	8.35628e-61	C	312	461	292.803	1.1496e-97	+73AA at residue 389; 14 SNPs from residue 343-383		GAGTTAAGTACAGAAGGGGCTCAACAGGTGCAGTGTGTGTAGGAGTCTCTGGCCCACCTACCTGCCCGGGCCGAGTCCTGAGCCGTCTCGGTCGCGGTCACTCTGCCAGTTGCCCGCCAGCCGCCGTATCGTCAACGTGGAGTCGGTCCGCGCACGTCTCCCTCCCCCTCCGACGTTGGCTTGGCGCTAATATTTAGTTTACTTGTTCACTTTATTTCGTCTCAACAGTGAAGTGGGAATAGTATTATTGGATCCGACATAATGCTGGTGTTGCGATCGTCGAATTTTTTAGTCTTAAGAATTAACTGACAATACGAGTTTATATAAACTCAGGTGGGACAAGTGTGCGATGGTAGTCTGTTGGTAGAATGTTGTCTAGATAACATTAGCTCAGTGACA…	MAKVLATARAAGMFVLGSGVATLNLSAMGDESCSEVSSSSPLTSPGALSPPALVSVGVSVGMSPPTSLASSDIGEVDLDFWDLDLNSHSPPHGMAAAASTTTSLLVNPRSLTSLSDASSISGRDDMSPPSSLISLSTDSYGDLKKKKGPIPRQQEELCLVCGDRASGYHYNALTCEGCKGFFRRSITKNAVYQCKYGNNCEMDMYMRRKCQECRLKKCLSVGMRPECVVPESQCQVKREQKKARDKDKKDYPSMGSPIAEDNKGIHLSPCKPKGPSTASGMQFKNLVGSSNITLSPLPTTPRVNIKPLTKEQEELINTLVYYQEEFEQPSEEDLKKIKDYEISDDDSDAKFKHITDMTILTVQLIVEFSKRLPGFDTLLREDQITLLKACSSEVMMLRA…	EELCLVCGDRASGYHYNALTCEGCKGFFRRSITKNAVYQCKYGNNCEMDMYMRRKCQECRLKKCLSVGMRPECVVPESQCQVKRE	QEELINTLVYYQEEFEQPSEEDLKKIKDYEISDDDSDAKFKHITDMTILTVQLIVEFSKRLPGFDTLLREDQITLLKACSSEVMMLRAARRYDSKTDSIVFGNNFPYTQHSYELAGLGESAATLFRFCRNLCKMKVDNAEYALLAAIAI
	Cluster-70816.76845	ECR-A2	Y	3'	6.62		461	X	155	240	192.784	1.11582e-60	C	312	461	300.122	1.37665e-100	+73AA at residue 389		GAGTTAAGTACAGAAGGGGCTCAACAGGTGCAGTGTGTGTAGGAGTCTCTGGCCCACCTACCTGCCCGGGCCGAGTCCTGAGCCGTCTCGGTCGCGGTCACTCTGCCAGTTGCCCGCCAGCCGCCGTATCGTCAACGTGGAGTCGGTCCGCGCACGTCTCCCTCCCCCTCCGACGTTGGCTTGGCGCTAATATTTAGTTTACTTGTTCACTTTATTTCGTCTCAACAGTGAAGTGGGAATAGTATTATTGGATCCGACATAATGCTGGTGTTGCGATCGTCGAATTTTTTAGTCTTAAGAATTAACTGACAATACGAGTTTATATAAACTCAGGTGGGACAAGTGTGCGATGGTAGTCTGTTGGTAGAATGTTGTCTAGATAACATTAGCTCAGTGACA…	MAKVLATARAAGMFVLGSGVATLNLSAMGDESCSEVSSSSPLTSPGALSPPALVSVGVSVGMSPPTSLASSDIGEVDLDFWDLDLNSHSPPHGMAAAASTTTSLLVNPRSLTSLSDASSISGRDDMSPPSSLISLSTDSYGDLKKKKGPIPRQQEELCLVCGDRASGYHYNALTCEGCKGFFRRSITKNAVYQCKYGNNCEMDMYMRRKCQECRLKKCLSVGMRPECVVPESQCQVKREQKKARDKDKKDYPSMGSPIAEDNKGIHLSPCKPKGPSTASGMQFKNLVGSSNITLSPLPTTPRVNIKPLTKEQEELINTLVYYQEEFEQPSEEDLKKIKFTFDGEDTSDMRFRHITEMTILTVQLIVEFSKQLPGFGTLQREDQITLLKACSSEVMMLRA…	EELCLVCGDRASGYHYNALTCEGCKGFFRRSITKNAVYQCKYGNNCEMDMYMRRKCQECRLKKCLSVGMRPECVVPESQCQVKRE	QEELINTLVYYQEEFEQPSEEDLKKIKFTFDGEDTSDMRFRHITEMTILTVQLIVEFSKQLPGFGTLQREDQITLLKACSSEVMMLRAARRYDSKTDSIVFGNNFPYTQHSYELAGLGESAATLFRFCRNLCKMKVDNAEYALLAAIAI
	Cluster-70816.61939	ECR-B	Y		1.73		441	X	155	240	195.48	4.50337e-62	C	316	392	154.131	3.10067e-44	+39AA at residue 393; +4AA at residue 270		GAGTTAAGTACAGAAGGGGCTCAACAGGTGCAGTGTGTGTAGGAGTCTCTGGCCCACCTACCTGCCCGGGCCGAGTCCTGAGCCGTCTCGGTCGCGGTCACTCTGCCAGTTGCCCGCCAGCCGCCGTATCGTCAACGTGGAGTCGGTCCGCGCACGTCTCCCTCCCCCTCCGACGTTGGCTTGGCGCTAATATTTAGTTTACTTGTTCACTTTATTTCGTCTCAACAGTGAAGTGGGAATAGTATTATTGGATCCGACATAATGCTGGTGTTGCGATCGTCGAATTTTTTAGTCTTAAGAATTAACTGACAATACGAGTTTATATAAACTCAGGTGGGACAAGTGTGCGATGGTAGTCTGTTGGTAGAATGTTGTCTAGATAACATTAGCTCAGTGACA…	MAKVLATARAAGMFVLGSGVATLNLSAMGDESCSEVSSSSPLTSPGALSPPALVSVGVSVGMSPPTSLASSDIGEVDLDFWDLDLNSHSPPHGMAAAASTTTSLLVNPRSLTSLSDASSISGRDDMSPPSSLISLSTDSYGDLKKKKGPIPRQQEELCLVCGDRASGYHYNALTCEGCKGFFRRSITKNAVYQCKYGNNCEMDMYMRRKCQECRLKKCLSVGMRPECVVPESQCQVKREQKKARDKDKKDYPSMGSPIAEDNKGIHLSPVSNNCKPKGPSTASGMQFKNLVGSSNITLSPLPTTPRVNIKPLTKEQEELINTLVYYQEEFEQPSEEDLKKIKFTFDGEDTSDMRFRHITEMTILTVQLIVEFSKQLPGFGTLQREDQITLLKVHSRAHD…	EELCLVCGDRASGYHYNALTCEGCKGFFRRSITKNAVYQCKYGNNCEMDMYMRRKCQECRLKKCLSVGMRPECVVPESQCQVKRE	QEELINTLVYYQEEFEQPSEEDLKKIKFTFDGEDTSDMRFRHITEMTILTVQLIVEFSKQLPGFGTLQREDQITLL
	Cluster-70816.73997	ECR-C	Y		2.41		468	X	186	271	189.702	1.6835e-59	C	343	419	154.131	5.26855e-44	+39AA at residue 389		CTGGGTTACTGGGAGAGAAAGCTCTGGCGTGAGACTCAGTGTGCGATAGACCACGGTGCGGGAGGTTTTCCGTGTACCCGTCCCCGGCGCTCTGTGTTGTATTAGCGCTTCCATCACAGCGAGTTCGAGTTTGAATCATGGAGAATAACCTCATTTTTGTTGTGCAGAAGGAAATTATCTAAGTGTCGCAAGTGAATTTGCTGAGGATCGTTAGAAATTAGTGAGATTTGAGGCAGTTTTGCCTTAGTGTTGGCTGGCTCGCGACTGGACCGCCGTCCGAATACTTCAGTCTGGGCCCTTGGCACCGATTTTGGATTCGGTTCCCAGTGTCTGATCGTAGATTTTACGGTGAATTTTAGTGTTTTATTGATAAGCAAAATACAGACTAACCTGTTTGAC…	MDFPRDSSFRGRGLMGRRSPQHTHPSAVHALVSPKMDHSPTYVGGSPLIGESPSGVPRSPVSPLGLVGIKSEPPVSPSGPSDYPSHPKKPRCDGEQVEWSPSPGAMSVDSLSPPPQNSNGLSVGCMGHPSNGMSPMSSSSYDACSPYPPRSGRDDMSPPSSLISLSTDSYGDLKKKKGPIPRQQEELCLVCGDRASGYHYNALTCEGCKGFFRRSITKNAVYQCKYGNNCEMDMYMRRKCQECRLKKCLSVGMRPECVVPESQCQVKREQKKARDKDKKDYPSMGSPIAEDNKGIHLSPCKPKGPSTASGMQFKNLVGSSNITLSPLPTTPRVNIKPLTKEQEELINTLVYYQEEFEQPSEEDLKKIKFTFDGEDTSDMRFRHITEMTILTVQLIVEFS…	ELCLVCGDRASGYHYNALTCEGCKGFFRRSITKNAVYQCKYGNNCEMDMYMRRKCQECRLKKCLSVGMRPECVVPESQCQVKREQ	EELINTLVYYQEEFEQPSEEDLKKIKFTFDGEDTSDMRFRHITEMTILTVQLIVEFSKQLPGFGTLQREDQITLLK
	Cluster-70816.73191	ECR-nc1	N		8.99															TCAGAGAGGCCTAATCTAAAAGAACTCCCAAAAGTGGAGAAACTCCAAGAAATATACCTCGAAGCACTGAAGGCATACGTAGAAAATCGACGAATGCCACGATCTTCAATGGTGTTTGCAAAGTTGCTTAATATTCTTACAGAATTGCGAACCCTTGGAAACCTTAACTCAGAGGTGTGCTTCTCTCTCACACTCAAGAACAAGCGACTCCCGCCTTTCTTGGCTGAGATTTGGGATGTTACTGGCTGTTAATGCTAAGCCACCGCCACTTCCCGGGTGCCATGCTACTGAGGTAGACTTGTGAGTGCGAGAAGGTTGTGAGTCATCTGGGGGTGGTGGGTGGTCCCTACACTATGTACCTGCAGGCTGTGAGTGAGAGACTCTTAATGCTGTGGGAGC…	MRPLCPRGNNTCTVALFINTHLLRTFLQLSSEGVRQILTFKYTYTYISLRVCVYVCAAAAAVVVISAEEREEVKVRFVVRDRMIAGERLQRIT	#VALUE!	#VALUE!
	Cluster-70816.83414	ECR-nc2	N		7.1															TCAGAGAGGCCTAATCTAAAAGAACTCCCAAAAGTGGAGAAACTCCAAGAAATATACCTCGAAGCACTGAAGGCATACGTAGAAAATCGACGAATGCCACGATCTTCAATGGTGTTTGCAAAGTTGCTTAATATTCTTACAGAATTGCGAACCCTTGGAAACCTTAACTCAGAGGTGTGCTTCTCTCTCACACTCAAGAACAAGCGACTCCCGCCTTTCTTGGCTGAGATTTGGGATGTTACTGGCTGTTAATGCTAAGCCACCGCCACTTCCCGGGTGCCATGCTACTGAGGTAGACTTGTGAGTGCGAGAAGGTTGTGAGTCATCTGGGGGTGGTGGGTGGTCCCTACACTATGTACCTGCAGGCTGTGAGTGAGAGACTCTTAATGCTGTGGGAGC…	MRPLCPRGNNTCTVALFINTHLLRTFLQLSSEGVRQILTFKYTYTYISLRVCVYVCAAAAAVVVVLEAVVTYTTLTQTPPAMVCSLRPTVPQTYIYHSFSHKNYPPTLTEVKVL	#VALUE!	#VALUE!
	Cluster-70816.141119	ECR-S	N		0.84															CATCCTCTCCATGTGTCCAAACCATTATAGCACATTCTGGTCAGCTCTGTCAGTCGTGCTGCACTTACTACCACACCTTTTTATTACATAGTTATTACTTACATGATACTCACATCATATATAGTCATTAGGTATCATAATGGTTAAGGAGCTATACCAGACTGGTAAGGGCTTCACTGGGTGGCAAGACAAATGGGCATGCCTGTGTTTATTCATCTTCACTCTTCTCCTTATATAGTTTCATGTAGCAAGTGATGCCATCCTTTGTTATGCTGCTGACTGCAGGGCTGTGTTCTTATTAACAATAGTCATAATTTCTGATGACCACTACATTCCTAGGTTACTCAAAGGCCTCTGATAATCTTTTTGATCTTAATGATCAGGTGGGTGGTGTTTCAG…	MENYFQIQLNRFWNRNDVRLEASSPQRNMPEENRIPVRLFQRNMKYTFHHCSFNSNYESLYLNSEFNLNNTQNEVTQ	#VALUE!	#VALUE!
	Cluster-70816.51951	ECR-X	N		0		437	X	155	240	195.48	5.37711e-62	C	312	388	154.131	2.85651e-44			GAGTTAAGTACAGAAGGGGCTCAACAGGTGCAGTGTGTGTAGGAGTCTCTGGCCCACCTACCTGCCCGGGCCGAGTCCTGAGCCGTCTCGGTCGCGGTCACTCTGCCAGTTGCCCGCCAGCCGCCGTATCGTCAACGTGGAGTCGGTCCGCGCACGTCTCCCTCCCCCTCCGACGTTGGCTTGGCGCTAATATTTAGTTTACTTGTTCACTTTATTTCGTCTCAACAGTGAAGTGGGAATAGTATTATTGGATCCGACATAATGCTGGTGTTGCGATCGTCGAATTTTTTAGTCTTAAGAATTAACTGACAATACGAGTTTATATAAACTCAGGTGGGACAAGTGTGCGATGGTAGTCTGTTGGTAGAATGTTGTCTAGATAACATTAGCTCAGTGACA…	MAKVLATARAAGMFVLGSGVATLNLSAMGDESCSEVSSSSPLTSPGALSPPALVSVGVSVGMSPPTSLASSDIGEVDLDFWDLDLNSHSPPHGMAAAASTTTSLLVNPRSLTSLSDASSISGRDDMSPPSSLISLSTDSYGDLKKKKGPIPRQQEELCLVCGDRASGYHYNALTCEGCKGFFRRSITKNAVYQCKYGNNCEMDMYMRRKCQECRLKKCLSVGMRPECVVPESQCQVKREQKKARDKDKKDYPSMGSPIAEDNKGIHLSPCKPKGPSTASGMQFKNLVGSSNITLSPLPTTPRVNIKPLTKEQEELINTLVYYQEEFEQPSEEDLKKIKFTFDGEDTSDMRFRHITEMTILTVQLIVEFSKQLPGFGTLQREDQITLLKVHSRAHDNGGL…	EELCLVCGDRASGYHYNALTCEGCKGFFRRSITKNAVYQCKYGNNCEMDMYMRRKCQECRLKKCLSVGMRPECVVPESQCQVKRE	QEELINTLVYYQEEFEQPSEEDLKKIKFTFDGEDTSDMRFRHITEMTILTVQLIVEFSKQLPGFGTLQREDQITLL
RXR	Cluster-70816.105623	USP-A1	Y		10.85	11.52	452	X	127	203	172.347	3.67694e-53	X	224	426	390.496	1.50641e-136	N +47AA		ATTTCCCCGTGATTTCAGCGCATGGATCTCAATATTACATACCAAAAAATGTCTGAAATTTAATGTTATACCTAATCACATGTGTACTATCCACAGGTAACGATGCATAACAGAGAAATTAAATATAATAGGTTGCCACGTGCAGTTGCCAACACGTGTGGCATGATGATGCACGGTGGCCATGAGATGGTCTCGGCATAGCAACGTCCTAACATCATTAACAAATCCCGGGCTAGGCATTCAAAATGGCATCTAAGATCATTAGAAAAGTGGTTTCTACACCCAAAGCCCCCGCTGCCATTGGTCCTTACAGCCAAGCAGTGCAGGCAGGCAGCACACTCTACATCTCAGGCCAGCTTGGATTGGACCCAAAGACTATGAACTTGGTTAGTGAAGACG…	MIVIKKEKPVMSVSSIIHGSQQRPWTPGEWCGGGPSQPWHASGLDIGMSGSLDRQSPLNVTPDTASLLSPSSSNFSNTNGGPASPSISAPPFTIGSSGNMLSSSNSNSLSTSPNQYPPSHPLSGSKHLCSICGDRASGKHYGVYSCEGCKGFFKRTVRKDLTYACREDKSCTIDKRQRNRCQYCRYQKCLSMGMKREAVQEERQRTKGDKGDGDTESSCGAISDMPIASIREAELCVEQTDEQPLDQGDAVTNICQAADRHLVQLVEWAKHIPHFTDLPVEDQVVLLKAGWNELLIASFSHRSMGVEDGIVLATGLVVHRSSAHQAGVGTIFDRVLSELVAKMKEMKMDKTELGCLRSVVLFNPDAKGLTCCNDVEILREKVYAALEEYTRTSYPDEPG…	HLCSICGDRASGKHYGVYSCEGCKGFFKRTVRKDLTYACREDKSCTIDKRQRNRCQYCRYQKCLSMGMKREAVQEE	DMPIASIREAELCVEQTDEQPLDQGDAVTNICQAADRHLVQLVEWAKHIPHFTDLPVEDQVVLLKAGWNELLIASFSHRSMGVEDGIVLATGLVVHRSSAHQAGVGTIFDRVLSELVAKMKEMKMDKTELGCLRSVVLFNPDAKGLTCCNDVEILREKVYAALEEYTRTSYPDEPGRFAKLLLRLPALRSIGLKCLEYLFLF
	Cluster-70816.104268	USP-A2	N		2.2		452	X	127	203	172.347	3.67694e-53	X	224	426	390.496	1.50641e-136	N +47AA	Collapsed to Cluster-70816.105623	ATTTCCCCGTGATTTCAGCGCATGGATCTCAATATTACATACCAAAAAATGTCTGAAATTTAATGTTATACCTAATCACATGTGTACTATCCACAGGTAACGATGCATAACAGAGAAATTAAATATAATAGGTTGCCACGTGCAGTTGCCAACACGTGTGGCATGATGATGCACGGTGGCCATGAGATGGTCTCGGCATAGCAACGTCCTAACATCATTAACAAATCCCGGGCTAGGCATTCAAAATGGCATCTAAGATCATTAGAAAAGTGGTTTCTACACCCAAAGCCCCCGCTGCCATTGGTCCTTACAGCCAAGCAGTGCAGGCAGGCAGCACACTCTACATCTCAGGCCAGCTTGGATTGGACCCAAAGACTATGAACTTGGTTAGTGAAGACG…	MIVIKKEKPVMSVSSIIHGSQQRPWTPGEWCGGGPSQPWHASGLDIGMSGSLDRQSPLNVTPDTASLLSPSSSNFSNTNGGPASPSISAPPFTIGSSGNMLSSSNSNSLSTSPNQYPPSHPLSGSKHLCSICGDRASGKHYGVYSCEGCKGFFKRTVRKDLTYACREDKSCTIDKRQRNRCQYCRYQKCLSMGMKREAVQEERQRTKGDKGDGDTESSCGAISDMPIASIREAELCVEQTDEQPLDQGDAVTNICQAADRHLVQLVEWAKHIPHFTDLPVEDQVVLLKAGWNELLIASFSHRSMGVEDGIVLATGLVVHRSSAHQAGVGTIFDRVLSELVAKMKEMKMDKTELGCLRSVVLFNPDAKGLTCCNDVEILREKVYAALEEYTRTSYPDEPG…	HLCSICGDRASGKHYGVYSCEGCKGFFKRTVRKDLTYACREDKSCTIDKRQRNRCQYCRYQKCLSMGMKREAVQEE	DMPIASIREAELCVEQTDEQPLDQGDAVTNICQAADRHLVQLVEWAKHIPHFTDLPVEDQVVLLKAGWNELLIASFSHRSMGVEDGIVLATGLVVHRSSAHQAGVGTIFDRVLSELVAKMKEMKMDKTELGCLRSVVLFNPDAKGLTCCNDVEILREKVYAALEEYTRTSYPDEPGRFAKLLLRLPALRSIGLKCLEYLFLF
	Cluster-70816.104266	USP-B1	Y		21.66	24.68	440	X	80	156	169.265	4.94387e-52	X	177	379	387.414	1.80848e-135	+34AA at residue 406		ATTTCCCCGTGATTTCAGCGCATGGATCTCAATATTACATACCAAAAAATGTCTGAAATTTAATGTTATACCTAATCACATGTGTACTATCCACAGGTAACGATGCATAACAGAGAAATTAAATATAATAGGTTGCCACGTGCAGTTGCCAACACGTGTGGCATGATGATGCACGGTGGCCATGAGATGGTCTCGGCATAGCAACGTCCTAACATCATTAACAAATCCCGGGCTAGGCATTCAAAATGGCATCTAAGATCATTAGAAAAGTGGTTTCTACACCCAAAGCCCCCGCTGCCATTGGTCCTTACAGCCAAGCAGTGCAGGCAGGCAGCACACTCTACATCTCAGGCCAGCTTGGATTGGACCCAAAGACTATGAACTTGGTTAGTGAAGACG…	MSGSLDRQSPLNVTPDTASLLSPSSSNFSNTNGGPASPSISAPPFTIGSSGNMLSSSNSNSLSTSPNQYPPSHPLSGSKHLCSICGDRASGKHYGVYSCEGCKGFFKRTVRKDLTYACREDKSCTIDKRQRNRCQYCRYQKCLSMGMKREAVQEERQRTKGDKGDGDTESSCGAISDMPIASIREAELCVEQTDEQPLDQGDAVTNICQAADRHLVQLVEWAKHIPHFTDLPVEDQVVLLKAGWNELLIASFSHRSMGVEDGIVLATGLVVHRSSAHQAGVGTIFDRVLSELVAKMKEMKMDKTELGCLRSVVLFNPDAKGLTCCNDVEILREKVYAALEEYTRTSYPDEPGRFAKLLLRLPALRSIGLKCLEYLFLFKLIGDTPLDNYLMKMLVDNPN…	HLCSICGDRASGKHYGVYSCEGCKGFFKRTVRKDLTYACREDKSCTIDKRQRNRCQYCRYQKCLSMGMKREAVQEE	DMPIASIREAELCVEQTDEQPLDQGDAVTNICQAADRHLVQLVEWAKHIPHFTDLPVEDQVVLLKAGWNELLIASFSHRSMGVEDGIVLATGLVVHRSSAHQAGVGTIFDRVLSELVAKMKEMKMDKTELGCLRSVVLFNPDAKGLTCCNDVEILREKVYAALEEYTRTSYPDEPGRFAKLLLRLPALRSIGLKCLEYLFLF
	Cluster-70816.104264	USP-B2	Y		2.16		440	X	127	203	171.577	1.72175e-52	X	224	426	390.111	7.5182e-136	N +47AA; +34 at residue 406		ATTTCCCCGTGATTTCAGCGCATGGATCTCAATATTACATACCAAAAAATGTCTGAAATTTAATGTTATACCTAATCACATGTGTACTATCCACAGGTAACGATGCATAACAGAGAAATTAAATATAATAGGTTGCCACGTGCAGTTGCCAACACGTGTGGCATGATGATGCACGGTGGCCATGAGATGGTCTCGGCATAGCAACGTCCTAACATCATTAACAAATCCCGGGCTAGGCATTCAAAATGGCATCTAAGATCATTAGAAAAGTGGTTTCTACACCCAAAGCCCCCGCTGCCATTGGTCCTTACAGCCAAGCAGTGCAGGCAGGCAGCACACTCTACATCTCAGGCCAGCTTGGATTGGACCCAAAGACTATGAACTTGGTTAGTGAAGACG…	MIVIKKEKPVMSVSSIIHGSQQRPWTPGEWCGGGPSQPWHASGLDIGMSGSLDRQSPLNVTPDTASLLSPSSSNFSNTNGGPASPSISAPPFTIGSSGNMLSSSNSNSLSTSPNQYPPSHPLSGSKHLCSICGDRASGKHYGVYSCEGCKGFFKRTVRKDLTYACREDKSCTIDKRQRNRCQYCRYQKCLSMGMKREAVQEERQRTKGDKGDGDTESSCGAISDMPIASIREAELCVEQTDEQPLDQGDAVTNICQAADRHLVQLVEWAKHIPHFTDLPVEDQVVLLKAGWNELLIASFSHRSMGVEDGIVLATGLVVHRSSAHQAGVGTIFDRVLSELVAKMKEMKMDKTELGCLRSVVLFNPDAKGLTCCNDVEILREKVYAALEEYTRTSYPDEPG…	HLCSICGDRASGKHYGVYSCEGCKGFFKRTVRKDLTYACREDKSCTIDKRQRNRCQYCRYQKCLSMGMKREAVQEE	DMPIASIREAELCVEQTDEQPLDQGDAVTNICQAADRHLVQLVEWAKHIPHFTDLPVEDQVVLLKAGWNELLIASFSHRSMGVEDGIVLATGLVVHRSSAHQAGVGTIFDRVLSELVAKMKEMKMDKTELGCLRSVVLFNPDAKGLTCCNDVEILREKVYAALEEYTRTSYPDEPGRFAKLLLRLPALRSIGLKCLEYLFLF
	Cluster-70816.103464	USP-C	N		3.02		487	X	80	156	169.265	4.94387e-52	X	177	379	387.414	1.80848e-135	+34AA at residue 406	Collapsed to Cluster-70816.104266	GGAAACTTAAGCCTCCCTCCCCTGCCGGTGTGTCTGTGGGGACCGCAGAGGGAACCCTGAGGGTGGATGGTGAGGTGGAGGGGTGATGGATGATGGCACCTTGGGGGGACTGCAGTTCCCATGACAACCCAAATTGGGTTGAACTCAAGAGTTATCCTGGATGGAGGAAAGATTATATTATTCTTTACTAATTTTGAGCTGGGGTAAACCCGAAAGATTTTTTTTTTTGTAAAGTTCCAGTTTAAGGGCACCACTGAAATGATTTATAATTATGTAAGAAATATGGTTAAACTCAGAGTTATCCTGGATGGAGGGAAGATTATATCATTCTTTACTACTTTTGAGCTGGGCCAAGCAGTGCAGGCAGGCAGCACACTCTACATCTCAGGCCAGCTTGGA…	MSGSLDRQSPLNVTPDTASLLSPSSSNFSNTNGGPASPSISAPPFTIGSSGNMLSSSNSNSLSTSPNQYPPSHPLSGSKHLCSICGDRASGKHYGVYSCEGCKGFFKRTVRKDLTYACREDKSCTIDKRQRNRCQYCRYQKCLSMGMKREAVQEERQRTKGDKGDGDTESSCGAISDMPIASIREAELCVEQTDEQPLDQGDAVTNICQAADRHLVQLVEWAKHIPHFTDLPVEDQVVLLKAGWNELLIASFSHRSMGVEDGIVLATGLVVHRSSAHQAGVGTIFDRVLSELVAKMKEMKMDKTELGCLRSVVLFNPDAKGLTCCNDVEILREKVYAALEEYTRTSYPDEPGRFAKLLLRLPALRSIGLKCLEYLFLFKLIGDTPLDNYLMKMLVDNPN…	HLCSICGDRASGKHYGVYSCEGCKGFFKRTVRKDLTYACREDKSCTIDKRQRNRCQYCRYQKCLSMGMKREAVQEE	DMPIASIREAELCVEQTDEQPLDQGDAVTNICQAADRHLVQLVEWAKHIPHFTDLPVEDQVVLLKAGWNELLIASFSHRSMGVEDGIVLATGLVVHRSSAHQAGVGTIFDRVLSELVAKMKEMKMDKTELGCLRSVVLFNPDAKGLTCCNDVEILREKVYAALEEYTRTSYPDEPGRFAKLLLRLPALRSIGLKCLEYLFLF
	Cluster-70816.95097	USP-D	Y		27.17		437	X	112	188	171.962	4.01093e-53	X	209	411	390.496	8.91288e-137	N +32AA (15AA deletion at residue 28)		ATTTCCCCGTGATTTCAGCGCATGGATCTCAATATTACATACCAAAAAATGTCTGAAATTTAATGTTATACCTAATCACATGTGTACTATCCACAGGTAACGATGCATAACAGAGAAATTAAATATAATAGGTTGCCACGTGCAGTTGCCAACACGTGTGGCATGATGATGCACGGTGGCCATGAGATGGTCTCGGCATAGCAACGTCCTAACATCATTAACAAATCCCGGGCTAGGCATTCAAAATGGCATCTAAGATCATTAGAAAAGTGGTTTCTACACCCAAAGCCCCCGCTGCCATTGGTCCTTACAGCCAAGCAGTGCAGGCAGGCAGCACACTCTACATCTCAGGCCAGCTTGGATTGGACCCAAAGACTATGAACTTGGTTAGTGAAGACG…	MIVIKKEKPVMSVSSIIHGSQQRPWTPGLDIGMSGSLDRQSPLNVTPDTASLLSPSSSNFSNTNGGPASPSISAPPFTIGSSGNMLSSSNSNSLSTSPNQYPPSHPLSGSKHLCSICGDRASGKHYGVYSCEGCKGFFKRTVRKDLTYACREDKSCTIDKRQRNRCQYCRYQKCLSMGMKREAVQEERQRTKGDKGDGDTESSCGAISDMPIASIREAELCVEQTDEQPLDQGDAVTNICQAADRHLVQLVEWAKHIPHFTDLPVEDQVVLLKAGWNELLIASFSHRSMGVEDGIVLATGLVVHRSSAHQAGVGTIFDRVLSELVAKMKEMKMDKTELGCLRSVVLFNPDAKGLTCCNDVEILREKVYAALEEYTRTSYPDEPGRFAKLLLRLPALRSI…	HLCSICGDRASGKHYGVYSCEGCKGFFKRTVRKDLTYACREDKSCTIDKRQRNRCQYCRYQKCLSMGMKREAVQEE	DMPIASIREAELCVEQTDEQPLDQGDAVTNICQAADRHLVQLVEWAKHIPHFTDLPVEDQVVLLKAGWNELLIASFSHRSMGVEDGIVLATGLVVHRSSAHQAGVGTIFDRVLSELVAKMKEMKMDKTELGCLRSVVLFNPDAKGLTCCNDVEILREKVYAALEEYTRTSYPDEPGRFAKLLLRLPALRSIGLKCLEYLFLF
	Cluster-70816.100942	USP-S1	Y		31.28		405	X	80	156	170.036	9.96045e-53	X	177	379	390.111	4.52373e-137			GGAAACTTAAGCCTCCCTCCCCTGCCGGTGTGTCTGTGGGGACCGCAGAGGGAACCCTGAGGGTGGATGGTGAGGTGGAGGGGTGATGGATGATGGCACCTTGGGGGGACTGCAGTTCCCATGACAACCCAAATTGGGTTGAACTCAAGAGTTATCCTGGATGGAGGAAAGATTATATTATTCTTTACTAATTTTGAGCTGGGCCAAGCAGTGCAGGCAGGCAGCACACTCTACATCTCAGGCCAGCTTGGATTGGACCCAAAGACTATGAACTTGGTTAGTGAAGACGTTGTTGAACAAACAAATACTGCTTTGACCAATATGGGTCATATTCTTGATGCAGTAGGATGTACCTTCAAACATGTGGTGAAGACAACAGTGCTGTTAGCAGATATCAAC…	MSGSLDRQSPLNVTPDTASLLSPSSSNFSNTNGGPASPSISAPPFTIGSSGNMLSSSNSNSLSTSPNQYPPSHPLSGSKHLCSICGDRASGKHYGVYSCEGCKGFFKRTVRKDLTYACREDKSCTIDKRQRNRCQYCRYQKCLSMGMKREAVQEERQRTKGDKGDGDTESSCGAISDMPIASIREAELCVEQTDEQPLDQGDAVTNICQAADRHLVQLVEWAKHIPHFTDLPVEDQVVLLKAGWNELLIASFSHRSMGVEDGIVLATGLVVHRSSAHQAGVGTIFDRVLSELVAKMKEMKMDKTELGCLRSVVLFNPDAKGLTCCNDVEILREKVYAALEEYTRTSYPDEPGRFAKLLLRLPALRSIGLKCLEYLFLFKLIGDTPLDNYLMKMLVDNPN…	HLCSICGDRASGKHYGVYSCEGCKGFFKRTVRKDLTYACREDKSCTIDKRQRNRCQYCRYQKCLSMGMKREAVQEE	DMPIASIREAELCVEQTDEQPLDQGDAVTNICQAADRHLVQLVEWAKHIPHFTDLPVEDQVVLLKAGWNELLIASFSHRSMGVEDGIVLATGLVVHRSSAHQAGVGTIFDRVLSELVAKMKEMKMDKTELGCLRSVVLFNPDAKGLTCCNDVEILREKVYAALEEYTRTSYPDEPGRFAKLLLRLPALRSIGLKCLEYLFLF
	Cluster-70816.108106	USP-x	N		0.67		452	X	127	203	172.347	3.67694e-53	X	224	426	390.496	1.50641e-136	N +47AA	Collapsed to Cluster-70816.105623	ATTTCCCCGTGATTTCAGCGCATGGATCTCAATATTACATACCAAAAAATGTCTGAAATTTAATGTTATACCTAATCACATGTGTACTATCCACAGGTAACGATGCATAACAGAGAAATTAAATATAATAGGTTGCCACGTGCAGTTGCCAACACGTGTGGCATGATGATGCACGGTGGCCATGAGATGGTCTCGGCATAGCAACGTCCTAACATCATTAACAAATCCCGGGCTAGGCATTCAAAATGGCATCTAAGATCATTAGAAAAGTGGTTTCTACACCCAAAGCCCCCGCTGCCATTGGTCCTTACAGCCAAGCAGTGCAGGCAGGCAGCACACTCTACATCTCAGGCCAGCTTGGATTGGACCCAAAGACTATGAACTTGGTTAGTGAAGACG…	MIVIKKEKPVMSVSSIIHGSQQRPWTPGEWCGGGPSQPWHASGLDIGMSGSLDRQSPLNVTPDTASLLSPSSSNFSNTNGGPASPSISAPPFTIGSSGNMLSSSNSNSLSTSPNQYPPSHPLSGSKHLCSICGDRASGKHYGVYSCEGCKGFFKRTVRKDLTYACREDKSCTIDKRQRNRCQYCRYQKCLSMGMKREAVQEERQRTKGDKGDGDTESSCGAISDMPIASIREAELCVEQTDEQPLDQGDAVTNICQAADRHLVQLVEWAKHIPHFTDLPVEDQVVLLKAGWNELLIASFSHRSMGVEDGIVLATGLVVHRSSAHQAGVGTIFDRVLSELVAKMKEMKMDKTELGCLRSVVLFNPDAKGLTCCNDVEILREKVYAALEEYTRTSYPDEPG…	HLCSICGDRASGKHYGVYSCEGCKGFFKRTVRKDLTYACREDKSCTIDKRQRNRCQYCRYQKCLSMGMKREAVQEE	DMPIASIREAELCVEQTDEQPLDQGDAVTNICQAADRHLVQLVEWAKHIPHFTDLPVEDQVVLLKAGWNELLIASFSHRSMGVEDGIVLATGLVVHRSSAHQAGVGTIFDRVLSELVAKMKEMKMDKTELGCLRSVVLFNPDAKGLTCCNDVEILREKVYAALEEYTRTSYPDEPGRFAKLLLRLPALRSIGLKCLEYLFLF
	Cluster-70816.103461	USP-S2	Y		4.04		410	X	80	161	163.873	2.39471e-50	X	182	384	390.496	3.41962e-137	+5AA insertion at residue 154 (DBD)		ATTTCCCCGTGATTTCAGCGCATGGATCTCAATATTACATACCAAAAAATGTCTGAAATTTAATGTTATACCTAATCACATGTGTACTATCCACAGGTAACGATGCATAACAGAGAAATTAAATATAATAGGTTGCCACGTGCAGTTGCCAACACGTGTGGCATGATGATGCACGGTGGCCATGAGATGGTCTCGGCATAGCAACGTCCTAACATCATTAACAAATCCCGGGCTAGGCATTCAAAATGGCATCTAAGATCATTAGAAAAGTGGTTTCTACACCCAAAGCCCCCGCTGCCATTGGTCCTTACAGCCAAGCAGTGCAGGCAGGCAGCACACTCTACATCTCAGGCCAGCTTGGATTGGACCCAAAGACTATGAACTTGGTTAGTGAAGACG…	MSGSLDRQSPLNVTPDTASLLSPSSSNFSNTNGGPASPSISAPPFTIGSSGNMLSSSNSNSLSTSPNQYPPSHPLSGSKHLCSICGDRASGKHYGVYSCEGCKGFFKRTVRKDLTYACREDKSCTIDKRQRNRCQYCRYQKCLSMGMKREAVQVGGVEEERQRTKGDKGDGDTESSCGAISDMPIASIREAELCVEQTDEQPLDQGDAVTNICQAADRHLVQLVEWAKHIPHFTDLPVEDQVVLLKAGWNELLIASFSHRSMGVEDGIVLATGLVVHRSSAHQAGVGTIFDRVLSELVAKMKEMKMDKTELGCLRSVVLFNPDAKGLTCCNDVEILREKVYAALEEYTRTSYPDEPGRFAKLLLRLPALRSIGLKCLEYLFLFKLIGDTPLDNYLMKML…	HLCSICGDRASGKHYGVYSCEGCKGFFKRTVRKDLTYACREDKSCTIDKRQRNRCQYCRYQKCLSMGMKREAVQVGGVEEE	DMPIASIREAELCVEQTDEQPLDQGDAVTNICQAADRHLVQLVEWAKHIPHFTDLPVEDQVVLLKAGWNELLIASFSHRSMGVEDGIVLATGLVVHRSSAHQAGVGTIFDRVLSELVAKMKEMKMDKTELGCLRSVVLFNPDAKGLTCCNDVEILREKVYAALEEYTRTSYPDEPGRFAKLLLRLPALRSIGLKCLEYLFLF
E75	Cluster-70816.112855	E75-A	Y	3'	51.78		707	X	27	115	190.841	5.28719e-58	X	183	375	290.933	1.12086e-94	Full length, identicle LBD + DBD with differential A/B region		GGTGTACTCGTGGCTGAGCGGTGACAGTGGGTTGCACAGGACTGAGGTTGCCACTGCTGCTACCACTGCTACAGCCTCGTGAAGATGGGCATGACCAAGATACTGGTGGCTGAAGGCGGTCCATGGCAGCCTGTGGGACGTAATATGGGGCGGGAGACACTCTTGAAGCAGAGGACAACCGCTCACGAACTTCAGTGCGCATGATCATAGAGTGCAGAAGATCTGCACGGCGCATAGCGTCTTCGGATATCTTGGAACCCTCAAGTAGAGTTCGGGCAAGGGTGGAGTGGGAGGCAGCCAAGCTGGGGCCACACAGGGTAGACGCCAAGGTCGACGCTAAGGTGGAGTTTACCGTAGCTGGAGAACTGTTCTGGGGAGGCTGGGCTAAAGTCTGGGCCA…	MYCEQEFYEVPMDSQVLVDKTVIEFDGTTVLCRVCGDKASGFHYGVHSCEGCKGFFRRSIQQKIQYRPCTKNQQCSILRINRNRCQYCRLKKCIAVGMSRDAVRFGRVPKREKAKILAAMQSVNARSQEKAVLAELEDDTRVTAAIIRAHMDTCDFTRDKVAPMLQHARNNPSYTQCPPTLACPLNPRPVPLHGQQELVQDFSERFSPAIRGVVEFAKRLPGFQQLPQEDQVTLLKAGVFEVLLVRLAAMFDARTNTMLCLNGQLLRREALHTSVNARFLMNSMFDFAERVNNLCLSDAELALFCAVVVLAPDRPGLRNAELVERVQRRLVNCLQAVVSKHHPENPSLHRELLSKIPDLRTLNTLHSEKLLKYKMTEHTAAAAGPWDDSRSSWSMEHDS…	GTTVLCRVCGDKASGFHYGVHSCEGCKGFFRRSIQQKIQYRPCTKNQQCSILRINRNRCQYCRLKKCIAVGMSRDAVRFGRVPKREKA	CPLNPRPVPLHGQQELVQDFSERFSPAIRGVVEFAKRLPGFQQLPQEDQVTLLKAGVFEVLLVRLAAMFDARTNTMLCLNGQLLRREALHTSVNARFLMNSMFDFAERVNNLCLSDAELALFCAVVVLAPDRPGLRNAELVERVQRRLVNCLQAVVSKHHPENPSLHRELLSKIPDLRTLNTLHSEKLLKYK
	Cluster-70816.106367	E75-B	Y	3'	17.86		704	X	24	112	191.612	2.22557e-58	X	180	372	290.162	1.87945e-94	Full length, identicle LBD + DBD with differential A/B region		GGTGTACTCGTGGCTGAGCGGTGACAGTGGGTTGCACAGGACTGAGGTTGCCACTGCTGCTACCACTGCTACAGCCTCGTGAAGATGGGCATGACCAAGATACTGGTGGCTGAAGGCGGTCCATGGCAGCCTGTGGGACGTAATATGGGGCGGGAGACACTCTTGAAGCAGAGGACAACCGCTCACGAACTTCAGTGCGCATGATCATAGAGTGCAGAAGATCTGCACGGCGCATAGCGTCTTCGGATATCTTGGAACCCTCAAGTAGAGTTCGGGCAAGGGTGGAGTGGGAGGCAGCCAAGCTGGGGCCACACAGGGTAGACGCCAAGGTCGACGCTAAGGTGGAGTTTACCGTAGCTGGAGAACTGTTCTGGGGAGGCTGGGCTAAAGTCTGGGCCA…	MDLITETILSMAPKEEVIVTEFDGTTVLCRVCGDKASGFHYGVHSCEGCKGFFRRSIQQKIQYRPCTKNQQCSILRINRNRCQYCRLKKCIAVGMSRDAVRFGRVPKREKAKILAAMQSVNARSQEKAVLAELEDDTRVTAAIIRAHMDTCDFTRDKVAPMLQHARNNPSYTQCPPTLACPLNPRPVPLHGQQELVQDFSERFSPAIRGVVEFAKRLPGFQQLPQEDQVTLLKAGVFEVLLVRLAAMFDARTNTMLCLNGQLLRREALHTSVNARFLMNSMFDFAERVNNLCLSDAELALFCAVVVLAPDRPGLRNAELVERVQRRLVNCLQAVVSKHHPENPSLHRELLSKIPDLRTLNTLHSEKLLKYKMTEHTAAAAGPWDDSRSSWSMEHDSSVG…	GTTVLCRVCGDKASGFHYGVHSCEGCKGFFRRSIQQKIQYRPCTKNQQCSILRINRNRCQYCRLKKCIAVGMSRDAVRFGRVPKREKA	CPLNPRPVPLHGQQELVQDFSERFSPAIRGVVEFAKRLPGFQQLPQEDQVTLLKAGVFEVLLVRLAAMFDARTNTMLCLNGQLLRREALHTSVNARFLMNSMFDFAERVNNLCLSDAELALFCAVVVLAPDRPGLRNAELVERVQRRLVNCLQAVVSKHHPENPSLHRELLSKIPDLRTLNTLHSEKLLKYK
	Cluster-70816.106369	E75-C	Y	3'	31.77		630						X	106	298	286.696	8.54636e-94	C-E similar with differential C- and plenty of differential UTR		GGTGTACTCGTGGCTGAGCGGTGACAGTGGGTTGCACAGGACTGAGGTTGCCACTGCTGCTACCACTGCTACAGCCTCGTGAAGATGGGCATGACCAAGATACTGGTGGCTGAAGGCGGTCCATGGCAGCCTGTGGGACGTAATATGGGGCGGGAGACACTCTTGAAGCAGAGGACAACCGCTCACGAACTTCAGTGCGCATGATCATAGAGTGCAGAAGATCTGCACGGCGCATAGCGTCTTCGGATATCTTGGAACCCTCAAGTAGAGTTCGGGCAAGGGTGGAGTGGGAGGCAGCCAAGCTGGGGCCACACAGGGTAGACGCCAAGGTCGACGCTAAGGTGGAGTTTACCGTAGCTGGAGAACTGTTCTGGGGAGGCTGGGCTAAAGTCTGGGCCA…	MKMPEEELPILKGLLQHGVAPHYMTVRFGRVPKREKAKILAAMQSVNARSQEKAVLAELEDDTRVTAAIIRAHMDTCDFTRDKVAPMLQHARNNPSYTQCPPTLACPLNPRPVPLHGQQELVQDFSERFSPAIRGVVEFAKRLPGFQQLPQEDQVTLLKAGVFEVLLVRLAAMFDARTNTMLCLNGQLLRREALHTSVNARFLMNSMFDFAERVNNLCLSDAELALFCAVVVLAPDRPGLRNAELVERVQRRLVNCLQAVVSKHHPENPSLHRELLSKIPDLRTLNTLHSEKLLKYKMTEHTAAAAGPWDDSRSSWSMEHDSSVGSPSSSCAADEAMRSPVSCSESMYSGESASSGESICGSEVSGYTELRPPFPLARRRHDNSEGASSGDEATESPLK…	#VALUE!	CPLNPRPVPLHGQQELVQDFSERFSPAIRGVVEFAKRLPGFQQLPQEDQVTLLKAGVFEVLLVRLAAMFDARTNTMLCLNGQLLRREALHTSVNARFLMNSMFDFAERVNNLCLSDAELALFCAVVVLAPDRPGLRNAELVERVQRRLVNCLQAVVSKHHPENPSLHRELLSKIPDLRTLNTLHSEKLLKYK
	Cluster-70816.102179	E75-D	Y	3'	17.72		618						X	94	286	286.31	8.12005e-94	C-E similar with differential C- and plenty of differential UTR		GGTGTACTCGTGGCTGAGCGGTGACAGTGGGTTGCACAGGACTGAGGTTGCCACTGCTGCTACCACTGCTACAGCCTCGTGAAGATGGGCATGACCAAGATACTGGTGGCTGAAGGCGGTCCATGGCAGCCTGTGGGACGTAATATGGGGCGGGAGACACTCTTGAAGCAGAGGACAACCGCTCACGAACTTCAGTGCGCATGATCATAGAGTGCAGAAGATCTGCACGGCGCATAGCGTCTTCGGATATCTTGGAACCCTCAAGTAGAGTTCGGGCAAGGGTGGAGTGGGAGGCAGCCAAGCTGGGGCCACACAGGGTAGACGCCAAGGTCGACGCTAAGGTGGAGTTTACCGTAGCTGGAGAACTGTTCTGGGGAGGCTGGGCTAAAGTCTGGGCCA…	MVLHPFRTTRKAAVRFGRVPKREKAKILAAMQSVNARSQEKAVLAELEDDTRVTAAIIRAHMDTCDFTRDKVAPMLQHARNNPSYTQCPPTLACPLNPRPVPLHGQQELVQDFSERFSPAIRGVVEFAKRLPGFQQLPQEDQVTLLKAGVFEVLLVRLAAMFDARTNTMLCLNGQLLRREALHTSVNARFLMNSMFDFAERVNNLCLSDAELALFCAVVVLAPDRPGLRNAELVERVQRRLVNCLQAVVSKHHPENPSLHRELLSKIPDLRTLNTLHSEKLLKYKMTEHTAAAAGPWDDSRSSWSMEHDSSVGSPSSSCAADEAMRSPVSCSESMYSGESASSGESICGSEVSGYTELRPPFPLARRRHDNSEGASSGDEATESPLKCPFSKRKSDSPD…	#VALUE!	CPLNPRPVPLHGQQELVQDFSERFSPAIRGVVEFAKRLPGFQQLPQEDQVTLLKAGVFEVLLVRLAAMFDARTNTMLCLNGQLLRREALHTSVNARFLMNSMFDFAERVNNLCLSDAELALFCAVVVLAPDRPGLRNAELVERVQRRLVNCLQAVVSKHHPENPSLHRELLSKIPDLRTLNTLHSEKLLKYK
	Cluster-70816.87378	E75-E	Y	3'	51.69		610	N	1	18	40.9987	0.000111984	X	86	278	286.31	6.52219e-94	C-E similar with differential C- and plenty of differential UTR		GGTGTACTCGTGGCTGAGCGGTGACAGTGGGTTGCACAGGACTGAGGTTGCCACTGCTGCTACCACTGCTACAGCCTCGTGAAGATGGGCATGACCAAGATACTGGTGGCTGAAGGCGGTCCATGGCAGCCTGTGGGACGTAATATGGGGCGGGAGACACTCTTGAAGCAGAGGACAACCGCTCACGAACTTCAGTGCGCATGATCATAGAGTGCAGAAGATCTGCACGGCGCATAGCGTCTTCGGATATCTTGGAACCCTCAAGTAGAGTTCGGGCAAGGGTGGAGTGGGAGGCAGCCAAGCTGGGGCCACACAGGGTAGACGCCAAGGTCGACGCTAAGGTGGAGTTTACCGTAGCTGGAGAACTGTTCTGGGGAGGCTGGGCTAAAGTCTGGGCCA…	MSRDAVRFGRVPKREKAKILAAMQSVNARSQEKAVLAELEDDTRVTAAIIRAHMDTCDFTRDKVAPMLQHARNNPSYTQCPPTLACPLNPRPVPLHGQQELVQDFSERFSPAIRGVVEFAKRLPGFQQLPQEDQVTLLKAGVFEVLLVRLAAMFDARTNTMLCLNGQLLRREALHTSVNARFLMNSMFDFAERVNNLCLSDAELALFCAVVVLAPDRPGLRNAELVERVQRRLVNCLQAVVSKHHPENPSLHRELLSKIPDLRTLNTLHSEKLLKYKMTEHTAAAAGPWDDSRSSWSMEHDSSVGSPSSSCAADEAMRSPVSCSESMYSGESASSGESICGSEVSGYTELRPPFPLARRRHDNSEGASSGDEATESPLKCPFSKRKSDSPDDSGIESGT…	MSRDAVRFGRVPKREKA	CPLNPRPVPLHGQQELVQDFSERFSPAIRGVVEFAKRLPGFQQLPQEDQVTLLKAGVFEVLLVRLAAMFDARTNTMLCLNGQLLRREALHTSVNARFLMNSMFDFAERVNNLCLSDAELALFCAVVVLAPDRPGLRNAELVERVQRRLVNCLQAVVSKHHPENPSLHRELLSKIPDLRTLNTLHSEKLLKYK
	Cluster-70816.101607	E75-S1	Y	3'	4.07		458						N	1	126	187.699	1.72285e-57	N- 250AA truncated, LBD only		GGTGTACTCGTGGCTGAGCGGTGACAGTGGGTTGCACAGGACTGAGGTTGCCACTGCTGCTACCACTGCTACAGCCTCGTGAAGATGGGCATGACCAAGATACTGGTGGCTGAAGGCGGTCCATGGCAGCCTGTGGGACGTAATATGGGGCGGGAGACACTCTTGAAGCAGAGGACAACCGCTCACGAACTTCAGTGCGCATGATCATAGAGTGCAGAAGATCTGCACGGCGCATAGCGTCTTCGGATATCTTGGAACCCTCAAGTAGAGTTCGGGCAAGGGTGGAGTGGGAGGCAGCCAAGCTGGGGCCACACAGGGTAGACGCCAAGGTCGACGCTAAGGTGGAGTTTACCGTAGCTGGAGAACTGTTCTGGGGAGGCTGGGCTAAAGTCTGGGCCA…	MFDARTNTMLCLNGQLLRREALHTSVNARFLMNSMFDFAERVNNLCLSDAELALFCAVVVLAPDRPGLRNAELVERVQRRLVNCLQAVVSKHHPENPSLHRELLSKIPDLRTLNTLHSEKLLKYKMTEHTAAAAGPWDDSRSSWSMEHDSSVGSPSSSCAADEAMRSPVSCSESMYSGESASSGESICGSEVSGYTELRPPFPLARRRHDNSEGASSGDEATESPLKCPFSKRKSDSPDDSGIESGTDRSDKLSSPSVCSSPRSSIDEKSEEDREEDMSVLRRALQAPPIINTDLLMEEAYKPHKKFRALRREEEPHSSQPTPSLLAQTLAQPPQNSSPATVNSTLASTLASTLCGPSLAASHSTLARTLLEGSKISEDAMRRADLLHSMIMRTEVRER…	#VALUE!	MFDARTNTMLCLNGQLLRREALHTSVNARFLMNSMFDFAERVNNLCLSDAELALFCAVVVLAPDRPGLRNAELVERVQRRLVNCLQAVVSKHHPENPSLHRELLSKIPDLRTLNTLHSEKLLKYK
	Cluster-70816.100068	E75-S2	Y		166.01		230											C terminus only - maybe C terminus of other isoforms (explains high FPKM)	Confirm by remap (matches to Portunus E75 C-term)	GTCACCGCTCAGCCACGAGTACACCTCCTTACCACCCCAACACCCTCGCGCTACTACGAACCAAGGATGTCTGCGACACCAGTGGGCCTAGGAGCGCAGCCGTCGACTTCCCCAGGCGTGCCAGCCCAGTCTCCGTCGCAGGGCATGAGCATGCATCATTCGGGCATGGGAGCTCAACCTCAACAGAGGACATCCTCGTCTCCCGTGGTCGAACTTCAGGTCGACATTGCCGACTCGCAACCGCTCAACCTATCGAAGAAAACGCCGCCTCCAACCCCCCAGGAGTTTATCTTGGAAGCGTAATGCACGGTAAGGCAGCGCTTACCCGAGTACAAAGCCACTGTGTGGCCCCGATATTCTCTCTCAGGCGGACAGATGAAGGACAGCGCGAGCAGCAGC…	MTAAAGGSGAGGNAPATITGAAPRALARVATCSRTLQHAAAAAAFSIHYYSPSPSNLSYCRRCCSRCPSSVRLRENIGATQWLCTRVSAALPCITLPR	#VALUE!	#VALUE!
	Cluster-70816.130514	E75-S3	N		9.68		110	X	37	110	132.676	7.00053e-42						DBD only?		TCTCTAGACATGCCGACAGCGATGCACTTCTTAAGCCTGCAGTATTGGCAGCGGTTGCGGTTGATCCTAAGGATGGAACACTGTTGGTTCTTAGTACACGGTCGGTACTGTATCTTCTGCTGGATGCTGCGCCGGAAGAATCCCTTGCAGCCCTCGCAGGAGTGCACGCCATAATGGAAGCCAGAAGCCTTATCGCCGCACACGCGGCAAAGAACTGTAGTCCCGTCGAATTCCATCTTCAAATCGTCTTCTTTCTCCTGTATGGGCGGGTCTCCAGGGGGCGGAGGTGGCATAGTGTGTAGAAGCTGGAGGTCCTTCTCCGTGATGATCATCTTCACAAACCAACGATTAGGTTGGCTTCAAAGTTCAGAGCATAACAATTTTACACAACTTCTGCGT…	MIITEKDLQLLHTMPPPPPGDPPIQEKEDDLKMEFDGTTVLCRVCGDKASGFHYGVHSCEGCKGFFRRSIQQKIQYRPCTKNQQCSILRINRNRCQYCRLKKCIAVGMSR	GTTVLCRVCGDKASGFHYGVHSCEGCKGFFRRSIQQKIQYRPCTKNQQCSILRINRNRCQYCRLKKCIAVGMS	#VALUE!
	Cluster-70816.87377	E75-S4	N		10.65		230											No BLASTP result		CGACGACGACGACGACGACGACGTGGACATCGTGGATGACGAGGGCGACGAAGGCGTGGGAGGTGGGCACTCTGACACCCTCAGCTGCTCATGCCTCGTCTGGTCAGAGGGGCACGTCTGTTCGGGTCGTACAGAGTCGCTGGAGCGGCGCATGTCCCTGTACCTGGCACCGTGAGGGCTGCGGATGACCTCGCGAGGCACATCCAGGGGTCGTGCGAACCCTCCCGAGGGTCGCCTACCCCTGTGGTCGTAGCAGTGGGAGTCAGGCGGCGGCATGCTGGTCTCCACGCAGCGTATCACACCTGGTCCCCCTCCGTCACCCTCACCGTCGCAGAAATCAAGGTCGACCTCTCGCTTGATGGGCACCTGAGGCTTGACGTCGGCCTCGCTACTGCCCTC…	MRRMSDKAVCEPLVSSSVNGTEEAMYPQDYSGQEYPPQEYETFSSTSYHVEATQYVEATQYVETTQPPDEVVNYTDTKPFFEEVSSCEFARPNAWRQEGSSEADVKPQVPIKREVDLDFCDGEGDGGGPGVIRCVETSMPPPDSHCYDHRGRRPSGGFARPLDVPREVIRSPHGARYRDMRRSSDSVRPEQTCPSDQTRHEQLRVSECPPPTPSSPSSSTMSTSSSSSSS	#VALUE!	#VALUE!
HR4	Cluster-70816.120471	HR4-A1	Y		2.4		966	X	525	614	205.486	2.01948e-62	X	731	962	213.007	2.13688e-63	N +35AA		GTTCACTTGTTTATTTCATTAAATATAGAAGCAACAAATTTGATTGCTTGACTACATTAAGGAGTCAGCTTACAGTGTACTCATGGCTGCTTATGACTTAGGCTGCTGCTGCCTCACCATTACCACTCATTTTATAAGAGTATTACTATCACACCTCAAATAGTATTGAGCTTCAAATTTTCAGCCATTAAGACAATAAATTTAAAGATAAGAATGAGATCAGAGACTAGTGTTGGCCACTGCAATGCCACTACCCCATAATACCAATCACTTCCCAAGTAATTTCCATTTCCAGTCTTGTAAAATGCATGAAAAACATTGGTAGTGATGCTGCACCCTATCGCAGCATAGGTCATCTGACATCAGATTTACTCTGCAGCCACTGGTAACTTAACAGTC…	MLTARAPTTLRCPHPYKRLQRLRGLKESLACHRHHGIMTVTLLQCEGVKMSLFQDLKLKRRKVDSRCSSDGESLAETSSCSPDSGSSGGETSSCSPVQPQASYLPSESPRSSPNPRPQTHERASPDSAGDEFAEVKSCLDCGQEEDTQDAHVFDGGGSQPVSSTAMPGPSDTDSSMHTVERCGESDIPERMSTTPPPPDTSEHPAEVTAVSTCTPLAPPLVSLGPPLSTLSTLPHTLSVSMASLSPGIVTSAGLRCGPPVNVAQPYWGGGPNRINGMRPEFISGGMVQPTPSAPVSAAAPADSSRAGYSPRLRTPTVIMGEAGGVKTMFWSSPSETQTPVTQAPREVLAQPTTPCGYGADTSDAVRASVDGLLTLGQDRRGSPPQLSPSSTLSLSPAAR…	EEEDQPMICMICEDRATGLHYGIITCEGCKGFFKRTVQNKRVYTCVADGDCEITKAQRNRCQYCRFQKCLRQGMVLAAVREDRMPGGRN	MLIECDDFEDIATLKNLDDLLDHNSDLSTKLCQLGDSISIKLVQWTKRLPFYQELPVEVHTRLLTHKWHELLVLTTSAYQAIYGLQKLGSRSSDGTEAEFHQEVSNNLCTLQTCLNSMMGQPITMDQLRHEVGVMVEKITHVTLALRKIKIQIEEYVCLKVIAMLNQSRIGHKELEVIQERYMGCLRSFCETHYPSQPNRYQDLLVRLPDIQAAAAKLLETKMLYVPFLLN
	Cluster-70816.51914	HR4-A2	Y		2.97		955	X	514	603	206.642	8.1593e-63	X	720	951	213.392	1.53989e-63	N +24AA		GTTCACTTGTTTATTTCATTAAATATAGAAGCAACAAATTTGATTGCTTGACTACATTAAGGAGTCAGCTTACAGTGTACTCATGGCTGCTTATGACTTAGGCTGCTGCTGCCTCACCATTACCACTCATTTTATAAGAGTATTACTATCACACCTCAAATAGTATTGAGCTTCAAATTTTCAGCCATTAAGACAATAAATTTAAAGATAAGAATGAGATCAGAGACTAGTGTTGGCCACTGCAATGCCACTACCCCATAATACCAATCACTTCCCAAGTAATTTCCATTTCCAGTCTTGTAAAATGCATGAAAAACATTGGTAGTGATGCTGCACCCTATCGCAGCATAGGTCATCTGACATCAGATTTACTCTGCAGCCACTGGTAACTTAACAGTC…	MQQERYHYKMDHRALAYFKRLSTRGIMTVTLLQCEGVKMSLFQDLKLKRRKVDSRCSSDGESLAETSSCSPDSGSSGGETSSCSPVQPQASYLPSESPRSSPNPRPQTHERASPDSAGDEFAEVKSCLDCGQEEDTQDAHVFDGGGSQPVSSTAMPGPSDTDSSMHTVERCGESDIPERMSTTPPPPDTSEHPAEVTAVSTCTPLAPPLVSLGPPLSTLSTLPHTLSVSMASLSPGIVTSAGLRCGPPVNVAQPYWGGGPNRINGMRPEFISGGMVQPTPSAPVSAAAPADSSRAGYSPRLRTPTVIMGEAGGVKTMFWSSPSETQTPVTQAPREVLAQPTTPCGYGADTSDAVRASVDGLLTLGQDRRGSPPQLSPSSTLSLSPAARSPITQSARSPH…	EEEDQPMICMICEDRATGLHYGIITCEGCKGFFKRTVQNKRVYTCVADGDCEITKAQRNRCQYCRFQKCLRQGMVLAAVREDRMPGGRN	MLIECDDFEDIATLKNLDDLLDHNSDLSTKLCQLGDSISIKLVQWTKRLPFYQELPVEVHTRLLTHKWHELLVLTTSAYQAIYGLQKLGSRSSDGTEAEFHQEVSNNLCTLQTCLNSMMGQPITMDQLRHEVGVMVEKITHVTLALRKIKIQIEEYVCLKVIAMLNQSRIGHKELEVIQERYMGCLRSFCETHYPSQPNRYQDLLVRLPDIQAAAAKLLETKMLYVPFLLN
	Cluster-70816.139118	HR4-A3	Y		2.65		953	X	512	601	207.027	6.59503e-63	X	718	949	213.392	1.533e-63	N +24AA; (56) -2AA		GTTCACTTGTTTATTTCATTAAATATAGAAGCAACAAATTTGATTGCTTGACTACATTAAGGAGTCAGCTTACAGTGTACTCATGGCTGCTTATGACTTAGGCTGCTGCTGCCTCACCATTACCACTCATTTTATAAGAGTATTACTATCACACCTCAAATAGTATTGAGCTTCAAATTTTCAGCCATTAAGACAATAAATTTAAAGATAAGAATGAGATCAGAGACTAGTGTTGGCCACTGCAATGCCACTACCCCATAATACCAATCACTTCCCAAGTAATTTCCATTTCCAGTCTTGTAAAATGCATGAAAAACATTGGTAGTGATGCTGCACCCTATCGCAGCATAGGTCATCTGACATCAGATTTACTCTGCAGCCACTGGTAACTTAACAGTC…	MQQERYHYKMDHRALAYFKRLSTRGIMTVTLLQCEGVKMSLFQDLKLKRRKVDSRSDGESLAETSSCSPDSGSSGGETSSCSPVQPQASYLPSESPRSSPNPRPQTHERASPDSAGDEFAEVKSCLDCGQEEDTQDAHVFDGGGSQPVSSTAMPGPSDTDSSMHTVERCGESDIPERMSTTPPPPDTSEHPAEVTAVSTCTPLAPPLVSLGPPLSTLSTLPHTLSVSMASLSPGIVTSAGLRCGPPVNVAQPYWGGGPNRINGMRPEFISGGMVQPTPSAPVSAAAPADSSRAGYSPRLRTPTVIMGEAGGVKTMFWSSPSETQTPVTQAPREVLAQPTTPCGYGADTSDAVRASVDGLLTLGQDRRGSPPQLSPSSTLSLSPAARSPITQSARSPHAH…	EEEDQPMICMICEDRATGLHYGIITCEGCKGFFKRTVQNKRVYTCVADGDCEITKAQRNRCQYCRFQKCLRQGMVLAAVREDRMPGGRN	MLIECDDFEDIATLKNLDDLLDHNSDLSTKLCQLGDSISIKLVQWTKRLPFYQELPVEVHTRLLTHKWHELLVLTTSAYQAIYGLQKLGSRSSDGTEAEFHQEVSNNLCTLQTCLNSMMGQPITMDQLRHEVGVMVEKITHVTLALRKIKIQIEEYVCLKVIAMLNQSRIGHKELEVIQERYMGCLRSFCETHYPSQPNRYQDLLVRLPDIQAAAAKLLETKMLYVPFLLN
	Cluster-70816.125570	HR4-A4	Y		26		948	X	507	596	207.027	6.38542e-63	X	713	944	213.777	1.17319e-63	N +17AA		GTTCACTTGTTTATTTCATTAAATATAGAAGCAACAAATTTGATTGCTTGACTACATTAAGGAGTCAGCTTACAGTGTACTCATGGCTGCTTATGACTTAGGCTGCTGCTGCCTCACCATTACCACTCATTTTATAAGAGTATTACTATCACACCTCAAATAGTATTGAGCTTCAAATTTTCAGCCATTAAGACAATAAATTTAAAGATAAGAATGAGATCAGAGACTAGTGTTGGCCACTGCAATGCCACTACCCCATAATACCAATCACTTCCCAAGTAATTTCCATTTCCAGTCTTGTAAAATGCATGAAAAACATTGGTAGTGATGCTGCACCCTATCGCAGCATAGGTCATCTGACATCAGATTTACTCTGCAGCCACTGGTAACTTAACAGTC…	MVDIRVEPSHSTPMLTQGIMTVTLLQCEGVKMSLFQDLKLKRRKVDSRCSSDGESLAETSSCSPDSGSSGGETSSCSPVQPQASYLPSESPRSSPNPRPQTHERASPDSAGDEFAEVKSCLDCGQEEDTQDAHVFDGGGSQPVSSTAMPGPSDTDSSMHTVERCGESDIPERMSTTPPPPDTSEHPAEVTAVSTCTPLAPPLVSLGPPLSTLSTLPHTLSVSMASLSPGIVTSAGLRCGPPVNVAQPYWGGGPNRINGMRPEFISGGMVQPTPSAPVSAAAPADSSRAGYSPRLRTPTVIMGEAGGVKTMFWSSPSETQTPVTQAPREVLAQPTTPCGYGADTSDAVRASVDGLLTLGQDRRGSPPQLSPSSTLSLSPAARSPITQSARSPHAHTPIAR…	EEEDQPMICMICEDRATGLHYGIITCEGCKGFFKRTVQNKRVYTCVADGDCEITKAQRNRCQYCRFQKCLRQGMVLAAVREDRMPGGRN	MLIECDDFEDIATLKNLDDLLDHNSDLSTKLCQLGDSISIKLVQWTKRLPFYQELPVEVHTRLLTHKWHELLVLTTSAYQAIYGLQKLGSRSSDGTEAEFHQEVSNNLCTLQTCLNSMMGQPITMDQLRHEVGVMVEKITHVTLALRKIKIQIEEYVCLKVIAMLNQSRIGHKELEVIQERYMGCLRSFCETHYPSQPNRYQDLLVRLPDIQAAAAKLLETKMLYVPFLLN
	Cluster-70816.53700	HR4-A5	Y		10.05	13.24	929	X	488	577	207.027	5.60886e-63	X	694	925	213.777	9.24546e-64	N -2AA		GTTCACTTGTTTATTTCATTAAATATAGAAGCAACAAATTTGATTGCTTGACTACATTAAGGAGTCAGCTTACAGTGTACTCATGGCTGCTTATGACTTAGGCTGCTGCTGCCTCACCATTACCACTCATTTTATAAGAGTATTACTATCACACCTCAAATAGTATTGAGCTTCAAATTTTCAGCCATTAAGACAATAAATTTAAAGATAAGAATGAGATCAGAGACTAGTGTTGGCCACTGCAATGCCACTACCCCATAATACCAATCACTTCCCAAGTAATTTCCATTTCCAGTCTTGTAAAATGCATGAAAAACATTGGTAGTGATGCTGCACCCTATCGCAGCATAGGTCATCTGACATCAGATTTACTCTGCAGCCACTGGTAACTTAACAGTC…	MTVTLLQCEGVKMSLFQDLKLKRRKVDSRCSSDGESLAETSSCSPDSGSSGGETSSCSPVQPQASYLPSESPRSSPNPRPQTHERASPDSAGDEFAEVKSCLDCGQEEDTQDAHVFDGGGSQPVSSTAMPGPSDTDSSMHTVERCGESDIPERMSTTPPPPDTSEHPAEVTAVSTCTPLAPPLVSLGPPLSTLSTLPHTLSVSMASLSPGIVTSAGLRCGPPVNVAQPYWGGGPNRINGMRPEFISGGMVQPTPSAPVSAAAPADSSRAGYSPRLRTPTVIMGEAGGVKTMFWSSPSETQTPVTQAPREVLAQPTTPCGYGADTSDAVRASVDGLLTLGQDRRGSPPQLSPSSTLSLSPAARSPITQSARSPHAHTPIARSPYTAAPSSPGYQVVRGLG…	EEEDQPMICMICEDRATGLHYGIITCEGCKGFFKRTVQNKRVYTCVADGDCEITKAQRNRCQYCRFQKCLRQGMVLAAVREDRMPGGRN	MLIECDDFEDIATLKNLDDLLDHNSDLSTKLCQLGDSISIKLVQWTKRLPFYQELPVEVHTRLLTHKWHELLVLTTSAYQAIYGLQKLGSRSSDGTEAEFHQEVSNNLCTLQTCLNSMMGQPITMDQLRHEVGVMVEKITHVTLALRKIKIQIEEYVCLKVIAMLNQSRIGHKELEVIQERYMGCLRSFCETHYPSQPNRYQDLLVRLPDIQAAAAKLLETKMLYVPFLLN
	Cluster-70816.113755	HR4-A6	N		3.19		929	X	488	577	207.027	5.60886e-63	X	694	925	213.777	9.24546e-64	N -2AA	Collapsed to Cluster-70816.53700	GTTCACTTGTTTATTTCATTAAATATAGAAGCAACAAATTTGATTGCTTGACTACATTAAGGAGTCAGCTTACAGTGTACTCATGGCTGCTTATGACTTAGGCTGCTGCTGCCTCACCATTACCACTCATTTTATAAGAGTATTACTATCACACCTCAAATAGTATTGAGCTTCAAATTTTCAGCCATTAAGACAATAAATTTAAAGATAAGAATGAGATCAGAGACTAGTGTTGGCCACTGCAATGCCACTACCCCATAATACCAATCACTTCCCAAGTAATTTCCATTTCCAGTCTTGTAAAATGCATGAAAAACATTGGTAGTGATGCTGCACCCTATCGCAGCATAGGTCATCTGACATCAGATTTACTCTGCAGCCACTGGTAACTTAACAGTC…	MTVTLLQCEGVKMSLFQDLKLKRRKVDSRCSSDGESLAETSSCSPDSGSSGGETSSCSPVQPQASYLPSESPRSSPNPRPQTHERASPDSAGDEFAEVKSCLDCGQEEDTQDAHVFDGGGSQPVSSTAMPGPSDTDSSMHTVERCGESDIPERMSTTPPPPDTSEHPAEVTAVSTCTPLAPPLVSLGPPLSTLSTLPHTLSVSMASLSPGIVTSAGLRCGPPVNVAQPYWGGGPNRINGMRPEFISGGMVQPTPSAPVSAAAPADSSRAGYSPRLRTPTVIMGEAGGVKTMFWSSPSETQTPVTQAPREVLAQPTTPCGYGADTSDAVRASVDGLLTLGQDRRGSPPQLSPSSTLSLSPAARSPITQSARSPHAHTPIARSPYTAAPSSPGYQVVRGLG…	EEEDQPMICMICEDRATGLHYGIITCEGCKGFFKRTVQNKRVYTCVADGDCEITKAQRNRCQYCRFQKCLRQGMVLAAVREDRMPGGRN	MLIECDDFEDIATLKNLDDLLDHNSDLSTKLCQLGDSISIKLVQWTKRLPFYQELPVEVHTRLLTHKWHELLVLTTSAYQAIYGLQKLGSRSSDGTEAEFHQEVSNNLCTLQTCLNSMMGQPITMDQLRHEVGVMVEKITHVTLALRKIKIQIEEYVCLKVIAMLNQSRIGHKELEVIQERYMGCLRSFCETHYPSQPNRYQDLLVRLPDIQAAAAKLLETKMLYVPFLLN
	Cluster-70816.53699	HR4-A7	N		0.62		899	X	458	547	206.257	6.82372e-63	X	664	895	213.392	1.0711e-63	N +24AA		GTTCACTTGTTTATTTCATTAAATATAGAAGCAACAAATTTGATTGCTTGACTACATTAAGGAGTCAGCTTACAGTGTACTCATGGCTGCTTATGACTTAGGCTGCTGCTGCCTCACCATTACCACTCATTTTATAAGAGTATTACTATCACACCTCAAATAGTATTGAGCTTCAAATTTTCAGCCATTAAGACAATAAATTTAAAGATAAGAATGAGATCAGAGACTAGTGTTGGCCACTGCAATGCCACTACCCCATAATACCAATCACTTCCCAAGTAATTTCCATTTCCAGTCTTGTAAAATGCATGAAAAACATTGGTAGTGATGCTGCACCCTATCGCAGCATAGGTCATCTGACATCAGATTTACTCTGCAGCCACTGGTAACTTAACAGTC…	MQQERYHYKMDHRALAYFKRLSTRGIMTVTLLQCEGVKMSLFQDLKLKRRKVDSRASPDSAGDEFAEVKSCLDCGQEEDTQDAHVFDGGGSQPVSSTAMPGPSDTDSSMHTVERCGESDIPERMSTTPPPPDTSEHPAEVTAVSTCTPLAPPLVSLGPPLSTLSTLPHTLSVSMASLSPGIVTSAGLRCGPPVNVAQPYWGGGPNRINGMRPEFISGGMVQPTPSAPVSAAAPADSSRAGYSPRLRTPTVIMGEAGGVKTMFWSSPSETQTPVTQAPREVLAQPTTPCGYGADTSDAVRASVDGLLTLGQDRRGSPPQLSPSSTLSLSPAARSPITQSARSPHAHTPIARSPYTAAPSSPGYQVVRGLGSPQSSSGDLQLLHNTSYIHSPTSVETPRHP…	EEEDQPMICMICEDRATGLHYGIITCEGCKGFFKRTVQNKRVYTCVADGDCEITKAQRNRCQYCRFQKCLRQGMVLAAVREDRMPGGRN	MLIECDDFEDIATLKNLDDLLDHNSDLSTKLCQLGDSISIKLVQWTKRLPFYQELPVEVHTRLLTHKWHELLVLTTSAYQAIYGLQKLGSRSSDGTEAEFHQEVSNNLCTLQTCLNSMMGQPITMDQLRHEVGVMVEKITHVTLALRKIKIQIEEYVCLKVIAMLNQSRIGHKELEVIQERYMGCLRSFCETHYPSQPNRYQDLLVRLPDIQAAAAKLLETKMLYVPFLLN
	Cluster-70816.67644	HR4-A8	N		0.48		873	X	432	521	206.642	3.72643e-63	X	638	869	213.777	6.11739e-64	N -2AA		GTTCACTTGTTTATTTCATTAAATATAGAAGCAACAAATTTGATTGCTTGACTACATTAAGGAGTCAGCTTACAGTGTACTCATGGCTGCTTATGACTTAGGCTGCTGCTGCCTCACCATTACCACTCATTTTATAAGAGTATTACTATCACACCTCAAATAGTATTGAGCTTCAAATTTTCAGCCATTAAGACAATAAATTTAAAGATAAGAATGAGATCAGAGACTAGTGTTGGCCACTGCAATGCCACTACCCCATAATACCAATCACTTCCCAAGTAATTTCCATTTCCAGTCTTGTAAAATGCATGAAAAACATTGGTAGTGATGCTGCACCCTATCGCAGCATAGGTCATCTGACATCAGATTTACTCTGCAGCCACTGGTAACTTAACAGTC…	MTVTLLQCEGVKMSLFQDLKLKRRKVDSRASPDSAGDEFAEVKSCLDCGQEEDTQDAHVFDGGGSQPVSSTAMPGPSDTDSSMHTVERCGESDIPERMSTTPPPPDTSEHPAEVTAVSTCTPLAPPLVSLGPPLSTLSTLPHTLSVSMASLSPGIVTSAGLRCGPPVNVAQPYWGGGPNRINGMRPEFISGGMVQPTPSAPVSAAAPADSSRAGYSPRLRTPTVIMGEAGGVKTMFWSSPSETQTPVTQAPREVLAQPTTPCGYGADTSDAVRASVDGLLTLGQDRRGSPPQLSPSSTLSLSPAARSPITQSARSPHAHTPIARSPYTAAPSSPGYQVVRGLGSPQSSSGDLQLLHNTSYIHSPTSVETPRHPSTPLNMERLWAGDRTQLPQTQPDSPA…	EEEDQPMICMICEDRATGLHYGIITCEGCKGFFKRTVQNKRVYTCVADGDCEITKAQRNRCQYCRFQKCLRQGMVLAAVREDRMPGGRN	MLIECDDFEDIATLKNLDDLLDHNSDLSTKLCQLGDSISIKLVQWTKRLPFYQELPVEVHTRLLTHKWHELLVLTTSAYQAIYGLQKLGSRSSDGTEAEFHQEVSNNLCTLQTCLNSMMGQPITMDQLRHEVGVMVEKITHVTLALRKIKIQIEEYVCLKVIAMLNQSRIGHKELEVIQERYMGCLRSFCETHYPSQPNRYQDLLVRLPDIQAAAAKLLETKMLYVPFLLN
	Cluster-70816.113754	HR4-B1	Y		2.85		873	X	432	521	206.642	3.72643e-63	X	638	869	213.777	6.11739e-64	N -2AA (48) -56AA		GTTCACTTGTTTATTTCATTAAATATAGAAGCAACAAATTTGATTGCTTGACTACATTAAGGAGTCAGCTTACAGTGTACTCATGGCTGCTTATGACTTAGGCTGCTGCTGCCTCACCATTACCACTCATTTTATAAGAGTATTACTATCACACCTCAAATAGTATTGAGCTTCAAATTTTCAGCCATTAAGACAATAAATTTAAAGATAAGAATGAGATCAGAGACTAGTGTTGGCCACTGCAATGCCACTACCCCATAATACCAATCACTTCCCAAGTAATTTCCATTTCCAGTCTTGTAAAATGCATGAAAAACATTGGTAGTGATGCTGCACCCTATCGCAGCATAGGTCATCTGACATCAGATTTACTCTGCAGCCACTGGTAACTTAACAGTC…	MTVTLLQCEGVKMSLFQDLKLKRRKVDSRASPDSAGDEFAEVKSCLDCGQEEDTQDAHVFDGGGSQPVSSTAMPGPSDTDSSMHTVERCGESDIPERMSTTPPPPDTSEHPAEVTAVSTCTPLAPPLVSLGPPLSTLSTLPHTLSVSMASLSPGIVTSAGLRCGPPVNVAQPYWGGGPNRINGMRPEFISGGMVQPTPSAPVSAAAPADSSRAGYSPRLRTPTVIMGEAGGVKTMFWSSPSETQTPVTQAPREVLAQPTTPCGYGADTSDAVRASVDGLLTLGQDRRGSPPQLSPSSTLSLSPAARSPITQSARSPHAHTPIARSPYTAAPSSPGYQVVRGLGSPQSSSGDLQLLHNTSYIHSPTSVETPRHPSTPLNMERLWAGDRTQLPQTQPDSPA…	EEEDQPMICMICEDRATGLHYGIITCEGCKGFFKRTVQNKRVYTCVADGDCEITKAQRNRCQYCRFQKCLRQGMVLAAVREDRMPGGRN	MLIECDDFEDIATLKNLDDLLDHNSDLSTKLCQLGDSISIKLVQWTKRLPFYQELPVEVHTRLLTHKWHELLVLTTSAYQAIYGLQKLGSRSSDGTEAEFHQEVSNNLCTLQTCLNSMMGQPITMDQLRHEVGVMVEKITHVTLALRKIKIQIEEYVCLKVIAMLNQSRIGHKELEVIQERYMGCLRSFCETHYPSQPNRYQDLLVRLPDIQAAAAKLLETKMLYVPFLLN
	Cluster-70816.135082	HR4-B2	Y		2.29		892	X	451	540	207.027	4.21658e-63	X	657	888	213.392	8.72137e-64	N +17AA (48) -56AA		GTTCACTTGTTTATTTCATTAAATATAGAAGCAACAAATTTGATTGCTTGACTACATTAAGGAGTCAGCTTACAGTGTACTCATGGCTGCTTATGACTTAGGCTGCTGCTGCCTCACCATTACCACTCATTTTATAAGAGTATTACTATCACACCTCAAATAGTATTGAGCTTCAAATTTTCAGCCATTAAGACAATAAATTTAAAGATAAGAATGAGATCAGAGACTAGTGTTGGCCACTGCAATGCCACTACCCCATAATACCAATCACTTCCCAAGTAATTTCCATTTCCAGTCTTGTAAAATGCATGAAAAACATTGGTAGTGATGCTGCACCCTATCGCAGCATAGGTCATCTGACATCAGATTTACTCTGCAGCCACTGGTAACTTAACAGTC…	MVDIRVEPSHSTPMLTQGIMTVTLLQCEGVKMSLFQDLKLKRRKVDSRASPDSAGDEFAEVKSCLDCGQEEDTQDAHVFDGGGSQPVSSTAMPGPSDTDSSMHTVERCGESDIPERMSTTPPPPDTSEHPAEVTAVSTCTPLAPPLVSLGPPLSTLSTLPHTLSVSMASLSPGIVTSAGLRCGPPVNVAQPYWGGGPNRINGMRPEFISGGMVQPTPSAPVSAAAPADSSRAGYSPRLRTPTVIMGEAGGVKTMFWSSPSETQTPVTQAPREVLAQPTTPCGYGADTSDAVRASVDGLLTLGQDRRGSPPQLSPSSTLSLSPAARSPITQSARSPHAHTPIARSPYTAAPSSPGYQVVRGLGSPQSSSGDLQLLHNTSYIHSPTSVETPRHPSTPLNME…	EEEDQPMICMICEDRATGLHYGIITCEGCKGFFKRTVQNKRVYTCVADGDCEITKAQRNRCQYCRFQKCLRQGMVLAAVREDRMPGGRN	MLIECDDFEDIATLKNLDDLLDHNSDLSTKLCQLGDSISIKLVQWTKRLPFYQELPVEVHTRLLTHKWHELLVLTTSAYQAIYGLQKLGSRSSDGTEAEFHQEVSNNLCTLQTCLNSMMGQPITMDQLRHEVGVMVEKITHVTLALRKIKIQIEEYVCLKVIAMLNQSRIGHKELEVIQERYMGCLRSFCETHYPSQPNRYQDLLVRLPDIQAAAAKLLETKMLYVPFLLN
	Cluster-70816.135083	HR4-S	Y		1.65		321	-	-	-	-	-	X	86	317	195.288	1.10724e-61	N -610AA	LDB only; plenty of 5'UTR to confirm	GTTCACTTGTTTATTTCATTAAATATAGAAGCAACAAATTTGATTGCTTGACTACATTAAGGAGTCAGCTTACAGTGTACTCATGGCTGCTTATGACTTAGGCTGCTGCTGCCTCACCATTACCACTCATTTTATAAGAGTATTACTATCACACCTCAAATAGTATTGAGCTTCAAATTTTCAGCCATTAAGACAATAAATTTAAAGATAAGAATGAGATCAGAGACTAGTGTTGGCCACTGCAATGCCACTACCCCATAATACCAATCACTTCCCAAGTAATTTCCATTTCCAGTCTTGTAAAATGCATGAAAAACATTGGTAGTGATGCTGCACCCTATCGCAGCATAGGTCATCTGACATCAGATTTACTCTGCAGCCACTGGTAACTTAACAGTC…	MSLDPLMMAGTTPLTSTSLPMPISSPLTSPPVTSPIPSGLNSGHILKAALTNPSEVAHFRQRLDTTVTSSKERFMPYPVAQAMIRMLIECDDFEDIATLKNLDDLLDHNSDLSTKLCQLGDSISIKLVQWTKRLPFYQELPVEVHTRLLTHKWHELLVLTTSAYQAIYGLQKLGSRSSDGTEAEFHQEVSNNLCTLQTCLNSMMGQPITMDQLRHEVGVMVEKITHVTLALRKIKIQIEEYVCLKVIAMLNQSRIGHKELEVIQERYMGCLRSFCETHYPSQPNRYQDLLVRLPDIQAAAAKLLETKMLYVPFLLNSTINR	#VALUE!	MLIECDDFEDIATLKNLDDLLDHNSDLSTKLCQLGDSISIKLVQWTKRLPFYQELPVEVHTRLLTHKWHELLVLTTSAYQAIYGLQKLGSRSSDGTEAEFHQEVSNNLCTLQTCLNSMMGQPITMDQLRHEVGVMVEKITHVTLALRKIKIQIEEYVCLKVIAMLNQSRIGHKELEVIQERYMGCLRSFCETHYPSQPNRYQDLLVRLPDIQAAAAKLLETKMLYVPFLLN
HR97	Cluster-70816.100300	HR97 A1	Y		45.45		893	X	80	153	110.549	4.06622e-29	X	360	530	42.3365	0.000325065	N+53		GGGAGAGGTTGCTCGCCGTGCCTCTGGACGTTCTTAACAATTAATCCCAAAGGTTATCTAATCTAGTGAAAAAAGTGCAATATTATGTATGAAAATGACCTGAAGATGTGTATAATCGTGCATTTTGAAAGGTAGACTAGTTTTAATAGAAAAGGGAGCGATCTACGAGAGCTGATCTTAGTCGAGGAGCAATGTTGAGGTGGTGACAGGTGAGCGCCGGCGGAAGCATGCACACCAGAGCCACACAGCTGTGAAACAAAAAAACAAACAAACCCGGGGCCAATACGCCAGCTGAACTCCTGCCGGTGAGTGTGAACATGACCAGTTGGAAGAGAGTGAGCGAGAAATAAAGAGAAAGAAAAAAGAGAAAGGAAAGAAATAAATATATATCTATAATAT…	MIDGKTPPSLSPTVPTMGYHRNIPGGGQESSEIGVASGGGNVVSGSTGGGTAKMSVVPRNPPAAVPTSGDTPSRKPVRLCQVCGDIAKSLHFGGLSCDSCKAFFRRSVQNDAYKHFRCGGDQKCAISIASRKFCKYCRFAKCESIGMTKSWVMSEDERLQLMKTRLTKRMMYQQGGTGNVGGSGSGGGRGESGGGGRGSSSGSYSPNECSKESSTYPNNSSSKNVSSRYQNNNSSSLTYHSPAQPVDLGSTGSSPNSSPSTPISGPLTPIQYGPIPPPAAHHNTEIIQRQHITTKQESPVRNLCRGIKRESDEEVMPVDRVFNPASQYLDANEVEILTRVISNIKLVDQQLPYCTNKPMDVMATYKRFAERLTRFLRQFPEFNCLSSQTQGLAIKKNIT…	CQVCGDIAKSLHFGGLSCDSCKAFFRRSVQNDAYKHFRCGGDQKCAISIASRKFCKYCRFAKCESIGMTKSWV	DVMATYKRFAERLTRFLRQFPEFNCLSSQTQGLAIKKNITVIALVFASSFVNEETGNYHNVLAPSQPVITNMSMIQKSQSPEVFSKFKDILGSLRQFSVDSRMAYLLVLIIVLGYEGQDTNRDIYQSILQHYIYWKFGEASGKSLYDGLMHSLQGLRRHSELFESMAIRQ
	Cluster-70816.76355	HR97-A2	Y		1.36		840	X	27	100	110.549	3.8194e-29	X	307	477	40.7957	0.000949192	N-53		GGGTGTGACCTGACGACGAGTGCGGAGGAGCCCCCGCGACCGGTGACGAAACGCGCGCGATGTGCCATCCTTCAGCGGCGTGGGTATCACCGAAATATCCCTGGTGGCGGTCAGGAGAGCAGTGAGATAGGCGTGGCCAGTGGAGGCGGTAATGTAGTGAGTGGAAGCACAGGTGGTGGCACTGCCAAGATGTCTGTAGTGCCACGGAACCCCCCTGCCGCTGTCCCCACCAGCGGCGACACTCCCTCCAGGAAGCCTGTACGCCTCTGCCAGGTGTGCGGAGATATTGCCAAATCACTTCACTTCGGGGGATTGTCATGTGATTCTTGTAAAGCATTCTTCCGACGCTCAGTACAGAATGATGCATACAAGCACTTCCGCTGTGGAGGTGACCAGAAG…	MSVVPRNPPAAVPTSGDTPSRKPVRLCQVCGDIAKSLHFGGLSCDSCKAFFRRSVQNDAYKHFRCGGDQKCAISIASRKFCKYCRFAKCESIGMTKSWVMSEDERLQLMKTRLTKRMMYQQGGTGNVGGSGSGGGRGESGGGGRGSSSGSYSPNECSKESSTYPNNSSSKNVSSRYQNNNSSSLTYHSPAQPVDLGSTGSSPNSSPSTPISGPLTPIQYGPIPPPAAHHNTEIIQRQHITTKQESPVRNLCRGIKRESDEEVMPVDRVFNPASQYLDANEVEILTRVISNIKLVDQQLPYCTNKPMDVMATYKRFAERLTRFLRQFPEFNCLSSQTQGLAIKKNITVIALVFASSFVNEETGNYHNVLAPSQPVITNMSMIQKSQSPEVFSKFKDILGS…	CQVCGDIAKSLHFGGLSCDSCKAFFRRSVQNDAYKHFRCGGDQKCAISIASRKFCKYCRFAKCESIGMTKSWV	DVMATYKRFAERLTRFLRQFPEFNCLSSQTQGLAIKKNITVIALVFASSFVNEETGNYHNVLAPSQPVITNMSMIQKSQSPEVFSKFKDILGSLRQFSVDSRMAYLLVLIIVLGYEGQDTNRDIYQSILQHYIYWKFGEASGKSLYDGLMHSLQGLRRHSELFESMAIRQ
	Cluster-70816.123251	HR97-B	Y		2.53	3.07	771	X	65	138	126.727	6.30426e-35	X	230	382	78.8038	7.25045e-17	B-D are totally different, probably diff. genes	Similar expresssion to "A"s	CGCGCGCGCCCCTCCCTCCCTCCCTCGCGTTTGGAGTACACCCGGTGATAAATAGACTCGCATGGACACCGCCACTGGAGGAATATGAGCGATGTCGCCCTCAGTCTCGTTGTGAAGGCGAGCAAAATGGGCTAGATCAGTGCGGGGGCGTTGGGTAAACAGCCTTGGAGTAACTACCCCGCCCTCCTCCTCTTCGTCTTCGTCTTCATCTCCCCTCCTCTCTCTCCCCCACCCTCTGGGGCACCCTTTCTCCTCTTGGAAAGGGGGGAAGCAAAGTCTCCCAGCGCAACGATGAACCTCTGAGGCCTACAAGGACAGCAGCTGCTGCTTGCACAGCGCCCGCACAGACGTTAGAAATTGTTGAGAGGGGAACGACTTCGTCATCCGCTGCCACAACGC…	MTTMMVGGGAFSGGGVGRGSLASHSSGTAHHSLRLLSPHSPPSPASSDSPTSPASPGRPGGNKACGVCGDVAKSMHFGGLSCDSCKAFFRRSVQNNAHKGFTCPYEKKCVIAVSSRKACQYCRFQKCLSIGMEKGWVMTEEERRKMMQQRQEKKMKEEQKKFSVTSSTEKYTLTEEEQTEISIIVSLYKKAYQDVPYEENCPQDGPSGVMSPWMTFCQRIGYFFSLFREFADLPSSDQALLLKTAITSACIIMGSVVYDSDTGRWPSKGISRSGFVPNVTSQNVERFVPAELMTRVEHFFRKFQQVCPDETMAMILILVALYSPELMGLEAKDTIQALQDRYTRILHKYVGWKYKEQSALMFPKVIVSLADIRELAERTSQMRIQQGVTSNIPTLSSLL…	CGVCGDVAKSMHFGGLSCDSCKAFFRRSVQNNAHKGFTCPYEKKCVIAVSSRKACQYCRFQKCLSIGMEKGWV	FADLPSSDQALLLKTAITSACIIMGSVVYDSDTGRWPSKGISRSGFVPNVTSQNVERFVPAELMTRVEHFFRKFQQVCPDETMAMILILVALYSPELMGLEAKDTIQALQDRYTRILHKYVGWKYKEQSALMFPKVIVSLADIRELAERTSQ
	Cluster-70816.53006	HR97-C	Y		2.16		517	X	16	109	117.932	4.713e-32	X	178	352	129.65	2.89962e-35			CTGCTGCTGCTGCTGCTGCTGCACAATGCGGCCGTCAGGGAAAAGATTACCCAAACCAAAGTTGGGGGAACTGAGGACATTCATGATGGATTTCTGGAACTGCTGCATGATGATTCGCTGGAAGCTCGGGTTGCTCGCCAATTGTTCAAAGTCTAGTAGGGCCAGAAGCCCACTCATCCCGGAGTTGAAGGGACCGGCCAGGTCCCCGCTGGCTCCCAAGCTTCCTAACATCCCGGAGAGATTGACCTGGCCACCCTCGACGGGCGTGGGCGTGGCCGGCGTCACGGCAATCTGCACAGGGACCTCCGACGAGGAACTGACGCCGCTGGGAGCCGAGGAGGGACCTGGTTCTTCTTGAGGGGGCGCGGTGGGCGGGGTGGAAGACCCAGTCTGGTGCTG…	MSPDSEAAPAATKNLRTCRVCGDRAKSMHFGGLSCDSCKAFFRRAVHNDAYVNFTCPYDGNCIINIASRKCCQFCRYKKCTSIGMERSWVMSEEDRAQMMKQRAEKKAKMDDNNRRGFKEGKRELVPFEPDPATMLDHMTAEERDEIERAVLRYRRAYNDVPYRHDLKNCSVDRPSIQIINMFTTIVRRFAYFARLFPEFCDLPSQDQGNLLRGGILEMSLIRGVQSFDTEHSRWPDTNHQLYRDAPTLCVEDMKKLVSCELYEMHMKFIHSLKELNVDEPVMMLLLLIVLFTSDRPDLAAAATVQQRQDHYLHLLRKYLGWRYGPHNAPILYPRLLIKLTDLRELNDQHTEYNLKLAKQEIAEIQMQLSRLKLNPYTEWPTILQHQTGSSTPPTAPPQ…	RTCRVCGDRAKSMHFGGLSCDSCKAFFRRAVHNDAYVNFTCPYDGNCIINIASRKCCQFCRYKKCTSIGMERSWVMSEEDRAQMMKQRAEKKA	QIINMFTTIVRRFAYFARLFPEFCDLPSQDQGNLLRGGILEMSLIRGVQSFDTEHSRWPDTNHQLYRDAPTLCVEDMKKLVSCELYEMHMKFIHSLKELNVDEPVMMLLLLIVLFTSDRPDLAAAATVQQRQDHYLHLLRKYLGWRYGPHNAPILYPRLLIKLTDLRELNDQHT
	Cluster-70816.111494	HR97-D	Y		5.5		746	X	205	278	102.075	3.14471e-26	X	358	525	98.8342	7.88631e-24			GTGGAAGAATGCATGGAATGGTATATACAAGGGAGGTATGTAAGGACAGGAATAAGTCGAGAGTCTTTTGCTGTGGCCAAACCCTTGATAGGAATTCCTGGAAGGAACGAGCATCAAATACATAGATTGATAGTAGGATGCTACCTGATACGAAGGGCAAGATCTTATCTGAGCTATGCATCTTATTGTTTGGGTGATATGTGTTAGAAGGGGTGTGATATCTATATTGGTTAGAAGGGGAGTGATATCTAAAGTACAAAAGAAAATCACAAATCATAAAATGTTCGATCCTTCTGGAGGGGAAAGGGAACTTAAAACTATAGTGCTAGATGCAAATAAGAGGACTGCTAAGGTTTAAAGGGAATGGAAATGCTAAAGTTATTAAGAACTTGGGGCTTT…	MSKDAYFQAGSRAVDGFSLPSFPSTTFWYDAHSSVGSCIYSSNETQGVPPYKSQHQVDSKLTENERELLDWWTDGLCLGNQPRSSDGRGWEGHSTKQGFTPLCDRVGAGSELELSEQQLVLLNCDASDPEFMSTDDILGHDQDEESMCYESSSSQAYSPASGYNETTVNNKKHSPEPLTPTDEHKRSQKRQRKETKEKAKEDKRCGVCGDAARSMHFGGMACDSCKAFFRRSVQSGAYKSFQCPDNKTCLISKQNRKVCQYCRFKKSQENGMEINWVMSETDRMVLWKNRLAKQRHVQEEKMKDKVYGDLPRSLDPEEADKLKKLAALQEATFRSIPYPEDCYGDSVEALANLFVCICKKLGMFFYKVEDFQEVCKTDQSLLLKSGIGMSIYLHGAYMY…	CGVCGDAARSMHFGGMACDSCKAFFRRSVQSGAYKSFQCPDNKTCLISKQNRKVCQYCRFKKSQENGMEINWV	CKKLGMFFYKVEDFQEVCKTDQSLLLKSGIGMSIYLHGAYMYDYENEMWPTDCNKEALKIPPVSMATLRKFTVLPEAFDAIMKFYNKYSKELKDEIILALICVIAFFQPDEPQFQYPKKIQEIQIKYLELLQHYLKAKEGDVGVKVTFPKLLVGLADVREIVEFHSK
	Cluster-70816.96542	HR97-E	N		2.16		500	-	-	-	-	-	-	-	-	-	-	High match to broad-complex		GCAGCAGCAGCAGCAACAGCAGCCCCCGCCGCCACGCCCCGCCCACAGCCGCCCCCAGCCGTCACCACACCACTGCTGCTGCTGGTACCGCACGTCACCACCGCCATTGGTGAGGTCTGCGGCGGTGGGAATGGTGGTACGAAGGTGGAGGGCACCGAGGCTGGTGGTGTGGACGACAACGGGCCCCCTGGAACGACAATCACGCATTTAGCATCTCCCTGACACCAAGAGCTGCTGCAGAACACCCATCTTGAGGGATGGCGCCCGTCTGCTCTCGGGGTTAGCACAACACATGTAGCTATGCTCTAGCGTAAGCCTCAACACTTGTAATACTACTTTCACACTCATCTTTCTTTAGACTTGTCACACATGATACACTGGTATAGCTATTCACCTTGG…	MGADQQFCLRWNNFHSNITSAFESLRDDEDFVDITLACEGRQIKAHKMVLSACSPYFRSLLKGNPCQHPIVFLKDVTFANLTSILDFMYHGEVNVSHNELATFLKTAEALKVRGLAEDEKKKDAENYNESSSPPPPRDPPDPGSPRPEEGSSAPDTHLSDSPPPKRQRRRSGASLHSAEDTNETVLSEARDSSVKNEPQDFNEEEDALSQSVEQDLIKTDIEDSEERSFGPSESVTISRSQAAMQQLQESFGSFLPGMGQSPGFLPQGATDMPRPPPYPLEGVQDTCLYNNKGLPPGISALPGPSMSQGAASQDASQGGAAGSPVGAGQQRCPLCNKGLSRWTSLRRHIEDKHTQGGAHICPICYHVYRTKNSLHNHLSVYHRGATGTRGRRGRYPSYT…	#VALUE!	#VALUE!
	Cluster-70816.54426	HR97-x	N		0.54		771	X	65	138	126.727	6.30426e-35	X	230	382	78.8038	7.25045e-17		Collapsed to Cluster-70816.123251	ACTGCGCCGCCGTGGTGGGGTAAGGCAGTGTAGCAGAGGCGCGAGGGCAAGTACGGATCAGAAGCCGAGTATCGCCTTCGCGCAAGTTGCCTCAGCACTGAAAGAGGATGTCAAGAGGTTCTCGAAGACGTTAGTGATGACCACCATGATGGTGGGGGGTGGTGCTTTCAGCGGGGGAGGAGTTGGCAGGGGCAGCTTGGCTTCCCACTCCTCTGGGACCGCCCACCACTCCCTGAGATTACTTTCCCCACACTCCCCTCCCTCCCCTGCCTCCAGCGACTCTCCCACCTCCCCTGCCAGCCCTGGTCGACCTGGAGGAAACAAAGCATGTGGTGTGTGTGGGGACGTTGCAAAATCCATGCATTTTGGAGGACTGTCTTGTGATTCGTGTAAGGCTTT…	MTTMMVGGGAFSGGGVGRGSLASHSSGTAHHSLRLLSPHSPPSPASSDSPTSPASPGRPGGNKACGVCGDVAKSMHFGGLSCDSCKAFFRRSVQNNAHKGFTCPYEKKCVIAVSSRKACQYCRFQKCLSIGMEKGWVMTEEERRKMMQQRQEKKMKEEQKKFSVTSSTEKYTLTEEEQTEISIIVSLYKKAYQDVPYEENCPQDGPSGVMSPWMTFCQRIGYFFSLFREFADLPSSDQALLLKTAITSACIIMGSVVYDSDTGRWPSKGISRSGFVPNVTSQNVERFVPAELMTRVEHFFRKFQQVCPDETMAMILILVALYSPELMGLEAKDTIQALQDRYTRILHKYVGWKYKEQSALMFPKVIVSLADIRELAERTSQMRIQQGVTSNIPTLSSLL…	CGVCGDVAKSMHFGGLSCDSCKAFFRRSVQNNAHKGFTCPYEKKCVIAVSSRKACQYCRFQKCLSIGMEKGWV	FADLPSSDQALLLKTAITSACIIMGSVVYDSDTGRWPSKGISRSGFVPNVTSQNVERFVPAELMTRVEHFFRKFQQVCPDETMAMILILVALYSPELMGLEAKDTIQALQDRYTRILHKYVGWKYKEQSALMFPKVIVSLADIRELAERTSQ
HR3	Cluster-70816.88741	HR3-A1	Y		15.65		495	X	49	143	217.787	5.43003e-70	X	247	491	292.347	6.17928e-97	N+48AA		CACCAAAACCAACTGGGTAACACCTGCCTTCTGCTAGCGTGTATGATTAAGGCTGAGGACCCTATTCCTGTAAAATACAATCCCACAGAAGGTGCATGCCTGTATTCTCATAATCCATCTCATGGACATGAGTACAGAGCTTATGATAATTAAGAAGTATTATATAATGTATCAAAAAATAAGTTATATAACAGAGTTAGTGGAAAGTTGATTCTCTCATGCATAATACTTCTTAATTCCATTACAAACAAATCATATAATAGATTACAAAGTTTGCTTATTATCAGCATCACAAACATTACATTCAAATGGGTTTCAAAATGAAAAAAAATGAAGATGTACCTTTTATTATGAATTTGACAGATGAGGATAATTAACTTCTGAACCTATAAAAACTGA…	MDILSELFGPGWEREMTGDAVDTTTPSSSTPTPTNRPPSTEKKSNSIKAQIEIIPCKVCGDKSSGVHYGVITCEGCKGFFRRSQSSVVNYQCPRQKNCVVDRVNRNRCQYCRLQKCLALGMSRDAVKFGRMSKKQREKVEDEVRYHKAAQMVGMTGQETSPDSSMYEPPTPTSSDIYTPTYYGSEIASFTSPGYTYTPQTTTPTIPFEISPEYAVDSTTFDHRQTPLDPLPDSGAMSPVVSSDPTQLDEIVARWVADAHLRTCLYSSEHIADVLRKQALDISKVTYYKNMAHEELWFDCAQKLTLVIQQIIEFAKAVPGFRKFSQDDQIVLLKAGSFELAVLRMTRYYDVNQNCVVYGDALLPMEAFLTTETVEMKLVNNVFEFAKTIAELKLTDTELG…	AQIEIIPCKVCGDKSSGVHYGVITCEGCKGFFRRSQSSVVNYQCPRQKNCVVDRVNRNRCQYCRLQKCLALGMSRDAVKFGRMSKKQREKVEDE	LDEIVARWVADAHLRTCLYSSEHIADVLRKQALDISKVTYYKNMAHEELWFDCAQKLTLVIQQIIEFAKAVPGFRKFSQDDQIVLLKAGSFELAVLRMTRYYDVNQNCVVYGDALLPMEAFLTTETVEMKLVNNVFEFAKTIAELKLTDTELGLYSALVLLQADRPGLRGTEEIAKLNEAVGRSLCLELDKTHRYPVKGDVSVYAFLLAKMPALRELSMLHQEALSKFKRAAPHLQFSDLHKEI
	Cluster-70816.81023	HR3-A2	Y		55.4		472	X	26	120	217.787	3.42771e-70	X	224	468	291.962	4.93618e-97	N+25AA		CACCAAAACCAACTGGGTAACACCTGCCTTCTGCTAGCGTGTATGATTAAGGCTGAGGACCCTATTCCTGTAAAATACAATCCCACAGAAGGTGCATGCCTGTATTCTCATAATCCATCTCATGGACATGAGTACAGAGCTTATGATAATTAAGAAGTATTATATAATGTATCAAAAAATAAGTTATATAACAGAGTTAGTGGAAAGTTGATTCTCTCATGCATAATACTTCTTAATTCCATTACAAACAAATCATATAATAGATTACAAAGTTTGCTTATTATCAGCATCACAAACATTACATTCAAATGGGTTTCAAAATGAAAAAAAATGAAGATGTACCTTTTATTATGAATTTGACAGATGAGGATAATTAACTTCTGAACCTATAAAAACTGA…	MLGMTWGAVTKVEVQQPHTAAGSIKAQIEIIPCKVCGDKSSGVHYGVITCEGCKGFFRRSQSSVVNYQCPRQKNCVVDRVNRNRCQYCRLQKCLALGMSRDAVKFGRMSKKQREKVEDEVRYHKAAQMVGMTGQETSPDSSMYEPPTPTSSDIYTPTYYGSEIASFTSPGYTYTPQTTTPTIPFEISPEYAVDSTTFDHRQTPLDPLPDSGAMSPVVSSDPTQLDEIVARWVADAHLRTCLYSSEHIADVLRKQALDISKVTYYKNMAHEELWFDCAQKLTLVIQQIIEFAKAVPGFRKFSQDDQIVLLKAGSFELAVLRMTRYYDVNQNCVVYGDALLPMEAFLTTETVEMKLVNNVFEFAKTIAELKLTDTELGLYSALVLLQADRPGLRGTEEIAK…	AQIEIIPCKVCGDKSSGVHYGVITCEGCKGFFRRSQSSVVNYQCPRQKNCVVDRVNRNRCQYCRLQKCLALGMSRDAVKFGRMSKKQREKVEDE	LDEIVARWVADAHLRTCLYSSEHIADVLRKQALDISKVTYYKNMAHEELWFDCAQKLTLVIQQIIEFAKAVPGFRKFSQDDQIVLLKAGSFELAVLRMTRYYDVNQNCVVYGDALLPMEAFLTTETVEMKLVNNVFEFAKTIAELKLTDTELGLYSALVLLQADRPGLRGTEEIAKLNEAVGRSLCLELDKTHRYPVKGDVSVYAFLLAKMPALRELSMLHQEALSKFKRAAPHLQFSDLHKEI
	Cluster-70816.81707	HR3-A3	Y		1.8		462	X	16	110	216.631	5.54015e-70	X	214	458	291.577	5.34973e-97	N+15AA		CACCAAAACCAACTGGGTAACACCTGCCTTCTGCTAGCGTGTATGATTAAGGCTGAGGACCCTATTCCTGTAAAATACAATCCCACAGAAGGTGCATGCCTGTATTCTCATAATCCATCTCATGGACATGAGTACAGAGCTTATGATAATTAAGAAGTATTATATAATGTATCAAAAAATAAGTTATATAACAGAGTTAGTGGAAAGTTGATTCTCTCATGCATAATACTTCTTAATTCCATTACAAACAAATCATATAATAGATTACAAAGTTTGCTTATTATCAGCATCACAAACATTACATTCAAATGGGTTTCAAAATGAAAAAAAATGAAGATGTACCTTTTATTATGAATTTGACAGATGAGGATAATTAACTTCTGAACCTATAAAAACTGA…	MAMYGQAFNKGSSVAAQIEIIPCKVCGDKSSGVHYGVITCEGCKGFFRRSQSSVVNYQCPRQKNCVVDRVNRNRCQYCRLQKCLALGMSRDAVKFGRMSKKQREKVEDEVRYHKAAQMVGMTGQETSPDSSMYEPPTPTSSDIYTPTYYGSEIASFTSPGYTYTPQTTTPTIPFEISPEYAVDSTTFDHRQTPLDPLPDSGAMSPVVSSDPTQLDEIVARWVADAHLRTCLYSSEHIADVLRKQALDISKVTYYKNMAHEELWFDCAQKLTLVIQQIIEFAKAVPGFRKFSQDDQIVLLKAGSFELAVLRMTRYYDVNQNCVVYGDALLPMEAFLTTETVEMKLVNNVFEFAKTIAELKLTDTELGLYSALVLLQADRPGLRGTEEIAKLNEAVGRSLC…	AQIEIIPCKVCGDKSSGVHYGVITCEGCKGFFRRSQSSVVNYQCPRQKNCVVDRVNRNRCQYCRLQKCLALGMSRDAVKFGRMSKKQREKVEDE	LDEIVARWVADAHLRTCLYSSEHIADVLRKQALDISKVTYYKNMAHEELWFDCAQKLTLVIQQIIEFAKAVPGFRKFSQDDQIVLLKAGSFELAVLRMTRYYDVNQNCVVYGDALLPMEAFLTTETVEMKLVNNVFEFAKTIAELKLTDTELGLYSALVLLQADRPGLRGTEEIAKLNEAVGRSLCLELDKTHRYPVKGDVSVYAFLLAKMPALRELSMLHQEALSKFKRAAPHLQFSDLHKEI
	Cluster-70816.147837	HR3-B	Y	3'	70.71		251	X	26	120	201.994	6.2158e-67	-	-	-	-	-	N+25AA; C-253AA+32AA		CAGGCCCAGCACCCCGCATCTGACCACCACCAGCTAGCTCGCTTCCTCCTCCTCCTCCCCCTGAGCCAGCTCCTCTGTGCCCGAACCCGCCTTTACCAGAAGACACAACTGGTGACATGGCTCCAGAGTCTGGCAGTGGATCTAACGGCGTCTGACGATGATCAAATGTTGTTGAATCAACAGCATACTCTGGGCTGATTTCGAAAGGTATGGTGGGTGTGGTGGTTTGAGGTGTGTAAGTATATCCTGGGGAGGTGAAAGAGGCAATCTCTGAGCCATAGTACGTAGGGGTGTATATATCCGAGGAGGTGGGTGTTGGTGGTTCGTACATGGAGGAGTCCGGCGAGGTCTCCTGACCCGTCATGCCCACCATCTGAGCAGCCTTGTGGTACCGCACCT…	MLGMTWGAVTKVEVQQPHTAAGSIKAQIEIIPCKVCGDKSSGVHYGVITCEGCKGFFRRSQSSVVNYQCPRQKNCVVDRVNRNRCQYCRLQKCLALGMSRDAVKFGRMSKKQREKVEDEVRYHKAAQMVGMTGQETSPDSSMYEPPTPTSSDIYTPTYYGSEIASFTSPGYTYTPQTTTPTIPFEISPEYAVDSTTFDHRQTPLDPLPDSGAMSPVVSSGKGGFGHRGAGSGGGGGGSELAGGGQMRGAGP	AQIEIIPCKVCGDKSSGVHYGVITCEGCKGFFRRSQSSVVNYQCPRQKNCVVDRVNRNRCQYCRLQKCLALGMSRDAVKFGRMSKKQREKVEDE	#VALUE!
	Cluster-70816.67620	HR3-S	Y		21.43		92	-	-	-	-	-	N	1	88	81.6429	1.17001e-20	N-409AA+6AA		CACCAAAACCAACTGGGTAACACCTGCCTTCTGCTAGCGTGTATGATTAAGGCTGAGGACCCTATTCCTGTAAAATACAATCCCACAGAAGGTGCATGCCTGTATTCTCATAATCCATCTCATGGACATGAGTACAGAGCTTATGATAATTAAGAAGTATTATATAATGTATCAAAAAATAAGTTATATAACAGAGTTAGTGGAAAGTTGATTCTCTCATGCATAATACTTCTTAATTCCATTACAAACAAATCATATAATAGATTACAAAGTTTGCTTATTATCAGCATCACAAACATTACATTCAAATGGGTTTCAAAATGAAAAAAAATGAAGATGTACCTTTTATTATGAATTTGACAGATGAGGATAATTAACTTCTGAACCTATAAAAACTGA…	MIFFTIDRPGLRGTEEIAKLNEAVGRSLCLELDKTHRYPVKGDVSVYAFLLAKMPALRELSMLHQEALSKFKRAAPHLQFSDLHKEIFNVDS	#VALUE!	MIFFTIDRPGLRGTEEIAKLNEAVGRSLCLELDKTHRYPVKGDVSVYAFLLAKMPALRELSMLHQEALSKFKRAAPHLQFSDLHKEI
HR38	Cluster-70816.29878	HR38-A1	N		1.13		745	X	406	480	185.341	5.99542e-56	X	508	745	437.72	1.75843e-150	N+102AA	High error low expression	GTGATATTTCCACATTGTTGGCCGGCCAGTTTTTGCCGGTGCGCCCGTGGTGGCAGTGCTCGCGGACCAACGCCTCACTCCGTCCCCGCCCGGGCCCGCAGCACCACCTCCGCCTCCGACTCCGTCTAGTCAGCCTGGTGGTGCCCGGCCAAGGGTACTGCCTTCGGCACCCCCCACTGCCGCCCCCGCCTACACCACTGAGGTCTACCTGTGACGTCACATATAGCACCGTACCCTATGCTACGGTACGTGTGCATGGCGCCCTGATTACTCAGTATTGGACTTGAAGTAGAGGGTAGTGGATGGTGTCCCCTCTCTCTAGTGTTAAGACAGTGCAATAAGAGTGACAGTTGCAGGATAGTTAGCCTCCACCAGTGCCTCGCTTGTGTTTACCTCCGG…	MGRELEYRGNSSPHHDMEDKPPSRSPSPPHSLATLLPVNLSISTSQALVVVPALPPSVCSTPISVTPVLLTTEAPTPPVTASLVSSEDRPEGSSSVAASPEPQSLLHPSVAEALSASYGLTTSFGDDSLSGTTSDEFKLGSAFTATPAPSYGEGSSETPFNEVFQADYLLAAPPLEDLKPVITHPPSGTPPPGSPGQAASTPVSTTAGGAAALPSFQETYSPRYRPLGSSEVFTFKTDEGRPAEYPQPPPAHQAFAHASPQHQQQQPQLQQQPQLPQQQQQQPTPSFEAYTHASQVYARPAPYPSPSVPVSHGYSGPSKAFGGEFYPAAATYDPLQPLHPEQYLRPSTSHHYTEMAAASTSSTPPVSFLGRKGAGEHIDPALMRLHAPPMSTARPVSEQ…	QLCAVCGDTAACQHYGVRTCEGCKGFFKRTVQKNAKYVCLADKNCPVDKRRRNRCQFCRFQKCLVVGMVKEVVR	LITALVRAHVDTTPDVSNLDYSQYREPSNGAESPSTEAERIQQFYSLLTSSIDVIRHFAEKIPGYHDLAREDQDLLFQSASLELFVLRVAYRLVSNPDETKFVFDNGRVLHRTQCERSFGEWLQGILDFSASLKAMELDISAFACLSALTIITERHGLKDTKKVEQLQMKIISSLRDHVTYNAEAQKKPHYFSRILGKLPELRSLSVQGLQRIFYLKLEDLVPAPQLIENMFVSSLP
	Cluster-70816.29879	HR38-A2	N		0.23		745	X	406	480	185.341	5.99542e-56	X	508	745	437.72	1.75843e-150	N+102AA	High error low expression	CCGGCCAACAATGTGGAAATATCACTTTCGCGGGTGTGTGCAGGGCGGTGGTGGCGGCGGACAGCCTGAGCGAGCTGCTCCGGGCTACACGTGTGTTCACCACGATGGTACCGTTCTGACTCCGTCTAGTCAGCCTGGTGGTGCCCGGCCAAGGGTACTGCCTTCGGCACCCCCCACTGCCGCCCCCGCCTACACCACTGAGGTCTACCTGTGACGTCACATATAGCACCGTACCCTATGCTACGGTACGTGTGCATGGCGCCCTGATTACTCAGTATTGGACTTGAAGTAGAGGGTAGTGGATGGTGTCCCCTCTCTCTAGTGTTAAGACAGTGCAATAAGAGTGACAGTTGCAGGATAGTTAGCCTCCACCAGTGCCTCGCTTGTGTTTACCTCCGG…	MGRELEYRGNSSPHHDMEDKPPSRSPSPPHSLATLLPVNLSISTSQALVVVPALPPSVCSTPISVTPVLLTTEAPTPPVTASLVSSEDRPEGSSSVAASPEPQSLLHPSVAEALSASYGLTTSFGDDSLSGTTSDEFKLGSAFTATPAPSYGEGSSETPFNEVFQADYLLAAPPLEDLKPVITHPPSGTPPPGSPGQAASTPVSTTAGGAAALPSFQETYSPRYRPLGSSEVFTFKTDEGRPAEYPQPPPAHQAFAHASPQHQQQQPQLQQQPQLPQQQQQQPTPSFEAYTHASQVYARPAPYPSPSVPVSHGYSGPSKAFGGEFYPAAATYDPLQPLHPEQYLRPSTSHHYTEMAAASTSSTPPVSFLGRKGAGEHIDPALMRLHAPPMSTARPVSEQ…	QLCAVCGDTAACQHYGVRTCEGCKGFFKRTVQKNAKYVCLADKNCPVDKRRRNRCQFCRFQKCLVVGMVKEVVR	LITALVRAHVDTTPDVSNLDYSQYREPSNGAESPSTEAERIQQFYSLLTSSIDVIRHFAEKIPGYHDLAREDQDLLFQSASLELFVLRVAYRLVSNPDETKFVFDNGRVLHRTQCERSFGEWLQGILDFSASLKAMELDISAFACLSALTIITERHGLKDTKKVEQLQMKIISSLRDHVTYNAEAQKKPHYFSRILGKLPELRSLSVQGLQRIFYLKLEDLVPAPQLIENMFVSSLP
	Cluster-70816.29880	HR38-A3	N		1.29		745	X	406	480	185.341	5.99542e-56	X	508	745	437.72	1.75843e-150	N+102AA	High error low expression	TCACGTGACTAGAGGTCAGGTGGGGAAGGGCCAGATCACCCAGTCCGGCGGTGGACACCTTCGCCTCCTGCCTCATCACAGGCACCACTTAAGTACTCGCCAGCCTCTCCGGACGCACCAGTCAACTTCTGGTATAACTCAGGCGTGGACGTGACACAAGAAAGCCCCCTGGCGCCAGACGATACTCCCGCCGTGCCCCATCCTTCTTTCACGCCACCCCATAGCCACGCCCAAAACATGCTCGTCCTCCAACCACAGTGGGGCGTCGCAGCGGAGTGTTGATCCAGCAGTTTACCGCGTGGCCGAGACTGTGGGCGTGGCGAGGGCGTCTCGCTCACCGCCCACCGCCGCCACGCCCCCGCCCCACGCCCACCTGTATCAGTGCCGTGGGTGTGCCGC…	MGRELEYRGNSSPHHDMEDKPPSRSPSPPHSLATLLPVNLSISTSQALVVVPALPPSVCSTPISVTPVLLTTEAPTPPVTASLVSSEDRPEGSSSVAASPEPQSLLHPSVAEALSASYGLTTSFGDDSLSGTTSDEFKLGSAFTATPAPSYGEGSSETPFNEVFQADYLLAAPPLEDLKPVITHPPSGTPPPGSPGQAASTPVSTTAGGAAALPSFQETYSPRYRPLGSSEVFTFKTDEGRPAEYPQPPPAHQAFAHASPQHQQQQPQLQQQPQLPQQQQQQPTPSFEAYTHASQVYARPAPYPSPSVPVSHGYSGPSKAFGGEFYPAAATYDPLQPLHPEQYLRPSTSHHYTEMAAASTSSTPPVSFLGRKGAGEHIDPALMRLHAPPMSTARPVSEQ…	QLCAVCGDTAACQHYGVRTCEGCKGFFKRTVQKNAKYVCLADKNCPVDKRRRNRCQFCRFQKCLVVGMVKEVVR	LITALVRAHVDTTPDVSNLDYSQYREPSNGAESPSTEAERIQQFYSLLTSSIDVIRHFAEKIPGYHDLAREDQDLLFQSASLELFVLRVAYRLVSNPDETKFVFDNGRVLHRTQCERSFGEWLQGILDFSASLKAMELDISAFACLSALTIITERHGLKDTKKVEQLQMKIISSLRDHVTYNAEAQKKPHYFSRILGKLPELRSLSVQGLQRIFYLKLEDLVPAPQLIENMFVSSLP
	Cluster-70816.144036	HR38-A4	N		1.07		745	X	406	480	185.341	5.99542e-56	X	508	745	437.72	1.75843e-150	N+102AA	High error low expression	AGTCAACTTCTGGTATAACTCAGCTTCCGGGCGGGTCTAGAAGCAGTTTATCCGCATATTCTACGCTGGGAACCAGAAGTCGCCGATAACGAGCAGGAGAACAGTTTCACGGAGGACTGTCCAAACACGCCAAAAACTGGTTAGCTGCGAGTTTTTCGACCCACGCCCACTTTCGCTCTCACTTCTCTCAGGCGGCATATACGGCCACGTCCACACTGGCGCCGCCTCTCACAACTGCCACGCCTTGGGGCGTGGACGTGACACAAGAAAGCCCCCTGGCGCCAGACGATACTCCCGCCGTGCCCCATCCTTCTTTCACGCCACCCCATAGCCACGCCCAAAACATGCTCGTCCTCCAACCACAGTGGGGCGTCGCAGCGGAGTGTTGATCCAGCAGTT…	MGRELEYRGNSSPHHDMEDKPPSRSPSPPHSLATLLPVNLSISTSQALVVVPALPPSVCSTPISVTPVLLTTEAPTPPVTASLVSSEDRPEGSSSVAASPEPQSLLHPSVAEALSASYGLTTSFGDDSLSGTTSDEFKLGSAFTATPAPSYGEGSSETPFNEVFQADYLLAAPPLEDLKPVITHPPSGTPPPGSPGQAASTPVSTTAGGAAALPSFQETYSPRYRPLGSSEVFTFKTDEGRPAEYPQPPPAHQAFAHASPQHQQQQPQLQQQPQLPQQQQQQPTPSFEAYTHASQVYARPAPYPSPSVPVSHGYSGPSKAFGGEFYPAAATYDPLQPLHPEQYLRPSTSHHYTEMAAASTSSTPPVSFLGRKGAGEHIDPALMRLHAPPMSTARPVSEQ…	QLCAVCGDTAACQHYGVRTCEGCKGFFKRTVQKNAKYVCLADKNCPVDKRRRNRCQFCRFQKCLVVGMVKEVVR	LITALVRAHVDTTPDVSNLDYSQYREPSNGAESPSTEAERIQQFYSLLTSSIDVIRHFAEKIPGYHDLAREDQDLLFQSASLELFVLRVAYRLVSNPDETKFVFDNGRVLHRTQCERSFGEWLQGILDFSASLKAMELDISAFACLSALTIITERHGLKDTKKVEQLQMKIISSLRDHVTYNAEAQKKPHYFSRILGKLPELRSLSVQGLQRIFYLKLEDLVPAPQLIENMFVSSLP
	Cluster-70816.44221	HR38-B1	Y		2.83	7.54	650	X	311	385	185.341	1.81665e-56	X	413	650	438.491	4.28098e-152	N+7AA		CCCCACCTGACCTCTAGTCACGTGACTTCCCTGACCCTGCCAGTGACATCGACGACACCTTCGCCTCCTGCCTCATCACAGGCACCACTTAAGTACTCGCCAGCCTCTCCGGACGCACCAGTCAACTTCTGGTATAACTCAGGCGTGGACGTGACACAAGAAAGCCCCCTGGCGCCAGACGATACTCCCGCCGTGCCCCATCCTTCTTTCACGCCACCCCATAGCCACGCCCAAAACATGCTCGTCCTCCAACCACAGCAGTCGCTCCTCCACCCGAGTGTGGCTGAGGCTCTGTCGGCATCGTACGGCCTCACCACCTCCTTCGGCGACGACTCCCTCAGTGGGACGACCAGCGATGAATTTAAGTTAGGATCAGCGTTTACAGCGACGCCTGCGCCC…	MLVLQPQQSLLHPSVAEALSASYGLTTSFGDDSLSGTTSDEFKLGSAFTATPAPSYGEGSSETPFNEVFQADYLLAAPPLEDLKPVITHPPSGTPPPGSPGQAASTPVSTTAGGAAALPSFQETYSPRYRPLGSSEVFTFKTDEGRPAEYPQPPPAHQAFAHASPQHQQQQPQLQQQPQLPQQQQQQPTPSFEAYTHASQVYARPAPYPSPSVPVSHGYSGPSKAFGGEFYPAAATYDPLQPLHPEQYLRPSTSHHYTEMAAASTSSTPPVSFLGRKGAGEHIDPALMRLHAPPMSTARPVSEQKPQSPAQLCAVCGDTAACQHYGVRTCEGCKGFFKRTVQKNAKYVCLADKNCPVDKRRRNRCQFCRFQKCLVVGMVKEVVRTDSLKGRRGRLPSKP…	QLCAVCGDTAACQHYGVRTCEGCKGFFKRTVQKNAKYVCLADKNCPVDKRRRNRCQFCRFQKCLVVGMVKEVVR	LITALVRAHVDTTPDVSNLDYSQYREPSNGAESPSTEAERIQQFYSLLTSSIDVIRHFAEKIPGYHDLAREDQDLLFQSASLELFVLRVAYRLVSNPDETKFVFDNGRVLHRTQCERSFGEWLQGILDFSASLKAMELDISAFACLSALTIITERHGLKDTKKVEQLQMKIISSLRDHVTYNAEAQKKPHYFSRILGKLPELRSLSVQGLQRIFYLKLEDLVPAPQLIENMFVSSLP
	Cluster-70816.37385	HR38-B2	N		0.6		650	X	311	385	185.341	1.81665e-56	X	413	650	438.491	4.28098e-152	N+7AA	Collapsed to Cluster-70816.44221	TCACGTGACTAGAGGTCAGGTGGGGAAGGGCCAGATCACCCAGTCCGGCGGTGGACACCTTCGCCTCCTGCCTCATCACAGGCACCACTTAAGTACTCGCCAGCCTCTCCGGACGCACCAGTCAACTTCTGGTATAACTCAGGCGTGGACGTGACACAAGAAAGCCCCCTGGCGCCAGACGATACTCCCGCCGTGCCCCATCCTTCTTTCACGCCACCCCATAGCCACGCCCAAAACATGCTCGTCCTCCAACCACAGCAGTCGCTCCTCCACCCGAGTGTGGCTGAGGCTCTGTCGGCATCGTACGGCCTCACCACCTCCTTCGGCGACGACTCCCTCAGTGGGACGACCAGCGATGAATTTAAGTTAGGATCAGCGTTTACAGCGACGCCTGCGCCC…	MLVLQPQQSLLHPSVAEALSASYGLTTSFGDDSLSGTTSDEFKLGSAFTATPAPSYGEGSSETPFNEVFQADYLLAAPPLEDLKPVITHPPSGTPPPGSPGQAASTPVSTTAGGAAALPSFQETYSPRYRPLGSSEVFTFKTDEGRPAEYPQPPPAHQAFAHASPQHQQQQPQLQQQPQLPQQQQQQPTPSFEAYTHASQVYARPAPYPSPSVPVSHGYSGPSKAFGGEFYPAAATYDPLQPLHPEQYLRPSTSHHYTEMAAASTSSTPPVSFLGRKGAGEHIDPALMRLHAPPMSTARPVSEQKPQSPAQLCAVCGDTAACQHYGVRTCEGCKGFFKRTVQKNAKYVCLADKNCPVDKRRRNRCQFCRFQKCLVVGMVKEVVRTDSLKGRRGRLPSKP…	QLCAVCGDTAACQHYGVRTCEGCKGFFKRTVQKNAKYVCLADKNCPVDKRRRNRCQFCRFQKCLVVGMVKEVVR	LITALVRAHVDTTPDVSNLDYSQYREPSNGAESPSTEAERIQQFYSLLTSSIDVIRHFAEKIPGYHDLAREDQDLLFQSASLELFVLRVAYRLVSNPDETKFVFDNGRVLHRTQCERSFGEWLQGILDFSASLKAMELDISAFACLSALTIITERHGLKDTKKVEQLQMKIISSLRDHVTYNAEAQKKPHYFSRILGKLPELRSLSVQGLQRIFYLKLEDLVPAPQLIENMFVSSLP
	Cluster-70816.139877	HR38-B3	N		3.71		650	X	311	385	185.341	1.81665e-56	X	413	650	438.491	4.28098e-152	N+7AA	Collapsed to Cluster-70816.44221	TTACCAGGATGGTGAGTCTGATGACATCGCTCCCTGTTGCTATTCACCCTGGAAAACAATGAGGATTCGACAAGTGCTCTTCTGTCATTGGCTGTTCCACAGGCGTGGACGTGACACAAGAAAGCCCCCTGGCGCCAGACGATACTCCCGCCGTGCCCCATCCTTCTTTCACGCCACCCCATAGCCACGCCCAAAACATGCTCGTCCTCCAACCACAGCAGTCGCTCCTCCACCCGAGTGTGGCTGAGGCTCTGTCGGCATCGTACGGCCTCACCACCTCCTTCGGCGACGACTCCCTCAGTGGGACGACCAGCGATGAATTTAAGTTAGGATCAGCGTTTACAGCGACGCCTGCGCCCAGCTATGGCGAAGGTAGTAGTGAAACCCCATTCAATGAAG…	MLVLQPQQSLLHPSVAEALSASYGLTTSFGDDSLSGTTSDEFKLGSAFTATPAPSYGEGSSETPFNEVFQADYLLAAPPLEDLKPVITHPPSGTPPPGSPGQAASTPVSTTAGGAAALPSFQETYSPRYRPLGSSEVFTFKTDEGRPAEYPQPPPAHQAFAHASPQHQQQQPQLQQQPQLPQQQQQQPTPSFEAYTHASQVYARPAPYPSPSVPVSHGYSGPSKAFGGEFYPAAATYDPLQPLHPEQYLRPSTSHHYTEMAAASTSSTPPVSFLGRKGAGEHIDPALMRLHAPPMSTARPVSEQKPQSPAQLCAVCGDTAACQHYGVRTCEGCKGFFKRTVQKNAKYVCLADKNCPVDKRRRNRCQFCRFQKCLVVGMVKEVVRTDSLKGRRGRLPSKP…	QLCAVCGDTAACQHYGVRTCEGCKGFFKRTVQKNAKYVCLADKNCPVDKRRRNRCQFCRFQKCLVVGMVKEVVR	LITALVRAHVDTTPDVSNLDYSQYREPSNGAESPSTEAERIQQFYSLLTSSIDVIRHFAEKIPGYHDLAREDQDLLFQSASLELFVLRVAYRLVSNPDETKFVFDNGRVLHRTQCERSFGEWLQGILDFSASLKAMELDISAFACLSALTIITERHGLKDTKKVEQLQMKIISSLRDHVTYNAEAQKKPHYFSRILGKLPELRSLSVQGLQRIFYLKLEDLVPAPQLIENMFVSSLP
	Cluster-70816.140613	HR38-B4	N		0.4		650	X	311	385	185.341	1.81665e-56	X	413	650	438.491	4.28098e-152	N+7AA	Collapsed to Cluster-70816.44221	AGTCAACTTCTGGTATAACTCAGCTTCCGGGCGGGTCTAGAAGCAGTTTATCCGCATATTCTACGCTGGGAACCAGAAGTCGCCGATAACGAGCAGGAGAACAGTTTCACGGAGGACTGTCCAAACACGCCAAAAACTGGTTAGCTGCGAGTTTTTCGACCCACGCCCACTTTCGCTCTCACTTCTCTCAGGCGGCATATACGGCCACGTCCACACTGGCGCCGCCTCTCACAACTGCCACGCCTTGGGGCGTGGACGTGACACAAGAAAGCCCCCTGGCGCCAGACGATACTCCCGCCGTGCCCCATCCTTCTTTCACGCCACCCCATAGCCACGCCCAAAACATGCTCGTCCTCCAACCACAGCAGTCGCTCCTCCACCCGAGTGTGGCTGAGGCTC…	MLVLQPQQSLLHPSVAEALSASYGLTTSFGDDSLSGTTSDEFKLGSAFTATPAPSYGEGSSETPFNEVFQADYLLAAPPLEDLKPVITHPPSGTPPPGSPGQAASTPVSTTAGGAAALPSFQETYSPRYRPLGSSEVFTFKTDEGRPAEYPQPPPAHQAFAHASPQHQQQQPQLQQQPQLPQQQQQQPTPSFEAYTHASQVYARPAPYPSPSVPVSHGYSGPSKAFGGEFYPAAATYDPLQPLHPEQYLRPSTSHHYTEMAAASTSSTPPVSFLGRKGAGEHIDPALMRLHAPPMSTARPVSEQKPQSPAQLCAVCGDTAACQHYGVRTCEGCKGFFKRTVQKNAKYVCLADKNCPVDKRRRNRCQFCRFQKCLVVGMVKEVVRTDSLKGRRGRLPSKP…	QLCAVCGDTAACQHYGVRTCEGCKGFFKRTVQKNAKYVCLADKNCPVDKRRRNRCQFCRFQKCLVVGMVKEVVR	LITALVRAHVDTTPDVSNLDYSQYREPSNGAESPSTEAERIQQFYSLLTSSIDVIRHFAEKIPGYHDLAREDQDLLFQSASLELFVLRVAYRLVSNPDETKFVFDNGRVLHRTQCERSFGEWLQGILDFSASLKAMELDISAFACLSALTIITERHGLKDTKKVEQLQMKIISSLRDHVTYNAEAQKKPHYFSRILGKLPELRSLSVQGLQRIFYLKLEDLVPAPQLIENMFVSSLP
	Cluster-70816.129733	HR38-B5	Y		22.46		695	X	356	430	185.341	3.35432e-56	X	458	695	437.72	4.08295e-151	N+52AA		GTGATATTTCCACATTGTTGGCCGGCCAGTTTTTGCCGGTGCGCCCGTGGTGGCAGTGCTCGCGGACCAACGCCTCACTCCGTCCCCGCCCGGGCCCGCAGCACCACCTCCGCCTCCGACTCCGTCTAGTCAGCCTGGTGGTGCCCGGCCAAGGGTACTGCCTTCGGCACCCCCCACTGCCGCCCCCGCCTACACCACTGAGGTCTACCTGTGACGTCACATATAGCACCGTACCCTATGCTACGGTACGTGTGCATGGCGCCCTGATTACTCAGTATTGGACTTGAAGTAGAGGGTAGTGGATGGTGTCCCCTCTCTCTAGTGTTAAGACAGTGCAATAAGAGTGACAGTTGCAGGATAGTTAGCCTCCACCAGTGCCTCGCTTGTGTTTACCTCCGG…	MCCLLRSSMLLVEGVDVTQESPLAPDDTPAVPHPSFTPPHSHAQNMLVLQPQQSLLHPSVAEALSASYGLTTSFGDDSLSGTTSDEFKLGSAFTATPAPSYGEGSSETPFNEVFQADYLLAAPPLEDLKPVITHPPSGTPPPGSPGQAASTPVSTTAGGAAALPSFQETYSPRYRPLGSSEVFTFKTDEGRPAEYPQPPPAHQAFAHASPQHQQQQPQLQQQPQLPQQQQQQPTPSFEAYTHASQVYARPAPYPSPSVPVSHGYSGPSKAFGGEFYPAAATYDPLQPLHPEQYLRPSTSHHYTEMAAASTSSTPPVSFLGRKGAGEHIDPALMRLHAPPMSTARPVSEQKPQSPAQLCAVCGDTAACQHYGVRTCEGCKGFFKRTVQKNAKYVCLADKN…	QLCAVCGDTAACQHYGVRTCEGCKGFFKRTVQKNAKYVCLADKNCPVDKRRRNRCQFCRFQKCLVVGMVKEVVR	LITALVRAHVDTTPDVSNLDYSQYREPSNGAESPSTEAERIQQFYSLLTSSIDVIRHFAEKIPGYHDLAREDQDLLFQSASLELFVLRVAYRLVSNPDETKFVFDNGRVLHRTQCERSFGEWLQGILDFSASLKAMELDISAFACLSALTIITERHGLKDTKKVEQLQMKIISSLRDHVTYNAEAQKKPHYFSRILGKLPELRSLSVQGLQRIFYLKLEDLVPAPQLIENMFVSSLP
Ftz-F1 alpha	Cluster-70816.75835	Ftz-F1 alpha-A	Y		288.22		588	X	119	211	232.73	7.89041e-75	X	356	586	377.777	4.3198e-129	N+95AA; C+48AA		CACACACACACACACACACACACGGACGCAGGCACGGCGGTTACCTCAGAGCTAACATAGACCCCGTTACGGCGCGATAATGTAGGCCAAGCCCAGCAGTTCTAACTTTCACTCTTACTGGCGGAGCGTTGCGGGGCGGGACCCCAGTCGTAGCCGAGGGAGCCAACAGTGTGTGTGTTGCCCACCGCCATGTGCGCCCTCACTGCCGTGTGCTCTGCCAGTGCTTACTATATTACACCGTACCAGTGAAAACAGTGATACTCTCAGTGCTTACACCTTGCCTCCTAGTTAAGAATTATTTATATTTTGAGTGCTTTGTGCGAGAATGCTCTCAGAGATGGAGCTACCAATTTCAGTGCAGAACTTTAGCTTGTCTCCTCAGTTCGGGCAGTTGACAAT…	MLSEMELPISVQNFSLSPQFGQLTISAAPMTVDMSGAGVGIPTSALSPTYTQITTGAGVVNSTVSTNTVTSNITSNNNNSLLTPTLMDSGLFPGVATTTLDYNPLTDMPDTKEGIEELCPVCGDKVSGYHYGLLTCESCKGFFKRTVQNKKVYTCVADRSCQIDKTQRKRCPYCRFQKCLEVGMKLEAVRADRMRGGRNKFGPMYKRDRARKLQMLRQRQLTHPGLLSGARPPSSSGVAITYSAPGYTSAPSSHVHIKEEIQSPFLSSSTSSPDSSPSPMGGLGGLVAATSGTSGLVASGPVTPIIPGPEPTIWVTNPQSTAAPPTTGAPPSAGVGGGGGEGGGGGRTPVGGPRIPIIIRELVETVDDQEWQASLFSLLQNQTYNQCEVDLFELMCKVL…	CPVCGDKVSGYHYGLLTCESCKGFFKRTVQNKKVYTCVADRSCQIDKTQRKRCPYCRFQKCLEVGMKLEAVRADRMRGGRNKFGPMYKRDRA	PIIIRELVETVDDQEWQASLFSLLQNQTYNQCEVDLFELMCKVLDQNLFAQVDWARNSCFFKDLKVDDQMKLLQHSWSDLLILDHLHQRIHNRLQDETTLPNGQKFDLLSLALLGTTQFADRFHAILNKLVDLKFDIPEYVCIKFVILLNPEVRLLSDRRSVATAHEQVRQSLMEYTANVYRDETEKYQKMMDLLPELHYIADNGEKYLYYKHINGAAPTQTLLMEMLHT
	Cluster-70816.127179	Ftz-F1 alpha-B	Y		16.91		571	X	119	211	232.345	7.0312e-75	X	356	540	299.196	1.27363e-98	N+95AA; C+31AA		CACACACACACACACACACACACGGACGCAGGCACGGCGGTTACCTCAGAGCTAACATAGACCCCGTTACGGCGCGATAATGTAGGCCAAGCCCAGCAGTTCTAACTTTCACTCTTACTGGCGGAGCGTTGCGGGGCGGGACCCCAGTCGTAGCCGAGGGAGCCAACAGTGTGTGTGTTGCCCACCGCCATGTGCGCCCTCACTGCCGTGTGCTCTGCCAGTGCTTACTATATTACACCGTACCAGTGAAAACAGTGATACTCTCAGTGCTTACACCTTGCCTCCTAGTTAAGAATTATTTATATTTTGAGTGCTTTGTGCGAGAATGCTCTCAGAGATGGAGCTACCAATTTCAGTGCAGAACTTTAGCTTGTCTCCTCAGTTCGGGCAGTTGACAAT…	MLSEMELPISVQNFSLSPQFGQLTISAAPMTVDMSGAGVGIPTSALSPTYTQITTGAGVVNSTVSTNTVTSNITSNNNNSLLTPTLMDSGLFPGVATTTLDYNPLTDMPDTKEGIEELCPVCGDKVSGYHYGLLTCESCKGFFKRTVQNKKVYTCVADRSCQIDKTQRKRCPYCRFQKCLEVGMKLEAVRADRMRGGRNKFGPMYKRDRARKLQMLRQRQLTHPGLLSGARPPSSSGVAITYSAPGYTSAPSSHVHIKEEIQSPFLSSSTSSPDSSPSPMGGLGGLVAATSGTSGLVASGPVTPIIPGPEPTIWVTNPQSTAAPPTTGAPPSAGVGGGGGEGGGGGRTPVGGPRIPIIIRELVETVDDQEWQASLFSLLQNQTYNQCEVDLFELMCKVL…	CPVCGDKVSGYHYGLLTCESCKGFFKRTVQNKKVYTCVADRSCQIDKTQRKRCPYCRFQKCLEVGMKLEAVRADRMRGGRNKFGPMYKRDRA	PIIIRELVETVDDQEWQASLFSLLQNQTYNQCEVDLFELMCKVLDQNLFAQVDWARNSCFFKDLKVDDQMKLLQHSWSDLLILDHLHQRIHNRLQDETTLPNGQKFDLLSLALLGTTQFADRFHAILNKLVDLKFDIPEYVCIKFVILLNPEVRLLSDRRSVATAHEQVRQSLMEYTANVYRDE
	Cluster-70816.117550	Ftz-F1 alpha-C	Y		5.75		566	X	114	206	227.338	5.00237e-73	X	351	535	298.426	1.63088e-98	N+90AA; C+31AA		GAAGGTGTCCGGGACTCTGAGGGAAGTTGGGTGGTTGTATTTGTGAAAGTGAAGTGTACAGGCTGGCCCAGAGACCTAGTTTTTACTTTCCACTTGGCCAAGAGCTTGACTGTCACAGGCAAGACTCGGGAGGGCCTTGGAAGGTGTCCGGGACTCTGAAGGAGAGAGACTAAACTGGCGTCATGTCGGTGGTTTTGAGAACGGACTCTAGGATGGCTGTGGCCAACCCCATGGTGGACGCCGAGTTGGTGGAGTGCTCCTCGGAGTGCTCGTCGCTCACCCTGCCACCCCCGCCCATCCACGCCCACCCGCCCACTAATGGTATGGGCGTAGAGGGGGATGTAATGGGTGTCACGGGTAGTGTTGGCGGGTGTGATATTGAACGCATCTCCCCGAGCC…	MSVVLRTDSRMAVANPMVDAELVECSSECSSLTLPPPPIHAHPPTNGMGVEGDVMGVTGSVGGCDIERISPSQVTPVSSDTLSSSPDTQPATTTLDYNPLTDMPDTKEGIEELCPVCGDKVSGYHYGLLTCESCKGFFKRTVQNKKVYTCVADRSCQIDKTQRKRCPYCRFQKCLEVGMKLEAVRADRMRGGRNKFGPMYKRDRARKLQMLRQRQLTHPGLLSGARPPSSSGVAITYSAPGYTSAPSSHVHIKEEIQSPFLSSSTSSPDSSPSPMGGLGGLVAATSGTSGLVASGPVTPIIPGPEPTIWVTNPQSTAAPPTTGAPPSAGVGGGGGEGGGGGRTPVGGPRIPIIIRELVETVDDQEWQASLFSLLQNQTYNQCEVDLFELMCKVLDQNLF…	CPVCGDKVSGYHYGLLTCESCKGFFKRTVQNKKVYTCVADRSCQIDKTQRKRCPYCRFQKCLEVGMKLEAVRADRMRGGRNKFGPMYKRDRA	PIIIRELVETVDDQEWQASLFSLLQNQTYNQCEVDLFELMCKVLDQNLFAQVDWARNSCFFKDLKVDDQMKLLQHSWSDLLILDHLHQRIHNRLQDETTLPNGQKFDLLSLALLGTTQFADRFHAILNKLVDLKFDIPEYVCIKFVILLNPEVRLLSDRRSVATAHEQVRQSLMEYTANVYRDE
	Cluster-70816.117551	Ftz-F1 alpha-S	Y		1.5		378	N	1	18	45.5235	2.20798e-06	X	163	347	294.189	2.40465e-99	N-98AA; C+31AA	Confirmed by 3'UTR	GTCTCACAAAATGTCAACATTTGGCCTTCGTCAGCCCCGCGACGCCAGATGCACGATGATGTGTGCCTTCCAAGATTTCAACGGTTTTATGTTGATAATAAGAGTAAGTTACTCGGGTGGATGTGTTAGAGCGAGGCCATAGGATATGGGGAAGTTACTCGTACGAGATGGTGGACGAGAAATTCTTGAACAATGAGAGAAAATAATGTGTTACATTACAGTGACTGGAGCCCCGCCTCTCTGAGGAACCTTTCCACTCTTCCTCGTGATGGGAACAAGTCCGTGCCCAGCGCCCTGTTGTTCGTGCCCCAGCGCTCTACCGTCCGTGGGCCAGACATATACCGTCCGTACACCACCACCACCTTACTCCCTTGTGTACTGGTGGGACCTCACCGTCGT…	MRGGRNKFGPMYKRDRARKLQMLRQRQLTHPGLLSGARPPSSSGVAITYSAPGYTSAPSSHVHIKEEIQSPFLSSSTSSPDSSPSPMGGLGGLVAATSGTSGLVASGPVTPIIPGPEPTIWVTNPQSTAAPPTTGAPPSAGVGGGGGEGGGGGRTPVGGPRIPIIIRELVETVDDQEWQASLFSLLQNQTYNQCEVDLFELMCKVLDQNLFAQVDWARNSCFFKDLKVDDQMKLLQHSWSDLLILDHLHQRIHNRLQDETTLPNGQKFDLLSLALLGTTQFADRFHAILNKLVDLKFDIPEYVCIKFVILLNPEVRLLSDRRSVATAHEQVRQSLMEYTANVYRDETVGSTFSLFYVSILNLHCCINLCEILMISKVR	MRGGRNKFGPMYKRDRA	PIIIRELVETVDDQEWQASLFSLLQNQTYNQCEVDLFELMCKVLDQNLFAQVDWARNSCFFKDLKVDDQMKLLQHSWSDLLILDHLHQRIHNRLQDETTLPNGQKFDLLSLALLGTTQFADRFHAILNKLVDLKFDIPEYVCIKFVILLNPEVRLLSDRRSVATAHEQVRQSLMEYTANVYRDE
ERR	Cluster-70816.59017	ERR-1A	Y		1.72		506	X	92	186	197.004	1.34096e-62	X	205	425	284.642	4.27188e-95	N+116AA		GCTTCCCTCGCTGCCAGACGCCGGGCCTCCCTCCCTCAGCACGCTCGCTCGTCGTGTGCACCGGCCCAGCCTGACGGCCTTTTTAAACAGAACCTCCCACTGCCGTCACAGTGCGCGGCTCACGGCTTTTATCTATTTCTTTATTAACACTGGGTGCCACCGCACCACGTCCCTGCAGGAATTATCCAAGTCCATGCACCCTGAGTCATAAAGTGAGACGCTGAAACCTGTGACCTGAAGGAAAGTTTTAACCCGACTCTGAAGCGGTTTGAACAAGTAGTCCATTTTTCCTGTGCGAGGTCAGTGCGGGTGATGGGGTGTAGTAATGCAGGTGACAGGGACACTGACCGTATACACCAGACACCCCACTGACCTCCACAGACAGCCACTACTCGACCC…	MKHTRMKQELEDFLTFASDSPDTLVREDVMIVSSSQCLLDYSECGDEAQPSPKHMKLFTDSPPSPDRQFCSSTTSMASDSAHTPSENLREDDGPKRSCLVCGDIASGFHYGVASCEACKAFFKRTIQGNIEYTCPAANDCEINKRRRKACQACRFHKCLRVGMLKEGVRLDRVRGGRQKYRRTTESPFSLHQMPVKKVSLEENKLLKSLIACEPDSLYALPDLNVSDADFLTISTLADLYDRELVSTIGWAKQIPGFTELALNDQMRLLQSTWGEILTLGLAYRSIPAHSHTLHFAPDFTLDEKQARECNATELFTQVLGVVERLEQCGINREEFLLLKALVLTNSDVRLQDNQALHRLRQNILQALHDAVAIIRLRDAVVQMQSLLLCLPSLRAADAA…	DGPKRSCLVCGDIASGFHYGVASCEACKAFFKRTIQGNIEYTCPAANDCEINKRRRKACQACRFHKCLRVGMLKEGVRLDRVRGGRQKYRRTTE	LLKSLIACEPDSLYALPDLNVSDADFLTISTLADLYDRELVSTIGWAKQIPGFTELALNDQMRLLQSTWGEILTLGLAYRSIPAHSHTLHFAPDFTLDEKQARECNATELFTQVLGVVERLEQCGINREEFLLLKALVLTNSDVRLQDNQALHRLRQNILQALHDAVAIIRLRDAVVQMQSLLLCLPSLRAADAALRRYWLSVRHQGTVPMNKLFVEMLE
	Cluster-70816.117215	ERR-1B	Y		1.87		449	X	78	172	197.39	6.55784e-63	X	191	411	285.028	1.70762e-95	N+59AA	Confirmed by 5'UTR	GCTTCCCTCGCTGCCAGACGCCGGGCCTCCCTCCCTCAGCACGCTCGCTCGTCGTGTGCACCGGCCCAGCCTGACGGCCTTTTTAAACAGAACCTCCCACTGCCGTCACAGTGCGCGGCTCACGGCTTTTATCTATTTCTTTATTAACACTGGGTGCCACCGCACCACGTCCCTGCAGGAATTATCCAAGTCCATGCACCCTGAGTCATAAAGTGAGACGCTGAAACCTGTGACCTGAAGGAAAGTTTTAACCCGACTCTGAAGCGGTTTGAACAAGTAGTCCATTTTTCCTGTGCGAGGTCAGTGCGGGTGATGGGGTGTAGTAATGCAGGTGACAGGGACACTGACCGTATACACCAGACACCCCACTGACCTCCACAGACAGCCACTACTCGACCC…	MKHTRMKQELEDFLTFASDSPDTLLDYSECGDEAQPSPKHMKLFTDSPPSPDRQFCSSTTSMASDSAHTPSENLREDDGPKRSCLVCGDIASGFHYGVASCEACKAFFKRTIQGNIEYTCPAANDCEINKRRRKACQACRFHKCLRVGMLKEGVRLDRVRGGRQKYRRTTESPFSLHQMPVKKVSLEENKLLKSLIACEPDSLYALPDLNVSDADFLTISTLADLYDRELVSTIGWAKQIPGFTELALNDQMRLLQSTWGEILTLGLAYRSIPAHSHTLHFAPDFTLDEKQARECNATELFTQVLGVVERLEQCGINREEFLLLKALVLTNSDVRLQDNQALHRLRQNILQALHDAVAIIRLRDAVVQMQSLLLCLPSLRAADAALRRYWLSVRHQGTV…	DGPKRSCLVCGDIASGFHYGVASCEACKAFFKRTIQGNIEYTCPAANDCEINKRRRKACQACRFHKCLRVGMLKEGVRLDRVRGGRQKYRRTTE	LLKSLIACEPDSLYALPDLNVSDADFLTISTLADLYDRELVSTIGWAKQIPGFTELALNDQMRLLQSTWGEILTLGLAYRSIPAHSHTLHFAPDFTLDEKQARECNATELFTQVLGVVERLEQCGINREEFLLLKALVLTNSDVRLQDNQALHRLRQNILQALHDAVAIIRLRDAVVQMQSLLLCLPSLRAADAALRRYWLSVRHQGTVPMNKLFVEMLE
	Cluster-70816.117214	ERR-1C	Y		1.58		428	X	113	207	197.39	1.51223e-62	X	226	446	289.265	1.27092e-96	N+37AA		CAACAGGCGATGGTCTAGTTAAGTGTCACCCTCGTCCCGTGGAGGCCAGTGGGAGATGTGGTCTTAAGTGACAAGCGCGGCCGTGACTTGGGGGAGCGAGAGAGAGCTTGCTGCATGTGACCCGTACCTCTTGACGGCCGGAATAATGATGTACAGTGGGAAATCTGCTCCGAGGAACGAACGGATCGAGAGGTAATTTGTGAAACTAACCGATAAGATCGGAACTTCCGTGTCTGCTTTCTCTGTTCTGGGAGTGTGGAGTGTCTTGAGGGAAGGCCCATAACGCCCCTCTCATCCACTGTTCCTCAGCATCAACGGCGGAGATTGACAAAGGTGGAGCGAGTATTAGTAGTGTGCGGGAGGCAGGCCTGGCACAAGGTGGCGGGGAGAGACTCTCGC…	MMSGGGSGEGGPGVGHIKQEDGGYGAPPTTHHPRARQLSCSSPNTTAVYSPSTTAIASELDYSECGDEAQPSPKHMKLFTDSPPSPDRQFCSSTTSMASDSAHTPSENLREDDGPKRSCLVCGDIASGFHYGVASCEACKAFFKRTIQGNIEYTCPAANDCEINKRRRKACQACRFHKCLRVGMLKEGVRLDRVRGGRQKYRRTTESPFSLHQMPVKKVSLEENKLLKSLIACEPDSLYALPDLNVSDADFLTISTLADLYDRELVSTIGWAKQIPGFTELALNDQMRLLQSTWGEILTLGLAYRSIPAHSHTLHFAPDFTLDEKQARECNATELFTQVLGVVERLEQCGINREEFLLLKALVLTNSDVRLQDNQALHRLRQNILQALHDAVAIIRLRD…	DGPKRSCLVCGDIASGFHYGVASCEACKAFFKRTIQGNIEYTCPAANDCEINKRRRKACQACRFHKCLRVGMLKEGVRLDRVRGGRQKYRRTTE	LLKSLIACEPDSLYALPDLNVSDADFLTISTLADLYDRELVSTIGWAKQIPGFTELALNDQMRLLQSTWGEILTLGLAYRSIPAHSHTLHFAPDFTLDEKQARECNATELFTQVLGVVERLEQCGINREEFLLLKALVLTNSDVRLQDNQALHRLRQNILQALHDAVAIIRLRDAVVQMQSLLLCLPSLRAADAALRRYWLSVRHQGTVPMNKLFVEMLE
	Cluster-70816.71782	ERR-1D	Y		3.06		414	X	170	264	193.923	1.1211e-60	X	283	503	288.494	1.51176e-95	N+23AA		CTGGTGGAGCCCTCTATGTGGAGGGCGGCGAAACACAGGTTATGGGTACACTATCCCACCTGGGATGTCCACTGCTGAAGAACTGTGAATTGTTGGGACCGTGGCGGGACTGTTACTGCCTGTGCCAGTGCTCGGATGGCCGAGAGCAAGTCCTGGAGCACCTACCGCGCCGGGGAGCCATGATGCAGAGCTGGAAAGATAATCTGGTGTGCATGATGAGCGGTGGTGGGTCGGGCGAGGGTGGGCCGGGGGTGGGCCACATCAAGCAGGAGGATGGTGGGTACGGCGCCCCACCCACCACCCACCACCCGCGGGCCAGACAACTGTCCTGCTCCTCTCCCAACACCACCGCCGTCTACTCTCCCTCCACCACCGCCATCGCCTCAGAGCTGGACTACA…	MGTLSHLGCPLLKNCELLGPWRDCYCLCQCSDGREQVLEHLPRRGAMMQSWKDNLVCMMSGGGSGEGGPGVGHIKQEDGGYGAPPTTHHPRARQLSCSSPNTTAVYSPSTTAIASELDYSECGDEAQPSPKHMKLFTDSPPSPDRQFCSSTTSMASDSAHTPSENLREDDGPKRSCLVCGDIASGFHYGVASCEACKAFFKRTIQGNIEYTCPAANDCEINKRRRKACQACRFHKCLRVGMLKEGVRLDRVRGGRQKYRRTTESPFSLHQMPVKKVSLEENKLLKSLIACEPDSLYALPDLNVSDADFLTISTLADLYDRELVSTIGWAKQIPGFTELALNDQMRLLQSTWGEILTLGLAYRSIPAHSHTLHFAPDFTLDEKQARECNATELFTQVLGV…	DGPKRSCLVCGDIASGFHYGVASCEACKAFFKRTIQGNIEYTCPAANDCEINKRRRKACQACRFHKCLRVGMLKEGVRLDRVRGGRQKYRRTTE	LLKSLIACEPDSLYALPDLNVSDADFLTISTLADLYDRELVSTIGWAKQIPGFTELALNDQMRLLQSTWGEILTLGLAYRSIPAHSHTLHFAPDFTLDEKQARECNATELFTQVLGVVERLEQCGINREEFLLLKALVLTNSDVRLQDNQALHRLRQNILQALHDAVAIIRLRDAVVQMQSLLLCLPSLRAADAALRRYWLSVRHQGTVPMNKLFVEMLE
	Cluster-9165.1	ERR-2 partial	N	3'	0.75		202	X	38	133	196.619	1.2666e-65	C	152	202	84.3387	3.06798e-20	Different ERR gene, manys SNPs		TGGGATGTGCTTGGCCCAGTTGATGAGGAACACAAGCTCCCGATCTGCCAATTCACAGAGAGTGGTCAGGGCCTTGATATCTCCCTCGGGGATATCGTTGGGAGGCATAGCATACAGCTTGTCCTGCTCAACCCCTAGTAGATTCGAGACGATCTTAGTCAATGGCTTTTTAGCAGGTGGGGAAATCGGCAGGTTCAGGTAGGGGCTGTTCTCCGAATCCAGCCGTCGCTTGTACTTCTGGCGGCCTCCTCGAACTCGGTCAAGGCGCACACCTTCCTTCAGCATCCCCACTTTGAGGCATTTCATGAATCGGCAGGCCTGACAGGACTTGCGCCTCCGTTTGGTGATCTCACATTCATTGGTGGCCGGGCAGTTGTACTCGATGTTGCCTTGAATGGT…	MFAGAGLGGNPCRKSYEDCTSGIMEDSAIKCEYMLNAIPKRLCLVCGDIASGYHYGVASCEACKAFFKRTIQGNIEYNCPATNECEITKRRRKSCQACRFMKCLKVGMLKEGVRLDRVRGGRQKYKRRLDSENSPYLNLPISPPAKKPLTKIVSNLLGVEQDKLYAMPPNDIPEGDIKALTTLCELADRELVFLINWAKHIP	IPKRLCLVCGDIASGYHYGVASCEACKAFFKRTIQGNIEYNCPATNECEITKRRRKSCQACRFMKCLKVGMLKEGVRLDRVRGGRQKYKRRLDSE	IVSNLLGVEQDKLYAMPPNDIPEGDIKALTTLCELADRELVFLINWAKHI
E78	Cluster-70816.103893	E78-L	Y		27.77		429	X	114	194	183.14	1.73007e-57	C	275	428	217.646	2.93348e-69			TATATATATATATTATATATATATCAGTTCAAAATGATGATGAGTTTGCCAGTGACGTCCCTCGCCGGGGGAGCGGTGCCGTCCCCCTTGACCAATCACGGCCATGATCTCACGTCTCCACCAGCCAATCACAGCCACCGCTTCGACTTCGCGCCCCAGGCCTCCCCAACAAGCACTTTCATAAGGGTGAAGCAGGAGCCTGGGTCCCCAGGGTGTGGCAGCCAGCCACCTACTCCGGGCCCGGCGTTGGACGACTCCGAACTCCACAATTCATCCTGTTCGCCAGCCTCACTCCAGGAACAGAGTTACCAAGCGGCGGACAGCACGCCAACGGCCACAACGGCCACCCCGACGAATAAAAACTTCGTGCCATGCAAAGTGTGCGGAGATAAAGCCTCG…	MMMSLPVTSLAGGAVPSPLTNHGHDLTSPPANHSHRFDFAPQASPTSTFIRVKQEPGSPGCGSQPPTPGPALDDSELHNSSCSPASLQEQSYQAADSTPTATTATPTNKNFVPCKVCGDKASGYHYGVTSCEGCKGFFRRSIQKQIEYRCLRDGKCLVIRLNRNRCQYCRFKKCLAVGMSRDSVRYGRVPKRSREREGEVRPEGSEVVSREVENKQLAIYDIILTISQAHHANCAFTEEKTRALVRKPIIFNTSEVSSDPEAASSTMDALEQQKISMWQTFAVFMTPSIQRVVEFAKRVPGFSELSQDDQLILIKVGFLELWLTHVSRMVSSLDNTLTFSDGSYVTRTQMEMMFDQDFVSTVFNFALSFNNLNLNDTELALFTAVVLLTADRPGITDSK…	CKVCGDKASGYHYGVTSCEGCKGFFRRSIQKQIEYRCLRDGKCLVIRLNRNRCQYCRFKKCLAVGMSRDSVRYGRVPKRS	ISMWQTFAVFMTPSIQRVVEFAKRVPGFSELSQDDQLILIKVGFLELWLTHVSRMVSSLDNTLTFSDGSYVTRTQMEMMFDQDFVSTVFNFALSFNNLNLNDTELALFTAVVLLTADRPGITDSKVIEQQQDKIIEALRVQVGRNHASETHLF
	Cluster-70816.109596	E78-S	Y		2.1		100													TATATATATATATTATATATATATCAGTTCAAAATGATGATGAGTTTGCCAGTGACGTCCCTCGCCGGGGGAGCGGTGCCGTCCCCCTTGACCAATCACGGCCATGATCTCACGTCTCCACCAGCCAATCACAGCCACCGCTTCGACTTCGCGCCCCAGGCCTCCCCAACAAGCACTTTCATAAGGGTGAAGCAGGAGCCTGGGTCCCCAGGGTGTGGCAGCCAGCCACCTACTCCGGGCCCGGCGTTGGACGACTCCGAACTCCACAATTCATCCTGTTCGCCAGCCTCACTCCAGGGTAAGTACTGCTGTTGTCTCCGGCGTGTTGATCCGTAATGCACTTGCGTCTTCTAGTGTAAGTGACACGTCTCGTCGACTCGCTTGTCTTATAGCGCGAGG…	MMMSLPVTSLAGGAVPSPLTNHGHDLTSPPANHSHRFDFAPQASPTSTFIRVKQEPGSPGCGSQPPTPGPALDDSELHNSSCSPASLQGKYCCCLRRVDP	#VALUE!	#VALUE!
HNF4	Cluster-70816.49495	HNF4-a	Y		5.84		553	X	117	192	161.203	4.74807e-48	X	212	431	389.812	1.58494e-134			CACGCTCTTACCGGTAAGTCATTCGTACCTCACCTGTCACGTCGGGAGGCTGCGCCTCACGATTCTAAGGCAACGCGACCCAACTTTCGTAGAAAGGAATTTCCTCCAATGGGAAACTTGCGCGCAGATTTTCAAATCATCGGTGACGATACGCTGTTTACTTACTGAGTCGCTACACAACACAGCATTTAGTTCCTGGTGTGGAGTGTCTGATGATCGTACCAGGAACACCAGCGACATGACTGAGTGTGTAAGCAAGAGTCAGCACCGAGAGCGCCACACAAGACCTTCCTATCGATACATCGTCGACTACTCCTTTCACAACACGACCCTGTCCGCAAAGCCTTGTGTTCTGAGGGCCAGTAACATTTTCCACCACTGTCGAAATATAACCAGATG…	MSLPRGDVDIAGGGGHVAVLTPSSQAYPVTSTPLPPTQHYPNTSSSNSTLMAPPPTPIPSTPTHSVIVPNSAVLQQQSSSTLCTVGGVGVTIMGGAPGSGDVQAACTVGGGLAGLACAICGDRATGKHYGAHSCDGCKGFFRRSVRKNHTYNCRFSRSCTVDKDKRNQCRYCRLRKCIRAGMKKEAVQNERDRISTRRPSYDDAGGGGSNMSLSTILNADHLSRQFSPAMGEVSVMNKKVAGMMDVCDSMKQQLLILVEWAKYIPAFCDLVLDDQVALLRAHAGEHLLLGAAWRSMNLQDMILLGNDCVILRNSSEIEISRIGQRVIDELIQPLRSVQLDEHEYACLKAIVFFDPVIRGLRNVERVKALRYQVQLMLEDYINDRQYESRGRFGEILLTL…	CAICGDRATGKHYGAHSCDGCKGFFRRSVRKNHTYNCRFSRSCTVDKDKRNQCRYCRLRKCIRAGMKKEAVQNER	SLSTILNADHLSRQFSPAMGEVSVMNKKVAGMMDVCDSMKQQLLILVEWAKYIPAFCDLVLDDQVALLRAHAGEHLLLGAAWRSMNLQDMILLGNDCVILRNSSEIEISRIGQRVIDELIQPLRSVQLDEHEYACLKAIVFFDPVIRGLRNVERVKALRYQVQLMLEDYINDRQYESRGRFGEILLTLPVLQSITWQMIEQIQFAKLFGVARIDNLLQE
	Cluster-70816.49496	HNF4-b	N		0.4		403	X	117	192	155.425	4.10901e-47	C	212	355	246.903	1.3837e-80			CACGCTCTTACCGGTAAGTCATTCGTACCTCACCTGTCACGTCGGGAGGCTGCGCCTCACGATTCTAAGGCAACGCGACCCAACTTTCGTAGAAAGGAATTTCCTCCAATGGGAAACTTGCGCGCAGATTTTCAAATCATCGGTGACGATACGCTGTTTACTTACTGAGTCGCTACACAACACAGCATTTAGTTCCTGGTGTGGAGTGTCTGATGATCGTACCAGGAACACCAGCGACATGACTGAGTGTGTAAGCAAGAGTCAGCACCGAGAGCGCCACACAAGACCTTCCTATCGATACATCGTCGACTACTCCTTTCACAACACGACCCTGTCCGCAAAGCCTTGTGTTCTGAGGGCCAGTAACATTTTCCACCACTGTCGAAATATAACCAGATG…	MSLPRGDVDIAGGGGHVAVLTPSSQAYPVTSTPLPPTQHYPNTSSSNSTLMAPPPTPIPSTPTHSVIVPNSAVLQQQSSSTLCTVGGVGVTIMGGAPGSGDVQAACTVGGGLAGLACAICGDRATGKHYGAHSCDGCKGFFRRSVRKNHTYNCRFSRSCTVDKDKRNQCRYCRLRKCIRAGMKKEAVQNERDRISTRRPSYDDAGGGGSNMSLSTILNADHLSRQFSPAMGEVSVMNKKVAGMMDVCDSMKQQLLILVEWAKYIPAFCDLVLDDQVALLRAHAGEHLLLGAAWRSMNLQDMILLGNDCVILRNSSEIEISRIGQRVIDELIQPLRSVQLDEHEYACLKAIVFFDPGKPKTISFKFMHGNKVYHNVSLSPKKTQCFIVISTPLFIFLYMY…	CAICGDRATGKHYGAHSCDGCKGFFRRSVRKNHTYNCRFSRSCTVDKDKRNQCRYCRLRKCIRAGMKKEAVQNER	SLSTILNADHLSRQFSPAMGEVSVMNKKVAGMMDVCDSMKQQLLILVEWAKYIPAFCDLVLDDQVALLRAHAGEHLLLGAAWRSMNLQDMILLGNDCVILRNSSEIEISRIGQRVIDELIQPLRSVQLDEHEYACLKAIVFFD
	Cluster-70816.140853	HNF4-y	Y		1.11		322													CACGCTCTTACCGGTAAGTCATTCGTACCTCACCTGTCACGTCGGGAGGCTGCGCCTCACGATTCTAAGGCAACGCGACCCAACTTTCGTAGAAAGGAATTTCCTCCAATGGGAAACTTGCGCGCAGATTTTCAAATCATCGGTGACGATACGCTGTTTACTTACTGAGTCGCTACACAACACAGCATTTAGTTCCTGGTGTGGAGTGTCTGATGATCGTACCAGGAACACCAGCGACATGACTGAGTGTGTAAGCAAGAGTCAGCACCGAGAGCGCCACACAAGACCTTCCTATCGATACATCGTCGACTACTCCTTTCACAACACGACCCTGTCCGCAAAGCCTTGTGTTCTGAGGGCCAGTAACATTTTCCACCACTGTCGAAATATAACCAGATG…	MSLPRGDVDIAGGGGHVAVLTPSSQAYPVTSTPLPPTQHYPNTSSSNSTLMAPPPTPIPSTPTHSVIVPNSAVLQQQSSSTLCTVGGVGVTIMGGAPGSGDVQAACTVGGGLAGLACAICGDRATGKHYGAHSCDGCKGFFRRSVRKNHTYNCRFSRSCTVDKDKRNQCRYCRLRKCIRAGMKKEAVQNERDRISTRRPSYDDAGGGGSNMSLSTILNADHLSRQFSPAMGEVSVMNKKVAGMMDVCDSMKQQLLILVEWAKYIPAFCDLVLDDQVALLRAHAGEHLLLGAAWRSMNLQDMILLGNDCVILRNSSGKTDPAR	#VALUE!	#VALUE!
Ftz-F1 beta	Cluster-70816.87605	Ftz-F1 beta-A	Y		2.04		453	X	82	167	181.884	1.26157e-56	X	262	422	172.025	7.08951e-52			CTGTGTGTGTGGGTGGAGGCGGGGCAGGAGCGGGCTCTGGCTGGGAGTGTAGGGCCCTGGTAGGACCTCACACACCTCTACTCCCCCACGCAGTCGCCTGGACCCAGTAGGCATGTGTCGGGCTTCTCATCTCCCTACAGCCACACGCCATCAACAGGGCTCAGTCGTAACAACAGCGATGCTTCCCAGTATGGCGGCTCTTATAATAGCTATTCATCCGCTCCATCACCCATCTCTCCCACGCACTACTCCCCATCACAGTCACCTATCCAACAACGCCATATGAACTACTCAATGCCGTCTCACCAGTCACCCAACCTGGGTCGCGTCCCACAGTATCCAGGGGCAGCTCCAGGAGGTTTTTTTAATGCACCCCTTGATCTGCGAGAGACCCACAGC…	MNYSMPSHQSPNLGRVPQYPGAAPGGFFNAPLDLRETHSLAGHPDSSKDPKDDERLTADLAQHSVIAAQSGITRQQLINSPCPICGDKISGFHYGIFSCESCKGFFKRTVQNKKNYVCMRGASCPVTTSTRKKCPACRFDKCLCMGMKLEAIREDRTRGGRSTYQCAPYPLPPTLVTPTTSTHHIDPQRLPDATAVKAEPSDSEELKHSPADEKRPIPLLLQQIHDVEHLWHCSESEMAELRQSEQAAREAMENNSPDFLNSLCHIADHRLYKIVKWCKSLPLFRHITIDDQICLLINSWCELLLLSCCFRSMDSPGEIRVSSGRTMTLQQAENMGIGPCIERMLNLTYQLSRLQVDKYEYMAMKVIVLLSSDVSGLQEGEKVRDSQKKVVQALQEYTL…	CPICGDKISGFHYGIFSCESCKGFFKRTVQNKKNYVCMRGASCPVTTSTRKKCPACRFDKCLCMGMKLEAIREDRTRGGRSTYQC	SLCHIADHRLYKIVKWCKSLPLFRHITIDDQICLLINSWCELLLLSCCFRSMDSPGEIRVSSGRTMTLQQAENMGIGPCIERMLNLTYQLSRLQVDKYEYMAMKVIVLLSSDVSGLQEGEKVRDSQKKVVQALQEYTLTHYPHLPPKFGELLLRIPELQR
	Cluster-70816.74549	Ftz-F1 beta-B	Y		13.99		453	X	82	167	181.884	1.26157e-56	X	262	422	172.025	7.08951e-52			GCCCCGCCTCCACCCACACACACAGTCCCCCACACACCTCTACTCCCCCACGCAGTCGCCTGGACCCAGTAGGCATGTGTCGGGCTTCTCATCTCCCTACAGCCACACGCCATCAACAGGGCTCAGTCGTAACAACAGCGATGCTTCCCAGTATGGCGGCTCTTATAATAGCTATTCATCCGCTCCATCACCCATCTCTCCCACGCACTACTCCCCATCACAGTCACCTATCCAACAACGCCATATGAACTACTCAATGCCGTCTCACCAGTCACCCAACCTGGGTCGCGTCCCACAGTATCCAGGGGCAGCTCCAGGAGGTTTTTTTAATGCACCCCTTGATCTGCGAGAGACCCACAGCCTTGCAGGTCATCCGGATTCCTCTAAGGATCCTAAAGA…	MNYSMPSHQSPNLGRVPQYPGAAPGGFFNAPLDLRETHSLAGHPDSSKDPKDDERLTADLAQHSVIAAQSGITRQQLINSPCPICGDKISGFHYGIFSCESCKGFFKRTVQNKKNYVCMRGASCPVTTSTRKKCPACRFDKCLCMGMKLEAIREDRTRGGRSTYQCAPYPLPPTLVTPTTSTHHIDPQRLPDATAVKAEPSDSEELKHSPADEKRPIPLLLQQIHDVEHLWHCSESEMAELRQSEQAAREAMENNSPDFLNSLCHIADHRLYKIVKWCKSLPLFRHITIDDQICLLINSWCELLLLSCCFRSMDSPGEIRVSSGRTMTLQQAENMGIGPCIERMLNLTYQLSRLQVDKYEYMAMKVIVLLSSDVSGLQEGEKVRDSQKKVVQALQEYTL…	CPICGDKISGFHYGIFSCESCKGFFKRTVQNKKNYVCMRGASCPVTTSTRKKCPACRFDKCLCMGMKLEAIREDRTRGGRSTYQC	SLCHIADHRLYKIVKWCKSLPLFRHITIDDQICLLINSWCELLLLSCCFRSMDSPGEIRVSSGRTMTLQQAENMGIGPCIERMLNLTYQLSRLQVDKYEYMAMKVIVLLSSDVSGLQEGEKVRDSQKKVVQALQEYTLTHYPHLPPKFGELLLRIPELQR
HR78	Cluster-70816.73831	HR78-A	Y		5.93		580	X	127	217	176.877	9.87749e-54	X	355	576	377.443	2.29081e-129			ATCACCACCATCACCATCGCCAGCCGCAGCCGGGACACGCTACTAAGGTGTGTAAGTTGGTAGGGAGGTCAAGGTGGAGTTGACCCTTGACCCGAGAGTGTCACAGTGGGTCCCGGCCCGCCTCAAGTCCTCGCCAGATGACGATGGAAAGCCCCCATCACCCCCTGAAGGAGAGCCCACCGCCTTCCCCAGGAGACGATAGTAAAGGAAGTGATCTAGTGGACAGCACAAGTGCCCTATCCAACCCCCTGTTAGTGACCAGTGCAGGTGGCTTAATGGTGACCAACCCTGCCCTCTTCACCCACACCATGCTCAGTGCCGCCCCCACGCTCCTCCTCGGAAATTCCCCTGTCCTTGGGAGTGACTGGGTGGGACGTCTAAAAGAACTGCAGGAGAGAG…	MTMESPHHPLKESPPPSPGDDSKGSDLVDSTSALSNPLLVTSAGGLMVTNPALFTHTMLSAAPTLLLGNSPVLGSDWVGRLKELQERGGLAAAAAAAAAASSGSDIDSRDLDHSHQYTSRNTGQPVTMDLCVVCGDRASGRHYGAISCEGCKGFFKRSIRKQLGYTCRGNKTCEVTKHHRNRCQYCRLQKCLAMGMRSDCKNDTKDLYKTVQSERKPNSFLGAGDRQEKEGSPPLSINPIAGFESPTLSSSKTPVVGKDIPSQPPTSLAELHLQMAKAFEGAFNMEPREAEWHETSNGDARREDDSPATNGDGDRHANEKQVKRALENLSKFNGSENGDCDDSESNSTYELDGPLLADSLVPFNLTAPSPMPAYLNVHYICESASRLLFLSVHWARNIP…	TMDLCVVCGDRASGRHYGAISCEGCKGFFKRSIRKQLGYTCRGNKTCEVTKHHRNRCQYCRLQKCLAMGMRSDCKNDTKDLYKTVQSERK	LLADSLVPFNLTAPSPMPAYLNVHYICESASRLLFLSVHWARNIPTFQCLSQETQVTLVRGCWSELFTLGMAQCNRIMSLNTILTAIVSHLTQAAASEKLTPSRFKQVSDHINRLQDFVTALSKLQPDEHEYAYLKTIVLFQYENVQGGKRNQIERLQERAAQELRHHVDDTYPDTPERFSRLLLKLPTLKALQPQVMEELFFAGLIGNVQIDSVIPYIMK
	Cluster-70816.80294	HR78-B	Y		6.35		570	X	127	207	187.663	7.786e-58	X	345	566	376.288	4.64283e-129			ATCACCACCATCACCATCGCCAGCCGCAGCCGGGACACGCTACTAAGGTGTGTAAGTTGGTAGGGAGGTCAAGGTGGAGTTGACCCTTGACCCGAGAGTGTCACAGTGGGTCCCGGCCCGCCTCAAGTCCTCGCCAGATGACGATGGAAAGCCCCCATCACCCCCTGAAGGAGAGCCCACCGCCTTCCCCAGGAGACGATAGTAAAGGAAGTGATCTAGTGGACAGCACAAGTGCCCTATCCAACCCCCTGTTAGTGACCAGTGCAGGTGGCTTAATGGTGACCAACCCTGCCCTCTTCACCCACACCATGCTCAGTGCCGCCCCCACGCTCCTCCTCGGAAATTCCCCTGTCCTTGGGAGTGACTGGGTGGGACGTCTAAAAGAACTGCAGGAGAGAG…	MTMESPHHPLKESPPPSPGDDSKGSDLVDSTSALSNPLLVTSAGGLMVTNPALFTHTMLSAAPTLLLGNSPVLGSDWVGRLKELQERGGLAAAAAAAAAASSGSDIDSRDLDHSHQYTSRNTGQPVTMDLCVVCGDRASGRHYGAISCEGCKGFFKRSIRKQLGYTCRGNKTCEVTKHHRNRCQYCRLQKCLAMGMRSDSVQSERKPNSFLGAGDRQEKEGSPPLSINPIAGFESPTLSSSKTPVVGKDIPSQPPTSLAELHLQMAKAFEGAFNMEPREAEWHETSNGDARREDDSPATNGDGDRHANEKQVKRALENLSKFNGSENGDCDDSESNSTYELDGPLLADSLVPFNLTAPSPMPAYLNVHYICESASRLLFLSVHWARNIPTFQCLSQETQ…	TMDLCVVCGDRASGRHYGAISCEGCKGFFKRSIRKQLGYTCRGNKTCEVTKHHRNRCQYCRLQKCLAMGMRSDSVQSERK	LLADSLVPFNLTAPSPMPAYLNVHYICESASRLLFLSVHWARNIPTFQCLSQETQVTLVRGCWSELFTLGMAQCNRIMSLNTILTAIVSHLTQAAASEKLTPSRFKQVSDHINRLQDFVTALSKLQPDEHEYAYLKTIVLFQYENVQGGKRNQIERLQERAAQELRHHVDDTYPDTPERFSRLLLKLPTLKALQPQVMEELFFAGLIGNVQIDSVIPYIMK
	Cluster-70816.128148	HR78-C	Y		8.83		534	X	81	171	174.951	3.10454e-53	X	309	530	377.058	6.84778e-130			CCAGCAGCAGCCGGGACACGCTACTAAGGTGATCTAGTGGACAGCACAAGTGCCCTATCCAACCCCCTGTTAGTGACCAGTGCAGGTGGCTTAATGGTGACCAACCCTGCCCTCTTCACCCACACCATGCTCAGTGCCGCCCCCACGCTCCTCCTCGGAAATTCCCCTGTCCTTGGGAGTGACTGGGTGGGACGTCTAAAAGAACTGCAGGAGAGAGGAGGTCTGGCAGCAGCAGCAGCTGCTGCAGCTGCTGCCAGCTCTGGCAGTGACATTGACAGCAGAGACTTAGATCATTCCCACCAGTACACATCCCGTAACACAGGCCAGCCTGTTACCATGGACCTGTGTGTCGTGTGCGGTGACCGAGCCTCAGGACGTCACTATGGAGCCATCAGTTGT…	MVTNPALFTHTMLSAAPTLLLGNSPVLGSDWVGRLKELQERGGLAAAAAAAAAASSGSDIDSRDLDHSHQYTSRNTGQPVTMDLCVVCGDRASGRHYGAISCEGCKGFFKRSIRKQLGYTCRGNKTCEVTKHHRNRCQYCRLQKCLAMGMRSDCKNDTKDLYKTVQSERKPNSFLGAGDRQEKEGSPPLSINPIAGFESPTLSSSKTPVVGKDIPSQPPTSLAELHLQMAKAFEGAFNMEPREAEWHETSNGDARREDDSPATNGDGDRHANEKQVKRALENLSKFNGSENGDCDDSESNSTYELDGPLLADSLVPFNLTAPSPMPAYLNVHYICESASRLLFLSVHWARNIPTFQCLSQETQVTLVRGCWSELFTLGMAQCNRIMSLNTILTAIVSHL…	TMDLCVVCGDRASGRHYGAISCEGCKGFFKRSIRKQLGYTCRGNKTCEVTKHHRNRCQYCRLQKCLAMGMRSDCKNDTKDLYKTVQSERK	LLADSLVPFNLTAPSPMPAYLNVHYICESASRLLFLSVHWARNIPTFQCLSQETQVTLVRGCWSELFTLGMAQCNRIMSLNTILTAIVSHLTQAAASEKLTPSRFKQVSDHINRLQDFVTALSKLQPDEHEYAYLKTIVLFQYENVQGGKRNQIERLQERAAQELRHHVDDTYPDTPERFSRLLLKLPTLKALQPQVMEELFFAGLIGNVQIDSVIPYIMK
HR96	Cluster-70816.111364	HR96-A1	Y		4.01		654	X	31	124	197.668	6.0979e-61	X	459	633	146.599	6.66363e-41			GAAAGTCTGGTATAGGGGTGTGACTAATACACCAGACCATCTACTTGACACAAAATATGGTAGACATTTAAGAAATTATATTCAGGTACGTCAAGTACCATTCTAAAATATCTCTAGGATTATAAGAAATACAAAATATATGTACAATTTTTACTTGTAATCCTTAACACATGCTGAAAACACTAACTCTCAAATACAAGAATTATATTCGTGTTCATGAATAAGGAAATGTTCTGCATGCTGTTCACATCCTGCATATAGCCAAAACCAGAATGTGCTTCTCAGTTTTTGGTTAGTTCACTGAATAAAGCACAAAGATATGATGAGTGAGGGATGACCTGATCAAAGCCTTTGAGTTTTTAAACATATTTTAAAACATTTTGATGAATTTGACTTAAT…	MEESIASPREEPVSSPQDEASTSGSKRPDSKKCGVCGDRALGYNFNAITCESCKAFFRRNALKNKDFRCPFQDSCKVDQVTRRFCQKCRLRKCFEIGMKKEWIMTEEEKQRKKQKIEENRARKMGETVSDDESVKITNPFSPFTSSRGAEATKPQAVVVGVIRNDEDGSAKVMRVEGQTDVHSQERMIIQSTRIAAERLPLQSSYIADNTNYSSDCASSPLPEQQDVPPQCSTDQEFSGSSLSHSDIMLGMEPLENEEPVREFSPPVNLSDRATSISFNDPKGSLTKGDRDTPILPPDQQESRGVSPNHMHTQMRVSSPSSHPSIGSLAQVMAMNIKKEVEYPEDESGQSPHHHHEPPLEQQQDDSWQNFSVQDALAFLQPGCKPNQNATGLTMMDSIM…	KKCGVCGDRALGYNFNAITCESCKAFFRRNALKNKDFRCPFQDSCKVDQVTRRFCQKCRLRKCFEIGMKKEWIMTEEEKQRKKQKIEENRARK	NIINLTEIAIRRLIKMSKRISAFKSLCQEDQIALLKGGCTEMMILRSVCAYDPDKDSWKIQQDHDRFKNIKLKVLKAAPGNVYEEHKRFILAFQPEWRRDHNIIFLLSAITLFNHERPNIIHADAIKHEQCSYLYLLKRYLECKYGGCEGRTVYHRLLERINHLHILSENHIRV
	Cluster-70816.109514	HR96-A2	Y		2.59		654	X	31	124	197.668	6.0979e-61	X	459	633	146.599	6.66363e-41			GAAAGTCTGGTATAGGGGTGTGACTAATACACCAGACCATCTACTTGACACAAAATATGGTAGACATTTAAGAAATTATATTCAGGTACGTCAAGTACCATTCTAAAATATCTCTAGGATTATAAGAAATACAAAATATATGTACAATTTTTACTTGTAATCCTTAACACATGCTGAAAACACTAACTCTCAAATACAAGAATTATATTCGTGTTCATGAATAAGGAAATGTTCTGCATGCTGTTCACATCCTGCATATAGCCAAAACCAGAATGTGCTTCTCAGTTTTTGGTTAGTTCACTGAATAAAGCACAAAGATATGATGAGTGAGGGATGACCTGATCAAAGCCTTTGAGTTTTTAAACATATTTTAAAACATTTTGATGAATTTGACTTAAT…	MEESIASPREEPVSSPQDEASTSGSKRPDSKKCGVCGDRALGYNFNAITCESCKAFFRRNALKNKDFRCPFQDSCKVDQVTRRFCQKCRLRKCFEIGMKKEWIMTEEEKQRKKQKIEENRARKMGETVSDDESVKITNPFSPFTSSRGAEATKPQAVVVGVIRNDEDGSAKVMRVEGQTDVHSQERMIIQSTRIAAERLPLQSSYIADNTNYSSDCASSPLPEQQDVPPQCSTDQEFSGSSLSHSDIMLGMEPLENEEPVREFSPPVNLSDRATSISFNDPKGSLTKGDRDTPILPPDQQESRGVSPNHMHTQMRVSSPSSHPSIGSLAQVMAMNIKKEVEYPEDESGQSPHHHHEPPLEQQQDDSWQNFSVQDALAFLQPGCKPNQNATGLTMMDSIM…	KKCGVCGDRALGYNFNAITCESCKAFFRRNALKNKDFRCPFQDSCKVDQVTRRFCQKCRLRKCFEIGMKKEWIMTEEEKQRKKQKIEENRARK	NIINLTEIAIRRLIKMSKRISAFKSLCQEDQIALLKGGCTEMMILRSVCAYDPDKDSWKIQQDHDRFKNIKLKVLKAAPGNVYEEHKRFILAFQPEWRRDHNIIFLLSAITLFNHERPNIIHADAIKHEQCSYLYLLKRYLECKYGGCEGRTVYHRLLERINHLHILSENHIRV
SVP	Cluster-70816.79980	SVP-A	Y		6.86		417	X	82	154	172.336	1.75592e-53	X	181	414	478.489	2.1978e-171			CACAGTGCTCCAGGGAGGGTGTGTGACGCGCGCCCCAAACCCTTCAGTGTTAGCCTGCCTGACAGGTCATCCCGCTATCGCCCGCCTGATAGGTGGCCCCGCTCTCCCCGTGTGACAGGTCACCGCGCCATTCTAGGATAATACCCACGTGTCCACCGCCAGCAGTGCCACAGTGGATTATAATGTGCCAGTGATCATGCCGAACTGGCGGTGCCCAGGAGTGTAAAGTTATAACTTGTGAGTCCTCCACCCCTAGCGGAGGTGGTTGTCAATGTTTGTGCCGGAACAGTGCCACGAGAAGATGGCTCTAGTAGTGCCACCGGGGTCCGCGTGGCGAGACCCGCCCGTGTCCCTGCCGCCCACCACGGGGGAGGACGTCACCCGGGAGCTGGGTGCCAG…	MFVPEQCHEKMALVVPPGSAWRDPPVSLPPTTGEDVTRELGASVTPQPAAPQTPTPNSTAGSAPSSAPSPTGDDKNAQNMTCVVCSDKSSGKHYGQFTCEGCKSFFKRSVRRNLQYSCRGNRNCPIDQHHRNQCQYCRLKKCFKVGMRREAVQRGRVPPTQGMGMPSQFMANGDTINGHTYLSSYISLLLRAEPFPTSPYGQCMNANNIMGVDNICELASRLLFSAVGWAKNIPFFPELQVTDQVALLRLVWSELFVLNASQCSMPLHVAPLLAAAGLHASPMAADRVVAFMDHIRIFQEQVEKLKALHVDSAEYSCLKAIVLFTSDACGLSDLSHIEGLQEKSQCALEEYCRTQYPNQPTRFGKLLLRLPSLRTVSSTVIEQLFFVRLVGKTPIETLI…	CVVCSDKSSGKHYGQFTCEGCKSFFKRSVRRNLQYSCRGNRNCPIDQHHRNQCQYCRLKKCFKVGMRREAVQ	YLSSYISLLLRAEPFPTSPYGQCMNANNIMGVDNICELASRLLFSAVGWAKNIPFFPELQVTDQVALLRLVWSELFVLNASQCSMPLHVAPLLAAAGLHASPMAADRVVAFMDHIRIFQEQVEKLKALHVDSAEYSCLKAIVLFTSDACGLSDLSHIEGLQEKSQCALEEYCRTQYPNQPTRFGKLLLRLPSLRTVSSTVIEQLFFVRLVGKTPIETLIRDMLLSGSTFNWPY
	Cluster-70816.79981	SVP-B	Y		1.66		442	X	82	150	165.403	1.12076e-50	X	206	439	478.103	8.32122e-171			CACAGTGCTCCAGGGAGGGTGTGTGACGCGCGCCCCAAACCCTTCAGTGTTAGCCTGCCTGACAGGTCATCCCGCTATCGCCCGCCTGATAGGTGGCCCCGCTCTCCCCGTGTGACAGGTCACCGCGCCATTCTAGGATAATACCCACGTGTCCACCGCCAGCAGTGCCACAGTGGATTATAATGTGCCAGTGATCATGCCGAACTGGCGGTGCCCAGGAGTGTAAAGTTATAACTTGTGAGTCCTCCACCCCTAGCGGAGGTGGTTGTCAATGTTTGTGCCGGAACAGTGCCACGAGAAGATGGCTCTAGTAGTGCCACCGGGGTCCGCGTGGCGAGACCCGCCCGTGTCCCTGCCGCCCACCACGGGGGAGGACGTCACCCGGGAGCTGGGTGCCAG…	MFVPEQCHEKMALVVPPGSAWRDPPVSLPPTTGEDVTRELGASVTPQPAAPQTPTPNSTAGSAPSSAPSPTGDDKNAQNMTCVVCSDKSSGKHYGQFTCEGCKSFFKRSVRRNLQYSCRGNRNCPIDQHHRNQCQYCRLKKCFKVGMRREEKNNGQHLLLISSSHFSQGKIRPEQAVQRGRVPPTQGMGMPSQFMANGDTINGHTYLSSYISLLLRAEPFPTSPYGQCMNANNIMGVDNICELASRLLFSAVGWAKNIPFFPELQVTDQVALLRLVWSELFVLNASQCSMPLHVAPLLAAAGLHASPMAADRVVAFMDHIRIFQEQVEKLKALHVDSAEYSCLKAIVLFTSDACGLSDLSHIEGLQEKSQCALEEYCRTQYPNQPTRFGKLLLRLPSLR…	CVVCSDKSSGKHYGQFTCEGCKSFFKRSVRRNLQYSCRGNRNCPIDQHHRNQCQYCRLKKCFKVGMRR	YLSSYISLLLRAEPFPTSPYGQCMNANNIMGVDNICELASRLLFSAVGWAKNIPFFPELQVTDQVALLRLVWSELFVLNASQCSMPLHVAPLLAAAGLHASPMAADRVVAFMDHIRIFQEQVEKLKALHVDSAEYSCLKAIVLFTSDACGLSDLSHIEGLQEKSQCALEEYCRTQYPNQPTRFGKLLLRLPSLRTVSSTVIEQLFFVRLVGKTPIETLIRDMLLSGSTFNWPY

## Sheet: Expression FPKM
Contig ID	Annotation	10.1	10.1	10.1	10.2	10.2	10.2	11.1	11.1	11.1	11.2.4d	11.2.4d	11.2.4d	11.2.6d	11.2.6d	11.2.6d	11.2.8d	11.2.8d	11.2.8d	GR	GR	GR	Clear PM	Clear PM	Clear PM	H-phase	H-phase	H-phase	Pigmented	Pigmented	Pigmented	Juv-0	Juv-0	Juv-0	Juv-4	Juv-4	Juv-4
Cluster-70816.112855	E75-A	4.55	8.71	3.92	2.26	3.55	6.59	4.19	1.78	1.52	4.49	8.68	1.6	4.45	8.76	5.1	5.65	3.54	21.68	1.58	0	1.82	0.42	0.1	0.27	4.6	3.89	1.74	47.44	4.66	51.78	0	0.41	0.82	2.09	1.18	0.63
Cluster-70816.106367	E75-B	0.08	0.09	0.08	0.18	0.26	0	0.15	0.13	0	0.08	0.37	0	0	0.16	0	0.27	0.09	1.22	0.21	0.07	0.33	0	0	0	0	0.07	0	17.86	5.94	17.57	0.07	0	0	0.14	0	0.15
Cluster-70816.106369	E75-C	5.7	4.86	3.73	7.53	5.59	6.81	7.69	7.43	8.19	13.27	4.64	6.6	5.95	9.05	6.37	7.23	11.27	8.7	8.57	0.77	13.56	11.86	10.86	9.37	10.78	11.18	10.49	31.77	2.32	14.36	12.61	19.83	10.23	13.92	20.39	25.61
Cluster-70816.102179	E75-D	0.06	0	0.34	0.13	0.07	0.06	0.06	0	0.28	0.3	0	0.07	0	0.18	0.18	0.07	0	0.66	0.86	0.11	0.66	0	0.11	0.18	0.05	0.11	0.1	17.72	0.59	12.1	0.06	0.05	0.16	0	0	0
Cluster-70816.87378	E75-E	11.53	6.7	11.61	13.87	9.25	6.05	2.13	6.43	5.11	3.67	8.72	8.59	8.54	10.81	7.41	5.74	10.17	21.64	1.36	5.18	2.06	0.74	0.76	0.77	0	2.06	3.87	36.66	36.08	51.69	1.87	1.29	0.95	2.34	2.11	2.5
Cluster-70816.101607	E75-S1	0.38	0.33	0.18	0.18	0.31	0.2	0.17	0.56	0.18	0.36	0.3	0.26	0.42	0.42	0.1	0.44	0.34	1.8	0.37	0.05	0.53	0.16	0.29	0.22	0.35	0.14	0.04	4.07	0.72	3.27	0.41	0.62	0.45	0.49	0.37	0.75
Cluster-70816.100068	E75-S2	28.1	24.89	34.04	31.28	29.7	20.93	21.19	22.14	22.03	22.57	35.98	26.52	25.74	30.38	30.09	30.54	28.18	65.69	16.31	5.35	19.52	12.58	18.49	11.99	21.57	18.7	15.21	166.01	49.36	158.45	20.15	28.9	12.43	21.95	23.36	27.92
Cluster-70816.103893	E78-L	20	17.98	17.77	17.78	23.2	17.44	17.57	18.82	16.13	27.77	9.94	23.97	11.23	6.56	8.22	16.12	13.97	17.13	1.81	3.15	2.29	2.76	3.17	3.05	4.46	2.76	3.83	3.91	1.37	3.4	1.51	1.79	1.48	1.18	2.47	1.02
Cluster-70816.109596	E78-S	0.91	0.69	2.1	1.46	1.42	1.97	0.19	0.78	0.99	0.73	1.71	1.37	0.61	0.29	0.48	0.7	0.5	0.56	0.08	0.09	0.1	0	0	0	0.07	0.08	0.31	0	0	0	0	0.07	0.06	0.08	0	0.17
Cluster-70816.136923	ECR-A1	0	0.16	0.48	0	0	0.4	0.12	0	0.08	0	0.51	0.17	0	0.63	0.8	0.47	0.82	2.93	0.49	0.81	0.34	0.27	0.47	0.38	0	0.31	0.24	0.19	0.63	0.09	0.64	0.33	0.53	0.13	0.52	0.29
Cluster-70816.76845	ECR-A2	1.79	0.98	1.37	1.37	1.28	1.56	1.02	0.78	1.19	2.37	1.23	1.13	1.13	2.22	1.25	0.19	1.07	6.14	3.05	6.62	5.09	1.56	1.64	1.03	1.6	1.96	1.59	0.34	3.87	0.55	1.14	0.38	0.97	1.32	0.9	1.21
Cluster-70816.61939	ECR-B	0.4	0.54	0.2	0.36	0.2	0.72	0.11	0.31	0.45	0.43	0.12	0.12	0.14	0.29	0.44	0.39	0.35	1.38	1	1.73	1.13	0	0.4	0.46	0.24	0.22	0.3	0.37	0.53	0.37	0.31	0.26	0.61	0.8	0.59	0.33
Cluster-70816.73997	ECR-C	0.42	0.94	1.2	0.21	0.42	1.01	0.32	0	1.11	0.77	1.17	0.37	0.29	0.67	0.62	0.46	0.56	0.83	1.01	2.41	1.87	1.32	1.51	1.62	1.49	1.41	1.5	1.09	1.96	1.64	1.09	0.79	2.07	1.68	0.75	0.57
Cluster-70816.59017	ERR-A	0.3	0.84	1.72	0.8	0.18	0.92	0.57	0	1.54	0.49	1.69	0.16	0.8	0.34	1.64	1.17	1.6	0.4	0	0.48	0.53	0.14	0	0.14	0.42	0	0.19	0.18	0.39	0.14	0.51	1.1	0.65	1.66	1.1	0.7
Cluster-70816.117215	ERR-B	1.87	0.55	0.33	0	1	0.62	0	0.33	0	0.13	0	0	0	0	0.73	0.8	0.53	1.29	0	0.13	0	0	0	0	0	0.59	0.22	0.67	0	0.15	0.58	0	0.12	0.21	0.54	0.2
Cluster-70816.117214	ERR-C	0.31	0.37	0.51	0.17	0.34	0.59	0.44	0	0.52	0.15	0	0	0.32	0.13	0.14	0	0.16	1.58	0	0	0	0	0	0.14	0.33	0.36	0.23	0	0	0.09	0	0	0	0.13	0.37	0.23
Cluster-70816.71782	ERR-D	0.21	0.78	1.6	2.1	1.24	2.71	0	1.22	1.8	0.52	2.98	2.42	1.27	0.67	3.06	0.56	0.37	0.61	0.32	0	0.2	0.4	0.73	0.25	2.11	1.93	2.23	0.14	0	0	0	0	0.65	1.82	0.35	0.55
Cluster-70816.75835	Ftz-F1 alpha-A	3.09	4.08	4.04	5.82	2.95	7.25	1.58	1.8	3.8	2.8	3.18	5.23	2.38	2.06	4.31	1.95	1.46	1.29	187.51	88.37	288.22	18.81	24.01	18.53	5.31	5	4.65	10.27	41.88	19.29	29.27	32.98	22.04	6.31	6.55	7.56
Cluster-70816.127179	Ftz-F1 alpha-B	0	0	0	0	0	0	0	0	0	0	0	0	0	0	0	0	0	0	9.69	10.19	16.91	0	0	0	0	0	0	0	0	0	0	0	0	0	0	0
Cluster-70816.117550	Ftz-F1 alpha-C	1.23	1.69	2.11	1.63	1.85	3.04	0.7	0.68	2.38	1.56	2.2	1.78	0.93	1.16	1.88	0.61	1.07	0.93	3.35	4.67	5.75	3.08	4.41	3.77	2.67	3.14	3.12	1.34	4.72	1.82	3.3	3.16	4.3	3.19	3.08	2.79
Cluster-70816.117551	Ftz-F1 alpha-S	0.05	0.03	0.05	0.04	0	0.03	0	0	0.04	0.04	0.03	0	0	0	0	0	0	0.02	0.74	0.92	1.5	0.38	0.53	0.54	0.02	0.06	0.07	0	0.14	0	0.32	0.33	0.2	0.04	0.13	0.07
Cluster-70816.74549	Ftz-F1 beta	2.86	3.44	4.4	0.67	1.05	3.92	1.56	2.35	2.45	3.61	3.25	2.83	1.98	3.26	3.68	1.96	2.49	6.41	5.26	13.99	10.09	8.82	8.92	7.03	4.57	5.05	3.85	12.14	8.43	13.57	5.95	4.71	6.53	3.6	3.47	4.69
Cluster-70816.49495	HNF4-A1	2.64	1.39	1.43	2.59	2.05	1.74	2.15	2.25	3.11	3.78	0.46	2.25	1.9	0.63	3.44	1.02	2.91	3.78	0.32	0.28	0.35	0.43	0.46	0.19	1.32	0.65	1.36	1.7	1.53	1.55	3.08	2.93	2.35	5.84	5.69	5.18
Cluster-70816.140853	HNF4-A2	0.46	0.56	0.05	0.22	0.12	0.31	0.19	0.18	0.4	0.4	0.08	0	0	0.05	0.22	0	0.22	0.8	0	0.1	0.17	0	0.07	0.05	0.37	0.22	0.26	0.09	0.2	0.35	0.55	0.34	0.95	0.71	0.79	1.11
Cluster-70816.44221	HR38-B1	0.17	0	0	0.39	0	0	0	0	0.38	0.16	0	0	0	0	0	0.21	0	0	0	0	0.5	0	0	0	0.36	0.6	0.5	0	0	0	0	0	1	2.83	1.65	1.21
Cluster-70816.129733	HR38-B2	0.49	0	0.17	0	0	0	0.24	0	0	0.16	0	0	0	0	0.43	0.23	0	0	0.29	2.85	1.55	0.41	1.06	0.97	0.24	0	0.09	17.19	22.46	19.24	14.81	17.24	10.01	0.89	1.28	0.68
Cluster-70816.88741	HR3-A1	0.68	0	0	0.51	0.74	0	0.22	0.22	0	0	0.63	0	0	0.15	0.44	0	0	2.48	1.08	7.21	2.84	0	0.41	0	0	0.35	0.16	15.65	4.69	8.44	0	0	0.36	0.26	0	0
Cluster-70816.81023	HR3-A2	1.45	0.73	0.59	1.34	0.57	0.82	1.11	0.07	0.84	0	0	1.16	0.95	0	0	0.05	0	0.66	1.87	3.37	0.66	0.64	0.23	0.67	0.91	0	0.21	55.4	11.06	24.57	0	0.33	0.14	0	0	0.91
Cluster-70816.81707	HR3-A3	0.8	0	0.58	1.2	0.29	0.83	0	0.95	0.6	0.58	0	1.62	0	1.57	1.53	0.62	1.25	0.44	0	0.29	0	0	0.24	0.24	0.81	1.04	1.13	1.55	0.5	1.8	0.61	0.39	0.14	0.72	1.13	0.34
Cluster-70816.147837	HR3-B	0.19	0.87	1.07	2.2	1.01	0.27	0	0.51	1.2	0.44	0.48	0.83	0.73	4.62	2.13	0.42	1.18	3.35	3.97	17.88	3.88	0.88	1.09	0.96	0.64	1.22	1.44	70.71	18.42	35.74	1.1	0.73	1.13	0.79	1.6	1.44
Cluster-70816.67620	HR3-S	1.21	0.94	2.21	0.8	1.79	1.81	0.63	0.39	1.32	0.31	0.76	0.86	0.11	0.2	0.79	0.24	0.26	4.55	0.4	1.43	0.65	0.34	0.25	0.26	0.52	0.56	1.23	21.43	4	10.8	0.54	0.4	0.65	0.66	0.71	0.68
Cluster-70816.120471	HR4-A1	1.34	0.07	1.61	1.09	0.71	1.56	0.28	0.65	0.07	0	0	0.54	0.62	1.25	0.35	0.14	0.31	2.4	0	0	0.8	0	0.21	0	1.43	0.48	0.67	0.6	0.68	1.42	0.27	0.24	0.41	0	0.23	0.46
Cluster-70816.51914	HR4-A2	0.47	0.8	0.37	0.68	0.39	0.43	0.69	0.83	0.79	0.42	1.53	0	0	0.24	0.63	0	1.16	2.97	0.08	0	0.25	1.41	0.92	0.8	0.64	1.48	1.29	1.15	0.77	0.61	0.1	0	0.44	0	1.02	0.94
Cluster-70816.139118	HR4-A3	0	0.21	0	0	0.17	0.44	0	0	0.82	0.14	0	0.36	0.11	0.19	0.41	0.41	0	1.14	0.48	0.39	0.53	1.03	0.82	1.17	0.64	0.1	0.46	2.65	0.25	0.77	0.74	0.97	0.26	0.82	0.11	0.64
Cluster-70816.125570	HR4-A4	0.21	1.15	0	0.22	0	0.13	0.21	0	0.55	0.76	0.77	0	0.26	0.16	0	0	0	0.14	4.92	1.65	11.89	6.68	5.99	6.49	0	0	0.03	26	3.08	10.56	13.27	16.01	7.13	0.44	0.77	0.75
Cluster-70816.53700	HR4-A5	0.1	0.13	0	0	0	0	0	0	0	0	0	0	0	0.09	0	0	0	0	1.65	2.58	2.87	0.4	0.4	0.23	0.27	0	0.03	10.05	2.82	5.72	0.07	0.36	0	0	0.13	0
Cluster-70816.113754	HR4-B1	0	0	0	0	0	0	0	0	0	0	0	0	0	0	0.12	0	0	0.13	0.25	0.74	0.54	0	0	0	0	0.16	0.23	2.85	0.37	1.61	0	0	0.16	0.16	0	0
Cluster-70816.135082	HR4-B2	0	0	0	0	0	0	0.03	0	0	0.56	0	0.28	0	0	0	0.91	0	0	1.85	0	1.36	1.33	2.29	0.85	0.23	0.31	0.35	2.29	1.33	1.47	0.99	1.6	0.79	0	0	0.16
Cluster-70816.135083	HR4-S	0.04	0.08	0.31	0.27	0	0.11	0	0.12	0.36	0	0.17	0.23	0	0.02	0.14	0	0	0.55	0.07	0.15	0.16	0.39	0.33	0.24	0.27	0.54	0.69	1.65	0.37	0.85	0.14	0.24	0.19	0.17	0.14	0.15
Cluster-70816.73831	HR78-A	1	0.2	1.91	0.8	0.21	0	0.26	0	1.18	0.58	0.11	0	0	0.92	0.3	0	0	2.33	2.9	2.8	5.55	3.98	3.04	1.64	0.15	2.46	0.72	2.41	2.13	2.15	5.57	4.16	5.93	3.74	1.77	4.88
Cluster-70816.80294	HR78-B	0.52	1.13	1.2	0.41	0.66	0.73	0	0.37	0	1.58	1.76	0.58	0.11	0	0.44	0.51	0.33	0.97	0.91	0.4	2.88	1.66	1.84	2.12	2.25	0.97	1.36	1.45	2.7	2.06	2.55	6.35	4.12	2.07	4.23	2.7
Cluster-70816.128148	HR78-C	0.16	0.87	0	1.05	0.84	2.63	0.39	0.74	1.72	0	1.16	1.1	0.48	0	1.88	0.5	0.88	0	0	0	1.59	0.26	1.17	3.06	1.52	0	1.03	0.29	2.35	0.95	8.83	8.06	7.33	0.35	0.26	0
Cluster-70816.111364	HR96	1.41	1.65	1.1	2.12	1.88	1.58	1	0.74	1.3	1.22	1.42	2.2	1.19	1.13	1.56	0.9	1.41	1.87	0.87	1.15	1.39	1.46	1.84	1.36	1.67	1.97	1.02	4.01	1.92	1.75	0.6	1.94	1.14	2.32	2.58	2.78
Cluster-70816.53006	HR97	0.63	0.86	0.16	1.1	1.22	0.65	1.03	0.16	1.14	0.55	0.33	0.2	0.61	1.58	0.71	0.11	0.7	2.16	0.04	0.09	0	0.54	0.35	0.4	0.52	0.16	0.39	0.34	0.24	0.33	0.4	0.96	1.57	0.17	0.43	1.11
Cluster-70816.123251	MAR1	0	0.38	0.23	0.28	0.38	0.59	0	0.47	0.49	0.37	0	0.25	0.5	0.33	0.28	0	0.55	0.48	0.52	2.53	1.96	0.58	0.44	0.41	0.19	0.58	0.52	0.75	0	0.47	0.97	0.95	1.15	0	0.65	1.44
Cluster-70816.111494	MAR2-A	2.68	2.08	2.68	1.98	2.16	3.97	0.72	2.22	3.43	1.6	3.46	2.41	1.92	1.44	2.3	2.64	2.39	2.56	1.38	3.1	1.9	3.51	3.41	3.03	4.09	4.22	4.42	5.5	5.3	4.56	3.62	3.8	4.86	3.08	3.59	4.15
Cluster-70816.120425	MAR2-B	2.4	2.82	3.06	3.19	2.35	3.94	1.27	2.11	3.07	1.57	3.39	2.17	2.28	2.04	3.14	2.29	2.37	2.52	1.45	2.97	1.85	4.57	4.9	4.45	4.09	3.28	2.73	9.9	4.97	5.03	7.08	5.97	6.77	4.73	4.59	4.67
Cluster-70816.100300	MAR3-A	3.63	1.52	2.5	2.02	2.56	1.6	2.91	4.43	2.25	3.61	6.72	2.68	15.64	3.34	5.58	12.04	12.65	2.89	14.71	45.45	36.06	4.09	5.09	6.01	2.19	2.15	2.33	1.39	1.41	1.21	1.73	1.48	1.6	0.95	1.9	2.01
Cluster-70816.76355	MAR3-B	0	0	0	0	0.03	0	0.03	0	0	0	0.06	0	0.09	0	0.09	0.02	0.08	0	0.14	1.36	0.51	0	0	0.03	0	0	0	0	0	0	0.13	0	0	0	0.14	0
Cluster-70816.105623	RXR-A1	0.75	2.9	2.41	3.42	4.26	7.21	0	1.08	4.92	1.2	1.65	4.83	3.19	5.67	3.16	2.56	2.26	7.1	1.03	0.54	3.18	2.65	3.18	5.73	1.24	2.05	2.44	4.71	10.85	4.86	7.39	10.68	10.03	2.32	7.49	4.65
Cluster-70816.104266	RXR-B1	14.52	4.76	7.55	8.27	0	0	21.66	8.52	0.07	12.12	6.51	0.08	0	4.01	6.86	5.92	8.13	0	1.72	3.98	2.8	1.92	1.97	0	5.52	2.39	1.07	0.08	0	0.91	2.17	0	0	2.97	0	2.55
Cluster-70816.104264	RXR-B2	0.42	0	0	0.47	0	0.2	0	0	0.12	0.7	0	0.21	0	0	0	0.12	0	0.17	0	0	0.29	0.2	0.66	0.54	0.27	0	0.62	0.92	0	1.06	2.16	0.23	1	0.98	0	0
Cluster-70816.95097	RXR-D	6.14	27.17	4.92	5.63	21.6	21.17	1.21	6.11	25.13	5.97	7.97	17.28	16.07	11.02	8.44	18.37	4.27	18.94	2.9	3.47	2.19	3.04	3.96	4.38	1.31	3.86	3.23	5.02	7.96	6.61	5.95	9.98	11.38	6.25	8.98	5.23
Cluster-70816.100942	RXR-S1	26.05	11.87	25.11	31.28	23.27	17.54	21.95	27.36	18.14	17.41	26	21.31	9.6	8.28	29.27	12.31	22.96	21.01	8.94	8.67	7.75	10.88	9.78	6.55	6.75	9.8	8.88	5.32	7.32	11.84	15.33	12.83	9.76	17.6	11.34	14.55
Cluster-70816.103461	RXR-S2	0.58	1.55	1.39	0.62	4.04	2.13	0.09	0.44	2.69	0.74	1.52	2.28	0.87	1.14	1.54	0.68	0.4	3.68	0.82	0.53	1.13	1.33	1.14	1.99	1.09	1.09	1	1.08	2.49	1.91	2.88	3.04	3.24	0.92	2.98	1.38
Cluster-70816.79980	Svp-A	1.77	2.95	2.44	1.96	2.39	4.12	2.05	1.13	2.55	3.3	2.51	1.77	1.5	2.55	3.32	1.33	2.01	4.47	2.52	4.14	5.21	5.19	5	4.26	3.35	3.82	2.16	6.86	4.84	6.44	5.23	4.55	3.79	1.93	2.47	2.33
Cluster-70816.79981	Svp-B	1.13	1.43	0.39	0.92	1.05	1.42	0.62	0	0.61	0.76	0	0.89	0.46	0.49	1.21	0	1.66	1.08	0.43	1.38	0.87	0.8	0.92	0.35	0.5	0.81	1.09	1.36	0.96	0.9	1.04	1.13	1.51	1.06	1.21	0.56

## Sheet: Expression RLE
Contig ID	Annotation	10.1	10.1	10.1	10.2	10.2	10.2	11.1	11.1	11.1	11.2.4d	11.2.4d	11.2.4d	11.2.6d	11.2.6d	11.2.6d	11.2.8d	11.2.8d	11.2.8d	GR	GR	GR	Clear PM	Clear PM	Clear PM	H-phase	H-phase	H-phase	Pigmented	Pigmented	Pigmented	Juv-0	Juv-0	Juv-0	Juv-4	Juv-4	Juv-4	mean_rle	max_rle	mean_cov	t_stat [4d > GR]	p_val [4d > GR]
Cluster-70816.112855	E75-A	144.723	293.074	112.58	68.1733	125.902	186.174	212.451	70.0139	44.2291	222.696	257.408	57.2205	181.233	392.676	158.398	234.672	154.756	627.813	91.3315	0	84.8301	15.6399	0	0	151.521	120.22	55.8633	1297.89	160.243	1711.45	0	12.8775	23.1547	61.7654	34.0781	17.4456	205.07	1056.53	68.3217	-1.75976	0.181043
Cluster-70816.106367	E75-B	0	0	0	0	0	0	0	0	0	0	11.9263	0	0	0	0	0	0	40.0284	0	0	16.4187	0	0	0	0	0	0	561.461	235.293	667.791	0	0	0	0	0	0	42.5811	488.182	51.8313	0.221379	0.83662
Cluster-70816.106369	E75-C	148.482	133.109	87.4586	187.222	162.528	156.862	317.241	242.21	195.185	538.646	112.306	195.413	197.482	330.816	161.068	244.75	405.057	205.058	405.457	23.4851	515.822	367.017	318.133	300.243	289.067	281.527	277.052	709.028	64.9085	387.058	322.402	535.133	235.957	335.617	483.227	587.841	290.552	468.895	41.0841	0.165503	0.876711
Cluster-70816.102179	E75-D	0	0	11.1649	0	0	0	0	0	0	0	0	0	0	0	0	0	0	21.7698	56.7363	0	35.5739	0	0	0	0	0	0	564.974	23.3265	466.334	0	0	0	0	0	0	32.7744	351.545	85.478	1.85882	0.204149
Cluster-70816.87378	E75-E	296.025	180.982	269.819	340.866	265.539	137.056	86.1288	206.257	120.188	146.144	207.716	250.474	279.974	389.987	185.095	191.481	360.649	504.217	63.6553	161.333	76.6207	21.8959	21.0811	24.1454	0	50.9792	100.403	807.407	1005.07	1375.69	46.4191	33.6247	21.5008	55.0679	49.0724	56.1293	233.019	1062.72	33.8452	-2.34294	0.0791317
Cluster-70816.101607	E75-S1	13.1566	11.6763	0	0	12.5902	0	0	24.5995	0	19.4859	0	0	18.7483	21.5165	0	20.1559	16.1485	58.9892	23.5248	0	27.3645	0	0	0	12.5042	0	0	125.784	27.3833	122.18	14.3477	22.8934	14.3339	15.6274	11.5865	23.5136	18.2808	91.7823	74.8211	0.974627	0.388616
Cluster-70816.100068	E75-S2	296.964	274.392	322.853	314.411	349.092	193.305	353.128	289.517	211.531	374.408	350.831	319.571	346.218	450.502	307.008	417.515	410.44	624.302	312.741	69.4342	302.378	157.442	217.519	155.371	233.166	189.46	160.796	1498.17	566.935	1731.03	207.62	315.5	116.325	214.318	223.552	261.684	364.984	1265.38	30.8284	-1.48247	0.267584
Cluster-70816.103893	E78-L	285.687	269.722	228.881	242.168	369.694	218.656	396.193	334.931	209.608	620.765	131.189	389.747	203.731	131.789	113.014	298.02	274.524	220.507	47.0496	54.1179	47.8879	46.9198	50.7864	53.5398	65.463	38.0442	55.1084	47.7839	21.2981	50.3641	21.0996	26.4705	18.7443	15.6274	32.0334	12.8946	156.779	380.567	31.342	-2.3397	0.144126
Cluster-70816.109596	E78-S	8.45785	7.00576	17.6778	13.2276	14.8793	16.6369	0	9.46133	8.65352	11.1348	14.9078	15.1148	7.49931	0	4.44939	8.63825	6.72852	4.91577	0	0	0	0	0	0	0	0	3.01964	0	0	0	0	0	0	0	0	0	4.78912	14.9146	38.8981	-10.6058	0.00877347
Cluster-70816.136923	ECR-A1	0	0	12.0953	0	0	10.299	0	0	0	0	12.9201	0	0	25.5509	22.2469	17.2765	32.2969	77.95	26.2924	28.5906	13.6823	0	15.3317	13.6474	0	8.36972	0	0	19.2697	0	17.7237	10.0159	13.7826	0	13.6312	0	10.8604	42.5078	84.4056	2.93192	0.0430133
Cluster-70816.76845	ECR-A2	52.6266	30.3583	36.286	38.6654	42.3489	40.4038	47.3709	28.384	31.7296	108.564	32.7972	37.7871	42.4961	91.4452	35.5951	0	43.0625	163.625	163.29	236.893	218.916	54.2184	53.6611	36.743	48.5456	55.5445	47.5593	8.43245	122.718	15.8554	32.9154	11.4467	25.3599	35.7197	23.8546	31.0987	59.0644	206.366	44.3909	4.44304	0.0115591
Cluster-70816.61939	ECR-B	15.0362	21.0173	0	12.2101	0	23.767	0	13.2459	15.384	25.0533	0	0	0	0	16.0178	18.7162	17.4942	47.7531	69.1906	79.6452	62.9384	0	16.29	20.996	0	0	0	11.946	21.2981	13.99	10.9718	0	20.3982	28.2781	20.4468	10.6191	17.0195	70.5914	56.4649	6.43704	0.00610671
Cluster-70816.73997	ECR-C	13.1566	31.5259	35.3556	0	14.8793	29.3126	15.7903	0	32.6911	38.9718	34.7849	12.9556	0	30.93	19.5773	18.7162	24.2227	24.5788	59.5039	95.9826	88.9348	51.0904	55.5775	65.0877	50.0167	44.1313	49.824	30.2163	68.9653	55.0275	34.6033	26.4705	59.5407	50.6029	22.4915	15.9286	36.1512	81.4738	37.0882	3.81523	0.0224183
Cluster-70816.59017	ERR-A	0	112.092	196.317	96.6636	0	102.198	114.838	0	177.878	94.6458	198.771	0	128.738	60.5152	201.112	191.481	277.215	44.9441	0	72.4975	95.7759	0	0	0	54.4299	0	0	0	52.7382	0	63.2988	143.084	72.2206	194.226	125.407	77.3675	81.9015	171.213	76.0682	-0.64936	0.563122
Cluster-70816.117215	ERR-B	234.94	73.5605	37.2164	0	140.781	69.7164	0	51.0912	0	0	0	0	0	0	89.8776	131.013	91.5079	146.771	0	0	0	0	0	0	0	71.5231	0	71.6758	0	0	70.8946	0	0	0	61.3405	0	37.2753	123.097	99.3769	0	NA
Cluster-70816.117214	ERR-C	38.5302	49.0403	57.6855	0	46.9271	65.7552	86.1288	0	59.6132	0	0	0	51.2453	0	0	0	0	181.181	0	0	0	0	0	0	43.3968	44.1313	0	0	0	0	0	0	0	0	42.2568	0	21.2748	60.3937	106.318	0	NA
Cluster-70816.71782	ERR-D	0	99.2483	173.987	242.168	165.962	288.372	0	183.55	198.07	96.0377	332.941	329.288	194.982	111.617	357.731	87.8222	61.9024	66.0117	69.1906	0	0	56.3037	98.698	0	261.117	225.222	272.522	0	0	0	0	0	69.4641	201.668	38.1674	57.6463	120.547	252.953	53.7752	-2.81177	0.0891952
Cluster-70816.75835	Ftz-F1 alpha-A	164.458	230.023	195.386	298.131	176.263	343.036	133.5	119.213	185.57	232.439	158.023	316.332	162.485	154.65	224.249	135.333	107.656	61.7982	18241.4	5728.33	22492.3	1194.89	1450.77	1217.77	292.745	258.7	252.14	469.406	2419.87	1066.04	1536.05	1824.32	1043.06	311.803	318.289	354.222	1774.18	15487.3	49.8066	3.03116	0.0937604
Cluster-70816.127179	Ftz-F1 alpha-B	0	0	0	0	0	0	0	0	0	0	0	0	0	0	0	0	0	0	1599.69	1119.12	2237.05	0	0	0	0	0	0	0	0	0	0	0	0	0	0	0	137.663	1651.95	33.9475	5.10214	0.0363338
Cluster-70816.117550	Ftz-F1 alpha-C	109.012	157.63	168.404	138.382	183.13	239.254	97.6127	75.6907	193.262	212.953	180.882	178.139	103.74	142.547	161.068	70.5457	129.188	74.4387	539.686	500.335	741.579	324.268	440.787	409.422	243.464	269.353	281.581	101.189	450.303	166.015	286.954	289.029	337.397	261.2	248.088	216.174	242.297	593.867	23.1358	5.33658	0.030341
Cluster-70816.117551	Ftz-F1 alpha-S	0	0	0	0	0	0	0	0	0	0	0	0	0	0	0	0	0	0	121.775	100.067	198.393	40.6638	54.6193	59.8386	0	0	0	0	0	0	27.8515	30.763	0	0	0	0	17.6103	140.078	37.1712	4.69698	0.0424614
Cluster-70816.74549	Ftz-F1 beta	117.47	149.456	163.752	26.4553	48.0717	142.602	101.919	121.105	92.3042	231.047	124.232	131.715	103.74	188.269	146.83	105.099	141.299	238.766	393.002	696.385	604.756	430.619	412.999	353.783	193.447	200.873	160.796	426.541	374.238	576.389	239.691	199.602	237.611	136.926	129.497	169.147	230.845	564.714	22.9918	4.18241	0.0333996
Cluster-70816.49495	HNF4-A1	109.012	60.7166	53.0334	102.769	94.9988	63.3785	140.677	115.428	117.303	243.574	16.8955	105.804	99.9908	36.3091	138.821	54.7089	165.522	141.855	23.5248	0	20.5234	20.8532	21.0811	0	56.6366	25.87	56.6182	59.7298	67.9511	66.2195	124.91	125.198	86.0032	223.992	214.692	188.109	90.0752	208.931	34.9499	-1.61871	0.243911
Cluster-70816.140853	HNF4-A2	23.494	30.3583	0	0	0	13.4679	0	0	18.2685	30.6207	0	0	0	0	0	0	0	37.2194	0	0	0	0	0	0	19.124	0	0	0	0	17.7207	27.0075	17.8855	43.5529	33.4872	36.8043	50.0613	11.0853	40.1176	87.5512	-1	0.42265
Cluster-70816.44221	HR38-B1	0	0	0	16.2802	0	0	0	0	15.384	0	0	0	0	0	0	0	0	0	0	0	32.8374	0	0	0	16.1819	25.87	22.6473	0	0	0	0	0	39.6938	117.577	66.793	47.0273	11.1192	77.1326	76.058	1	0.42265
Cluster-70816.129733	HR38-B2	24.4338	0	0	0	0	0	0	0	0	0	0	0	0	0	21.3571	0	0	0	0	177.67	116.299	25.0239	61.3269	61.9383	0	0	0	761.731	1256.59	1029.67	752.833	923.605	458.684	42.4172	59.9774	30.3402	161.219	1016	32.8539	1.88082	0.200735
Cluster-70816.88741	HR3-A1	36.6507	0	0	26.4553	44.638	0	0	0	0	0	31.8034	0	0	0	22.2469	0	0	122.192	106.553	474.808	224.389	0	24.9141	0	0	18.2612	0	728.001	274.847	473.796	0	0	17.0904	0	0	0	72.9624	492.215	67.998	2.36476	0.139412
Cluster-70816.81023	HR3-A2	72.3616	38.5317	26.0515	64.1032	32.0478	36.4427	87.5643	0	37.4986	0	0	65.8575	59.9945	0	0	0	0	30.1968	170.209	205.239	47.8879	37.5358	0	40.9422	46.339	0	0	2380.06	599.39	1274.96	0	16.4546	0	0	0	39.4422	150.253	1418.14	68.6981	2.26946	0.113917
Cluster-70816.81707	HR3-A3	42.2892	0	27.9123	62.0682	0	38.8194	0	62.4448	28.8451	47.3229	0	98.2465	0	116.996	80.089	43.1912	91.5079	21.0676	0	0	0	0	0	0	44.8679	53.2619	61.9026	70.9731	28.3975	99.7956	32.0714	21.4626	0	35.7197	55.2065	15.9286	35.5663	66.3887	72.5162	-1.71051	0.2293
Cluster-70816.147837	HR3-B	0	7.00576	7.44329	17.2977	9.15651	0	0	3.78453	8.65352	5.5674	2.98156	7.55742	7.49931	55.1361	16.9077	4.31912	13.457	25.2811	60.8877	188.902	47.8879	8.3413	9.58233	9.44821	5.14878	9.89149	12.0785	517.19	171.399	316.175	8.43983	6.43877	8.26954	5.95329	12.2681	10.6191	44.4714	334.921	59.1017	2.08505	0.172185
Cluster-70816.67620	HR3-S	89.2773	73.5605	148.866	56.9806	148.793	119.627	74.645	35.9531	89.4197	36.1881	51.6804	72.3353	0	0	56.9522	0	0	307.586	53.9686	128.658	71.1478	29.1945	0	0	39.7191	40.3268	92.8538	1368.16	321.5	832.873	38.8232	30.0476	42.4503	45.3938	47.7093	43.9933	127.464	840.846	62.8257	1.25295	0.304007
Cluster-70816.120471	HR4-A1	89.2773	0	98.6236	70.2083	52.6499	92.6911	0	54.8757	0	0	0	39.9464	52.4952	118.341	22.2469	0	28.2598	146.068	0	0	77.9889	0	0	0	99.2979	31.1962	46.0495	34.4325	49.6956	98.8629	0	0	23.706	0	0	27.3062	37.6172	71.8498	88.5731	0.434156	0.69367
Cluster-70816.51914	HR4-A2	33.8314	60.7166	23.2603	46.8055	30.9032	27.7281	78.9514	73.7984	51.9211	47.3229	103.361	0	0	0	43.604	0	115.731	195.928	0	0	0	120.949	75.7004	70.3367	47.8101	103.48	95.1186	70.9731	59.8375	45.7008	0	0	28.1164	0	66.793	59.9219	49.4056	103.886	57.8144	-1.68138	0.234711
Cluster-70816.139118	HR4-A3	0	0	0	0	0	27.7281	0	0	53.8441	0	0	29.15	0	0	28.4761	38.8721	0	75.141	62.2715	33.696	56.0973	88.6263	67.0763	103.93	47.8101	0	33.216	165.135	0	56.8928	52.327	72.2573	0	55.0679	0	40.2007	32.9949	86.5443	82.2584	3.14446	0.035302
Cluster-70816.125570	HR4-A4	0	86.4044	0	0	0	0	0	0	35.5756	83.511	50.6866	0	0	0	0	0	0	0	636.553	141.932	1234.14	565.123	481.991	567.942	0	0	0	1584.6	236.308	776.913	927.538	1179.72	449.312	28.2781	49.754	47.0273	254.536	865.939	57.9309	1.97713	0.18516
Cluster-70816.53700	HR4-A5	0	0	0	0	0	0	0	0	0	0	0	0	0	0	0	0	0	0	226.945	236.893	317.429	35.4505	34.4964	0	0	0	0	652.812	231.237	448.614	0	27.9013	0	0	0	0	61.4383	444.221	40.2501	9.09059	0.0118856
Cluster-70816.113754	HR4-B1	0	0	0	0	0	0	0	0	0	0	0	0	0	0	0	0	0	0	0	65.3499	57.4655	0	0	0	0	0	0	179.19	29.4117	122.18	0	0	0	0	0	0	12.5999	110.26	73.5914	1.98775	0.185181
Cluster-70816.135082	HR4-B2	0	0	0	0	0	0	0	0	0	58.4577	0	0	0	0	0	80.6236	0	0	231.096	0	135.454	108.437	178.231	71.3865	0	20.5439	24.1571	134.919	98.377	104.459	65.8307	113.752	47.9633	0	0	0	40.9358	122.184	64.5926	1.47099	0.26179
Cluster-70816.135083	HR4-S	0	0	18.6082	0	0	0	0	0	22.1146	0	0	0	0	0	0	0	0	33.0059	0	0	0	30.2372	24.9141	0	0	35.0007	46.8044	94.8651	26.3691	57.8255	0	0	0	0	0	0	10.8262	59.6865	90.3178	0	NA
Cluster-70816.73831	HR78-A	50.7471	0	87.4586	38.6654	0	0	0	0	54.8056	44.5392	0	0	0	65.8943	0	0	0	107.445	267.076	172.565	411.836	239.812	174.398	101.831	0	120.981	36.9906	104.703	116.633	112.853	277.671	218.918	266.83	175.622	81.7874	217.691	98.5486	283.825	49.226	3.78077	0.0552328
Cluster-70816.80294	HR78-B	25.3735	59.549	54.8942	19.3327	36.626	32.4815	0	22.7072	0	123.875	82.4899	32.3889	0	0	21.3571	33.1133	21.5313	44.2419	83.0287	23.4851	210.707	99.0529	104.447	131.225	116.951	47.1748	69.4517	62.5407	147.058	107.257	125.754	331.239	184.135	96.7409	193.563	119.085	79.5238	213.709	47.9481	0.427147	0.699263
Cluster-70816.128148	HR78-C	0	44.3698	0	48.8405	44.638	112.497	28.7096	43.5221	75.9587	0	51.6804	59.3797	28.7473	0	88.0979	30.2339	57.8653	0	0	0	112.195	0	63.2434	181.616	75.025	0	50.5789	0	121.703	46.6334	419.46	402.781	313.691	14.8832	0	0	69.8986	378.644	61.5246	0.00904925	0.993359
Cluster-70816.111364	HR96	116.53	143.618	82.8066	167.889	173.974	116.458	132.064	75.6907	99.0348	157.279	109.324	206.21	126.238	130.444	125.473	96.4604	161.485	140.45	130.078	114.362	166.924	142.845	172.482	137.524	142.695	158.264	85.3047	283.892	171.399	150.16	48.1071	165.977	83.798	177.854	194.927	201.762	141.383	201.817	23.7862	-0.639812	0.566037
Cluster-70816.53006	HR97	12.2169	17.5144	0	20.3502	26.325	11.0912	31.5806	0	20.1916	16.7022	5.96313	0	14.9986	43.033	13.3482	0	18.8399	37.9216	0	0	0	12.5119	7.66587	9.44821	10.2976	0	7.54909	5.62163	0	6.52868	7.59585	19.3163	27.0138	0	7.49717	18.9626	11.9468	23.7933	74.9203	-1.54603	0.262137
Cluster-70816.123251	MAR1	0	35.0288	0	0	36.626	45.1572	0	51.0912	38.4601	50.1066	0	0	54.9949	40.3435	0	0	65.9395	37.9216	81.6448	264.463	246.281	59.4317	42.1623	43.0418	0	48.6966	46.0495	55.5136	0	41.9701	81.8664	84.4194	87.6571	0	51.1171	109.225	49.978	197.463	64.3028	2.9879	0.0799375
Cluster-70816.111494	MAR2-A	208.627	171.641	189.804	147.539	188.853	274.112	87.5643	217.611	245.183	193.467	250.451	212.687	189.982	155.995	173.526	267.786	257.03	181.181	195.117	292.032	216.18	325.311	299.927	289.745	328.786	318.81	350.278	366.812	445.232	367.472	276.827	305.484	334.641	221.76	254.222	282.922	252.35	393.172	14.8727	0.460018	0.675222
Cluster-70816.120425	MAR2-B	95.8556	119.098	110.719	122.101	105.3	139.433	80.3869	105.967	112.496	97.4295	126.22	98.2465	116.239	114.306	121.913	119.496	130.533	91.2928	105.17	143.974	108.09	216.874	221.352	218.359	168.439	127.068	110.972	338.703	215.009	207.985	277.671	246.819	239.817	174.878	166.983	163.837	151.64	254.769	13.1496	0.752213	0.496606
Cluster-70816.100300	MAR3-A	295.085	130.774	185.152	157.714	233.491	115.666	376.096	454.144	168.263	456.527	509.847	247.236	1624.85	381.918	441.379	1279.9	1421.06	214.187	2178.12	4481.57	4283.92	396.212	468.576	601.536	183.885	169.677	193.257	96.9732	123.732	101.661	137.569	124.483	115.222	71.4394	140.402	142.599	630.67	3647.87	42.938	4.37442	0.0464799
Cluster-70816.76355	MAR3-B	0	0	0	0	0	0	0	0	0	0	0	0	0	0	0	0	0	0	0	120.489	53.3609	0	0	0	0	0	0	0	0	0	0	0	0	0	0	0	4.82916	57.9499	104.185	1.66247	0.238313
Cluster-70816.105623	RXR-A1	61.0844	249.872	178.639	266.588	389.152	522.081	0	109.751	367.294	151.712	125.226	445.888	331.219	648.185	250.056	272.105	252.992	525.285	152.219	53.0968	377.631	256.495	293.219	574.241	103.711	162.068	202.316	328.866	954.358	409.442	591.632	900.712	723.86	174.878	555.472	331.466	341.467	738.735	49.5009	-0.331533	0.756957
Cluster-70816.104266	RXR-B1	1236.72	429.687	584.298	676.645	0	0	2935.56	913.965	0	1606.2	516.804	0	0	480.087	568.632	657.946	956.796	0	267.076	410.479	347.53	194.978	189.73	0	485.456	197.83	92.8538	0	0	79.2768	181.456	0	0	233.667	0	189.626	400.925	1283.17	95.5607	-0.770138	0.520688
Cluster-70816.104264	RXR-B2	37.5904	0	0	40.7005	0	0	0	0	0	97.4295	0	0	0	0	0	0	0	0	0	0	0	0	67.0763	59.8386	0	0	56.6182	70.9731	0	98.8629	191.584	0	79.9389	81.8577	0	0	24.5131	90.5077	124.225	-1	0.42265
Cluster-70816.95097	RXR-D	486.796	2281.54	354.487	428.372	1919.43	1490.98	152.161	609.31	1829.74	736.289	588.362	1553.59	1626.1	1226.44	651.39	1903.29	466.959	1365.18	417.911	332.876	253.122	285.689	355.505	426.219	106.653	296.745	261.199	340.109	681.539	541.881	463.347	819.154	798.837	458.403	647.483	363.324	764.456	1279.6	56.8672	-2.05594	0.169969
Cluster-70816.100942	RXR-S1	1904.89	918.922	1668.23	2196.81	1909.13	1139.23	2553.72	2516.71	1218.22	1980.6	1772.04	1767.36	896.167	851.247	2084.09	1176.24	2318.65	1396.78	1188.69	767.861	827.777	946.737	809.707	588.938	508.993	694.687	661.301	333.082	578.092	895.362	1101.4	970.823	632.344	1192.15	755.17	932.961	1240.42	2096.22	30.2318	-6.11757	0.00830181
Cluster-70816.103461	RXR-S2	48.8676	140.115	107.928	50.8756	385.718	160.823	0	47.3067	210.569	97.4295	120.256	220.245	94.9912	135.823	128.142	74.8648	47.0996	285.114	127.311	54.1179	139.559	134.503	110.197	208.91	95.6202	90.5452	86.8146	78.0002	229.208	168.813	241.379	268.282	245.33	72.1836	231.049	102.398	140.011	251.664	48.9044	-0.843857	0.451151
Cluster-70816.79980	Svp-A	58.2652	102.751	72.572	62.0682	88.1314	121.211	107.661	47.3067	76.9202	169.806	77.5207	65.8575	63.7441	118.341	106.785	57.5883	91.5079	134.832	152.219	166.438	253.122	204.362	186.855	173.217	114.744	122.502	72.4713	195.352	173.427	221.043	170.485	156.677	111.363	58.7887	74.2902	67.5069	119.381	196.607	25.5939	1.89216	0.131547
Cluster-70816.79981	Svp-B	38.5302	51.3756	12.0953	29.5078	40.0597	42.7805	33.0161	0	19.2301	40.3637	0	34.5482	19.9982	22.8613	40.0445	0	78.0508	33.0059	26.2924	57.1811	42.415	32.3225	35.4546	14.6972	16.9174	26.6309	37.7455	39.3514	35.4968	31.7107	34.6033	39.348	45.7581	33.4872	37.4859	16.6871	31.6404	41.9629	45.5588	1.10084	0.339028

## Sheet: SDE
transcript	11.2-4d(1)	11.2-4d(2)	11.2-4d(3)	GR(1)	GR(2)	GR(3)	mean_rle	max_rle	mean_cov	FC	t_stat	p_val
Cluster-0.0	0.001	0.001	0.001	0.001	0.001	0.001	0.162891	1.9437	117.786	1	na	na
Cluster-1.0	0.001	0.001	0.001	0.001	0.001	0.001	0.0634118	0.749942	99.3688		na	na
Cluster-10.0	0.001	0.001	0.001	0.001	0.001	0.001	0.23157	2.76784	110.926	1	na	na
Cluster-100.0	0.001	0.001	0.001	0.001	0.001	0.001	0.166369	1.98543	173.206	1	na	na
Cluster-100.1	0.001	0.001	0.001	0.001	0.001	0.001	0.0216711	0.249054	173.206		na	na
Cluster-10000.0	0.001	0.001	0.001	0.001	0.001	0.001	0.0433762	0.282328	173.206		na	na
Cluster-100000.0	0.001	0.001	0.001	0.001	0.001	4.10568	0.473098	1.36923	158.902	0.000730339	1	0.42265
Cluster-100001.0	1.39285	0.001	0.001	0.001	0.001	0.001	0.392603	2.03602	155.738	464.95	-1	0.42265
Cluster-100002.0	0.001	0.001	0.001	0.001	0.001	0.001	0.0450129	0.529154	173.206		na	na
Cluster-100003.0	0.001	0.001	2.16026	0.001	0.001	0.001	0.390701	1.92061	173.206	720.754	-1	0.42265
Cluster-100004.0	0.001	0.001	0.001	0.001	0.001	0.001	0.373351	1.73565	97.9995	1	na	na
Cluster-100004.1	0.001	0.001	0.001	0.001	0.001	0.001	0.118388	0.480903	173.206		na	na
Cluster-100005.0	4.17655	1.98871	2.16026	0.001	0.001	0.001	0.753542	2.87196	133.47	2775.17	-3.94936	0.0585399
Cluster-100006.0	0.001	0.001	0.001	0.001	0.001	0.001	0.0751565	0.890877	173.206		na	na
Cluster-100006.1	0.001	0.994855	0.001	0.001	0.001	0.001	0.365225	1.00109	131.511	332.285	-1	0.42265
Cluster-100007.0	0.001	0.001	0.001	0.001	0.001	0.001	0.0529492	0.62439	86.6068		na	na
Cluster-100008.0	2.7847	3.97642	0.001	0.001	0.001	0.001	0.647142	2.25404	134.791	2254.04	-1.9128	0.195906
Cluster-100008.1	0.001	2.98256	1.08063	0.001	0.001	0.001	0.414519	1.35473	141.016	1354.73	-1.55325	0.260573
Cluster-100009.0	0.001	0.001	0.001	0.001	0.001	0.001	0.213422	1.4055	173.206	1	na	na
Cluster-100009.1	0.001	0.001	0.001	0.001	0.001	0.001	0.0431054	0.506264	86.6056		na	na
Cluster-10001.0	0.001	0.001	0.001	0.001	0.001	0.001	0.0508323	0.350934	173.206		na	na
Cluster-100011.0	0.001	0.001	0.001	0.001	0.001	0.001	0.601857	2.40051	154.274	1	na	na
Cluster-100012.0	0.001	0.001	0.001	0.001	0.001	0.001	1.20973	3.01139	131.66	1	na	na
Cluster-100013.0	0.001	0.001	0.001	0.001	0.001	0.001	0.236034	1.49888	133.992	1	na	na
Cluster-100013.1	0.001	0.001	0.001	4.15243	0.001	1.36923	0.576919	1.84089	112.988	0.000543216	1.50638	0.270942
Cluster-100014.0	0.001	2.98256	4.31953	0.001	0.001	0.001	0.914979	3.36032	154.936	2434.36	-1.90638	0.196862
Cluster-100015.0	0.001	0.001	0.001	1.38481	0.001	0.001	0.288985	1.32139	149.757	0.00216324	1	0.42265
Cluster-100016.0	0.001	0.001	0.001	0.001	0.001	1.36923	0.351744	3.2257	173.206	0.00218782	1	0.42265
Cluster-100017.0	0.001	0.001	0.001	0.001	0.001	0.001	0.293008	1.42897	143.713	1	na	na
Cluster-100018.0	0.001	0.001	0.001	0.001	0.001	0.001	0.040902	0.252636	173.206		na	na
Cluster-100019.0	0.001	0.001	0.001	0.001	27.5705	0.001	2.24369	9.19083	152.61	0.000108804	1	0.42265
Cluster-10002.0	0.001	0.001	1.08063	0.001	0.001	0.001	0.0309898	0.360877	173.206		-1	0.42265
Cluster-100020.0	0.001	0.001	2.16026	0.001	1.02209	1.36923	0.651093	1.71063	110.536	0.903836	0.092542	0.931797
Cluster-100021.0	0.001	0.001	2.16026	0.001	0.001	0.001	0.0804991	0.720754	173.206		-1	0.42265
Cluster-100022.0	0.001	0.001	2.16026	0.001	0.001	0.001	0.119292	0.720754	173.206		-1	0.42265
Cluster-100023.0	0.001	0.001	0.001	0.001	0.001	1.36923	0.0898296	0.457076	173.206		1	0.42265
Cluster-100024.0	1.39285	0.001	0.001	0.001	2.04318	0.001	1.07056	4.14206	96.6624	0.682017	0.263145	0.807077
Cluster-100025.0	0.001	0.001	0.001	0.001	8.16973	4.10568	0.789784	4.09214	126.425	0.000244371	1.73492	0.224892
Cluster-100026.0	0.001	0.001	1.08063	0.001	0.001	0.001	0.263412	0.868325	150.995		-1	0.42265
Cluster-100027.0	0.001	0.001	0.001	0.001	0.001	0.001	0.15822	1.04366	173.206	1	na	na
Cluster-100028.0	0.001	0.001	0.001	0.001	1.02209	0.001	0.182088	1.02028	140.335	0.00292942	1	0.42265
Cluster-100029.0	0.001	0.001	0.001	0.001	0.001	0.001	0.490114	1.16863	157.132	1	na	na
Cluster-10003.1	0.001	0.001	0.001	0.001	0.001	0.001	0.050634	0.348554	173.206		na	na
Cluster-100030.0	0.001	0.001	0.001	0.001	0.001	0.001	0.267437	1.39598	135.422	1	na	na
Cluster-100031.0	0.001	0.001	0.001	0.001	0.001	0.001	0.0277084	0.321501	173.206		na	na
Cluster-100032.0	0.001	0.001	0.001	0.001	0.001	0.001	0.886071	3.0517	90.9114	1	na	na
Cluster-100033.0	0.001	0.001	0.001	0.001	0.001	0.001	0.171274	0.698488	143.644		na	na
Cluster-100034.0	0.001	0.001	0.001	0.001	0.001	0.001	0.45569	1.75067	149.733	1	na	na
Cluster-100035.0	0.001	0.001	0.001	0.001	0.001	1.36923	0.133471	0.504273	173.206		1	0.42265
Cluster-100037.0	0.001	0.001	0.001	0.001	0.001	0.001	0.105974	0.529154	173.206		na	na
Cluster-100038.0	0.001	0.001	0.001	0.001	0.001	0.001	0.211222	1.59326	121.975	1	na	na
Cluster-100039.0	0.001	1.98871	0.001	0.001	0.001	0.001	0.254729	1.24466	149.103	663.57	-1	0.42265
Cluster-10004.0	0.001	0.001	0.001	0.001	0.001	2.73745	0.0770126	0.913151	173.206		1	0.42265
Cluster-100040.0	0.001	0.001	0.001	0.001	0.001	1.36923	0.307479	1.31415	147.958	0.00218782	1	0.42265
Cluster-100040.1	0.001	0.001	0.001	0.001	0.001	0.001	0.093748	0.764042	173.206		na	na
Cluster-100041.0	2.7847	0.001	0.001	0.001	0.001	0.001	0.487785	1.74591	148.893	928.9	-1	0.42265
Cluster-100041.1	0.001	0.001	0.001	2.76862	0.001	0.001	0.184959	0.923541	173.206		1	0.42265
Cluster-70816.101246	154.496	110.319	137.114	1194.23	1143.62	1150.68	301.812	1162.84	18.1183	0.115214	50.4743	1.46257e-06
Cluster-100043.0	0.001	0.001	5.39916	0.001	0.001	0.001	0.309916	1.90861	173.206	1800.39	-1	0.42265
Cluster-100043.1	0.001	0.001	0.001	0.001	0.001	0.001	0.174079	0.933669	173.206		na	na
Cluster-100045.0	0.001	0.001	0.001	0.001	0.001	0.001	0.257958	1.08346	131.568	1	na	na
Cluster-100046.0	1.39285	0.001	0.001	0.001	0.001	0.001	0.119788	0.962503	173.206		-1	0.42265
Cluster-100047.0	0.001	1.98871	0.001	0.001	0.001	0.001	0.233982	0.759273	151.956		-1	0.42265
Cluster-100048.0	4.17655	1.98871	2.16026	1.38481	1.02209	1.36923	1.16132	2.77517	98.7643	2.20478	-2.12884	0.160165
Cluster-100048.1	0.001	0.001	0.001	0.001	0.001	0.001	0.220508	0.98802	127.471		na	na
Cluster-100048.2	0.001	0.001	0.001	0.001	0.001	0.001	0.234925	0.931411	173.206		na	na
Cluster-100049.0	0.001	0.001	0.001	0.001	0.001	0.001	0.0411781	0.249054	173.206		na	na
Cluster-10005.0	0.001	0.001	1.08063	0.001	1.02209	0.001	0.178657	0.716418	173.206		-0.0393938	0.97047
Cluster-100051.0	0.001	0.001	0.001	0.001	0.001	0.001	0.366634	2.38235	94.0841	1	na	na
Cluster-100054.0	0.001	0.994855	0.001	0.001	0.001	0.001	0.475689	1.24627	155.515	332.285	-1	0.42265
Cluster-100055.1	0.001	0.001	1.08063	0.001	0.001	0.001	0.25411	1.14556	173.206	360.877	-1	0.42265
Cluster-100057.0	0.001	0.001	0.001	0.001	0.001	0.001	0.208739	1.59899	120.857	1	na	na
Cluster-100058.0	0.001	0.001	0.001	0.001	0.001	0.001	0.0882851	1.04842	100.229	1	na	na
Cluster-100059.0	5.5684	1.98871	0.001	2.76862	5.10646	2.73745	1.9088	3.53751	86.5137	0.712187	0.56313	0.614192
Cluster-100060.0	0.001	0.001	0.001	0.001	0.001	0.001	0.0423423	0.497107	173.206		na	na
Cluster-100061.0	0.001	0.994855	0.001	0.001	0.001	0.001	0.36613	1.13088	118.622	332.285	-1	0.42265
Cluster-100062.0	0.001	0.001	0.001	0.001	0.001	0.001	0.148686	1.01234	148.935	1	na	na
Cluster-100062.1	0.001	0.001	0.001	0.001	1.02209	0.001	0.0684028	0.469469	173.206		1	0.42265
Cluster-100063.0	0.001	0.001	0.001	0.001	0.001	1.36923	0.0390063	0.457076	173.206		1	0.42265
Cluster-100064.0	0.001	0.001	0.001	0.001	2.04318	0.001	0.668749	2.8757	140.418	0.00146686	1	0.42265
Cluster-100064.1	0.001	0.001	1.08063	0.001	0.001	1.36923	0.668306	1.47208	146.792	0.789535	0.165585	0.876928
Cluster-100065.0	0.001	0.001	0.001	0.001	0.001	0.001	0.672072	2.25815	121.704	1	na	na
Cluster-100065.1	0.001	0.001	2.16026	0.001	0.001	0.001	0.280437	1.1875	173.206	720.754	-1	0.42265
Cluster-100066.0	2.7847	0.001	0.001	0.001	0.001	0.001	0.460375	1.26251	162.741	928.9	-1	0.42265
Cluster-100067.0	0.001	0.994855	2.16026	1.38481	0.001	0.001	0.479113	1.05204	123.331	2.27581	-0.760045	0.492956
Cluster-100068.0	2.7847	7.95184	2.16026	0.001	0.001	2.73745	3.40237	6.70622	54.7348	4.7078	-1.65201	0.199227
Cluster-10007.0	0.001	0.001	0.001	0.001	3.06428	2.73745	0.667336	2.93428	88.8756	0.000516998	1.99054	0.184797
Cluster-100070.0	0.001	0.001	2.16026	0.001	0.001	0.001	0.334721	0.779418	173.206		-1	0.42265
Cluster-100071.0	0.001	0.001	0.001	0.001	0.001	0.001	0.128959	0.834256	173.206		na	na
Cluster-100071.1	0.001	0.001	0.001	0.001	0.001	0.001	0.0439761	0.265077	173.206		na	na
Cluster-100072.0	0.001	0.994855	0.001	0.001	0.001	0.001	0.445119	1.95944	114.61	332.285	-1	0.42265
Cluster-100073.0	0.001	0.001	0.001	0.001	1.02209	0.001	0.132994	1.24456	173.206	0.00292942	1	0.42265
Cluster-100074.0	2.7847	0.001	0.001	0.001	0.001	4.10568	0.751691	2.00914	134.74	0.678412	0.266349	0.804836
Cluster-100074.1	0.001	0.994855	0.001	0.001	0.001	0.001	0.408752	1.48898	134.044	332.285	-1	0.42265
Cluster-100075.0	0.001	0.001	0.001	0.001	0.001	0.001	0.0688769	0.631756	173.206		na	na
Cluster-100076.0	0.001	0.001	2.16026	0.001	0.001	2.73745	0.217071	0.913151	173.206		0.165585	0.876928
Cluster-100078.0	0.001	0.994855	0.001	0.001	0.001	0.001	0.18648	0.934527	142.363		-1	0.42265
Cluster-100078.1	0.001	0.001	0.001	0.001	0.001	0.001	0.0679678	0.49136	173.206		na	na
Cluster-100079.0	0.001	0.001	0.001	0.001	0.001	1.36923	0.297821	0.962503	158.05		1	0.42265
Cluster-10008.0	0.001	0.001	3.23989	0.001	1.02209	0.001	0.208848	1.08063	153.55	3.16563	-0.653056	0.570906
Cluster-10008.1	0.001	0.001	0.001	0.001	0.001	0.001	0.35651	1.41999	97.7406	1	na	na
Cluster-100080.0	0.001	0.001	0.001	0.001	0.001	0.001	0.0944263	0.631756	173.206		na	na
Cluster-100081.0	1.39285	0.001	0.001	0.001	0.001	0.001	0.314879	1.12681	114.723	464.95	-1	0.42265
Cluster-100082.0	6.96025	1.98871	0.001	4.15243	0.001	2.73745	1.03149	2.98332	114.335	1.29881	-0.285785	0.792363
Cluster-100083.1	0.001	0.001	0.001	0.001	0.001	0.001	0.0950862	0.622779	173.206		na	na
Cluster-100084.0	0.001	0.001	0.001	0.001	0.001	1.36923	0.0600759	0.457076	173.206		1	0.42265
Cluster-100085.0	1.39285	0.001	0.001	0.001	0.001	0.001	0.253875	0.779418	159.682		-1	0.42265
Cluster-100087.0	0.001	0.001	0.001	0.001	0.001	0.001	0.078597	0.621274	173.206		na	na
Cluster-100088.0	0.001	0.001	0.001	0.001	2.04318	0.001	0.526697	1.59899	102.696	0.00146686	1	0.42265
Cluster-10009.0	0.001	0.001	0.001	0.001	0.001	0.001	0.198132	1.24127	173.206	1	na	na
Cluster-100090.0	0.001	0.001	0.001	0.001	0.001	0.001	0.0862102	0.642002	173.206		na	na
Cluster-100091.0	2.7847	0.994855	0.001	0.001	0.001	1.36923	0.29915	1.26019	151.677	2.75706	-0.860354	0.450246
Cluster-100092.0	0.001	0.001	0.001	0.001	0.001	15.0515	4.8276	12.4693	80.7773	0.000199289	1	0.42265
Cluster-100093.0	0.001	0.001	0.001	0.001	1.02209	1.36923	0.518947	1.24605	132.565	0.00125401	1.93953	0.191987
Cluster-100094.0	1.39285	0.001	0.001	0.001	0.001	0.001	0.0840762	0.46495	173.206		-1	0.42265
Cluster-100096.0	0.001	0.001	0.001	0.001	0.001	0.001	0.255365	1.0508	173.206	1	na	na
Cluster-100097.0	0.001	0.001	4.31953	0.001	0.001	0.001	0.202293	1.44051	173.206	1440.51	-1	0.42265
Cluster-100098.0	0.001	0.001	0.001	0.001	0.001	0.001	0.0757726	0.350934	173.206		na	na
Cluster-100099.0	0.001	0.001	0.001	0.001	0.001	0.001	0.0644851	0.449568	173.206		na	na
Cluster-100099.2	0.001	0.001	0.001	0.001	0.001	0.001	0.0408745	0.479494	173.206		na	na
Cluster-100099.3	6.96025	0.001	3.23989	0.001	0.001	0.001	2.3821	5.57182	104.524	3400.38	-1.69076	0.232951
Cluster-100099.4	0.001	0.001	0.001	1.38481	0.001	0.001	0.292004	1.04842	135.481	0.00216324	1	0.42265
Cluster-100099.5	0.001	0.001	0.001	0.001	0.001	0.001	0.518936	3.13882	173.206	1	na	na
Cluster-100099.6	0.001	0.001	0.001	0.001	0.001	0.001	0.912269	2.31868	138.244	1	na	na
Cluster-100099.7	0.001	0.001	0.001	0.001	0.001	0.001	0.353923	1.39598	144.681	1	na	na
Cluster-1001.0	0.001	0.001	0.001	0.001	0.001	0.001	0.409256	4.90007	173.206	1	na	na
Cluster-10010.0	0.001	0.001	0.001	0.001	0.001	0.001	0.0834451	0.745161	173.206		na	na
Cluster-100100.0	0.001	0.001	0.001	0.001	0.001	0.001	0.0865053	0.67713	173.206		na	na
Cluster-100101.0	0.001	0.001	0.001	0.001	0.001	0.001	0.201012	0.745161	173.206		na	na
Cluster-100101.1	0.001	0.001	0.001	0.001	1.02209	0.001	0.0560721	0.341364	173.206		1	0.42265
Cluster-100102.0	0.001	0.001	0.001	0.001	0.001	0.001	0.341813	1.26517	173.206	1	na	na
Cluster-100103.0	0.001	0.001	0.001	0.001	0.001	0.001	0.169429	1.0508	146.572	1	na	na
Cluster-100104.0	0.001	0.001	0.001	8.30387	0.001	8.21036	0.572361	5.50508	103.687	0.000181651	1.9999	0.183517
Cluster-100106.0	0.001	0.001	0.001	4.15243	0.001	2.73745	0.48444	2.29696	108.993	0.000435358	1.88427	0.200205
Cluster-100107.0	0.001	0.001	0.001	0.001	0.001	0.001	0.136577	1.40073	173.206	1	na	na
Cluster-100108.0	0.001	3.97642	5.39916	6.92006	16.3385	17.788	5.5447	13.6822	57.2549	0.228438	2.79987	0.071798
Cluster-100109.0	0.001	0.001	0.001	0.001	3.06428	0.001	0.443087	3.02355	77.9008	0.000978386	1	0.42265
Cluster-100109.1	0.001	0.001	0.001	0.001	1.02209	0.001	0.0687434	0.341364	173.206		1	0.42265
Cluster-10011.0	0.001	0.001	1.08063	0.001	0.001	0.001	0.0309898	0.360877	173.206		-1	0.42265
Cluster-100110.0	1.39285	1.98871	0.001	0.001	8.16973	2.73745	1.45362	3.63606	95.2473	0.310094	1.0149	0.407021
Cluster-100111.0	0.001	0.001	0.001	0.001	1.02209	0.001	0.0576279	0.341364	173.206		1	0.42265
Cluster-100113.0	0.001	0.001	1.08063	0.001	0.001	0.001	0.213458	1.02028	145.188	360.877	-1	0.42265
Cluster-100114.0	0.001	0.001	0.001	0.001	0.001	0.001	0.143399	0.868325	132.276		na	na
Cluster-100115.0	0.001	0.001	0.001	0.001	0.001	2.73745	0.796527	2.35897	109.081	0.00109511	1	0.42265
Cluster-100116.0	0.001	0.994855	0.001	0.001	0.001	0.001	0.238842	1.63959	173.206	332.285	-1	0.42265
Cluster-100117.0	0.001	0.001	0.001	0.001	1.02209	1.36923	0.283195	1.02875	140.226	0.00125401	1.93953	0.191987
Cluster-100119.0	0.001	0.001	0.001	0.001	0.001	0.001	0.0429394	0.504273	173.206		na	na
Cluster-10012.0	0.001	0.001	0.001	0.001	0.001	0.001	0.105251	0.755909	173.206		na	na
Cluster-100120.0	0.001	0.001	0.001	0.001	0.001	0.001	0.288911	1.11496	145.288	1	na	na
Cluster-100121.0	0.001	0.001	0.001	0.001	0.001	0.001	0.258752	1.17867	141.437	1	na	na
Cluster-100122.0	0.001	0.001	0.001	0.001	0.001	0.001	0.0497148	0.321501	173.206		na	na
Cluster-100123.0	0.001	0.994855	0.001	2.76862	0.001	1.36923	0.441243	1.37962	139.774	0.240853	1.2109	0.322209
Cluster-100123.1	0.001	0.001	0.001	0.001	0.001	2.73745	0.301529	0.913151	155.605		1	0.42265
Cluster-100124.0	0.001	0.001	0.001	0.001	0.001	0.001	0.206296	0.834256	137.839		na	na
Cluster-100125.0	0.001	0.001	0.001	0.001	0.001	0.001	0.0271045	0.314254	173.206		na	na
Cluster-100126.0	1.39285	0.001	0.001	0.001	0.001	0.001	0.347566	1.26251	145.249	464.95	-1	0.42265
Cluster-100126.2	1.39285	0.001	1.08063	0.001	0.001	0.001	0.0696523	0.824827	88.6524		-1.95378	0.189942
Cluster-100126.3	9.74395	0.001	0.001	8.30387	0.001	0.001	0.906962	3.24865	173.206	1.17338	-0.112499	0.915977
Cluster-100127.0	0.001	0.001	0.001	0.001	0.001	0.001	0.264357	1.32494	86.066	1	na	na
Cluster-100128.0	0.001	0.001	0.001	0.001	0.001	0.001	0.42649	1.63697	79.9806	1	na	na
Cluster-100129.0	0.001	0.001	0.001	0.001	0.001	0.001	0.0429394	0.504273	173.206		na	na
Cluster-10013.0	0.001	0.001	0.001	1.38481	0.001	4.10568	0.271467	1.8305	139.916	0.0005463	1.51738	0.268461
Cluster-10013.1	0.001	0.001	0.001	0.001	0.001	17.788	0.495082	5.92998	173.206	0.000168635	1	0.42265
Cluster-100130.0	0.001	0.001	0.001	0.001	3.06428	5.47391	0.238116	2.84639	96.4007	0.000351322	1.79674	0.214211
Cluster-100131.0	0.001	0.001	0.001	0.001	2.04318	0.001	0.445663	1.74115	157.376	0.00146686	1	0.42265
Cluster-100131.1	0.001	0.001	0.001	0.001	0.001	0.001	0.196096	1.01153	135.826	1	na	na
Cluster-100132.0	0.001	0.001	0.001	0.001	0.001	0.001	0.310797	1.17475	134.413	1	na	na
Cluster-100133.0	0.001	0.001	0.001	0.001	0.001	0.001	0.0423423	0.497107	173.206		na	na
Cluster-100134.0	0.001	0.001	0.001	0.001	0.001	0.001	0.020507	0.235084	173.206		na	na
Cluster-100135.0	0.001	0.001	0.001	0.001	0.001	0.001	0.14514	1.26251	173.206	1	na	na
Cluster-100136.0	0.001	0.001	0.001	0.001	0.001	0.001	0.0277084	0.321501	173.206		na	na
Cluster-100137.0	0.001	0.001	0.001	0.001	0.001	0.001	0.0828717	0.594252	173.206		na	na
Cluster-100137.1	0.001	0.001	0.001	0.001	0.001	0.001	0.0739238	0.642002	173.206		na	na
Cluster-100138.0	0.001	0.001	0.001	0.001	0.001	0.001	0.0216711	0.249054	173.206		na	na
Cluster-100139.0	0.001	0.994855	0.001	0.001	0.001	0.001	0.0545145	0.332285	173.206		-1	0.42265
Cluster-10014.0	0.001	0.001	0.001	0.001	0.001	0.001	0.204883	1.26317	131.039	1	na	na
Cluster-100140.0	0.001	0.001	0.001	0.001	0.001	0.001	0.0859399	1.02028	103.126	1	na	na
Cluster-100141.0	0.001	0.001	0.001	0.001	0.001	1.36923	0.0390063	0.457076	173.206		1	0.42265
Cluster-100142.0	0.001	2.98256	0.001	0.001	1.02209	0.001	0.2613	0.994855	158.534		-0.622063	0.586654
Cluster-100142.1	0.001	0.001	0.001	0.001	0.001	0.001	1.15196	3.86283	93.5907	1	na	na
Cluster-100143.0	0.001	0.001	0.001	0.001	0.001	0.001	0.244732	1.1205	120.861	1	na	na
Cluster-100144.0	0.001	0.001	0.001	0.001	0.001	0.001	0.13029	0.959233	173.206		na	na
Cluster-100145.0	1.39285	0.994855	0.001	0.001	1.02209	1.36923	0.326478	0.79744	139.185		0.00206593	0.998451
Cluster-100146.0	0.001	0.001	0.001	0.001	0.001	0.001	0.0482887	0.320411	173.206		na	na
Cluster-100147.0	0.001	11.9273	12.9566	12.4553	21.4439	10.9468	13.9163	33.0314	36.5201	0.554895	1.25694	0.280613
Cluster-100148.0	0.001	1.98871	0.001	0.001	0.001	2.73745	0.615947	1.55627	139.302	0.726681	0.221379	0.83662
Cluster-100149.0	0.001	0.994855	1.08063	0.001	1.02209	0.001	0.465435	1.00755	134.348	2.02764	-0.722279	0.510104
Cluster-10015.0	0.001	0.001	1.08063	0.001	1.02209	0.001	0.325142	0.998616	117.415		-0.0393938	0.97047
Cluster-10015.1	0.001	0.001	0.001	0.001	0.001	0.001	0.0221357	0.254628	173.206		na	na
Cluster-100150.0	0.001	0.001	0.001	0.001	0.001	1.36923	0.205385	1.74591	115.3	0.00218782	1	0.42265
Cluster-100151.0	1.39285	0.001	3.23989	0.001	0.001	0.001	0.286696	1.54458	142.614	1544.58	-1.6455	0.241606
Cluster-100152.0	0.001	0.001	1.08063	1.38481	0.001	0.001	0.165277	0.46227	173.206		0.173307	0.871299
Cluster-100153.0	0.001	0.001	0.001	0.001	0.001	2.73745	0.303631	1.43648	173.206	0.00109511	1	0.42265
Cluster-100154.0	0.001	1.98871	0.001	0.001	0.001	2.73745	0.785733	3.07556	137.543	0.726681	0.221379	0.83662
Cluster-100155.0	0.001	0.001	1.08063	0.001	0.001	0.001	0.185219	0.703463	146.165		-1	0.42265
Cluster-100156.0	0.001	0.001	0.001	0.001	0.001	0.001	0.0219697	0.252636	173.206		na	na
Cluster-100157.0	0.001	0.994855	0.001	0.001	0.001	0.001	0.254936	1.47469	137.219	332.285	-1	0.42265
Cluster-100158.0	0.001	0.001	1.08063	0.001	1.02209	0.001	0.659696	3.39925	107.381	1.05716	-0.0393938	0.97047
Cluster-100159.0	0.001	0.001	0.001	0.001	0.001	0.001	0.0780123	0.350934	173.206		na	na
Cluster-10016.0	0.001	0.001	1.08063	0.001	0.001	0.001	0.0923264	0.417628	173.206		-1	0.42265
Cluster-100161.0	0.001	0.001	0.001	0.001	0.001	0.001	0.303816	1.24127	173.206	1	na	na
Cluster-100161.1	0.001	0.001	0.001	0.001	0.001	0.001	0.338428	1.25401	173.206	1	na	na
Cluster-100162.0	0.001	0.994855	0.001	0.001	0.001	0.001	0.398661	1.27864	156.225	332.285	-1	0.42265
Cluster-100163.0	0.001	0.001	0.001	0.001	0.001	0.001	0.0208727	0.239473	173.206		na	na
Cluster-100164.0	0.001	0.001	0.001	0.001	0.001	0.001	0.264187	0.993215	154.081		na	na
Cluster-100165.0	0.001	0.001	0.001	0.001	0.001	0.001	0.114751	0.529154	173.206		na	na
Cluster-100166.0	2.7847	0.001	1.08063	5.53624	3.06428	8.21036	1.9003	5.60363	81.0902	0.22999	2.54939	0.0814887
Cluster-100168.0	1.39285	0.001	1.08063	1.38481	0.001	0.001	0.435573	1.82661	123.79	1.7843	-0.580135	0.59317
Cluster-100169.0	0.001	0.001	1.08063	0.001	0.001	0.001	0.138519	0.469168	173.206		-1	0.42265
Cluster-10017.0	0.001	0.001	0.001	0.001	0.001	2.73745	0.0770126	0.913151	173.206		1	0.42265
Cluster-100171.0	0.001	0.001	0.001	0.001	0.001	0.001	0.0526895	0.621274	173.206		na	na
Cluster-100172.0	0.001	0.001	3.23989	0.001	0.001	0.001	3.55555	10.8984	68.3623	1080.63	-1	0.42265
Cluster-100173.0	0.001	0.001	0.001	0.001	0.001	0.001	0.0301611	0.350934	173.206		na	na
Cluster-100174.0	0.001	0.001	1.08063	0.001	0.001	0.001	0.186961	0.729076	118.529		-1	0.42265
Cluster-100175.0	0.001	0.001	0.001	0.001	0.001	0.001	0.308872	0.745161	173.206		na	na
Cluster-100176.0	0.001	0.001	0.001	0.001	0.001	4.10568	0.247584	1.36923	173.206	0.000730339	1	0.42265
Cluster-100177.0	0.001	0.001	0.001	0.001	1.02209	0.001	0.200008	1.31415	134.324	0.00292942	1	0.42265
Cluster-100177.1	0.001	0.001	0.001	0.001	0.001	0.001	0.0993142	0.700867	173.206		na	na
Cluster-100178.0	0.001	0.001	0.001	0.001	0.001	0.001	0.25075	0.639822	173.206		na	na
Cluster-100178.1	0.001	0.001	0.001	0.001	0.001	0.001	0.0407455	0.477946	173.206		na	na
Cluster-100179.0	0.001	0.001	1.08063	1.38481	0.001	0.001	0.160873	0.834256	173.206		0.173307	0.871299
Cluster-10018.0	0.001	0.001	1.08063	0.001	0.001	0.001	0.0519595	0.360877	173.206		-1	0.42265
Cluster-100180.0	0.001	0.001	0.001	0.001	3.06428	0.001	0.928682	3.6929	109.142	0.000978386	1	0.42265
Cluster-100181.0	0.001	0.001	0.001	0.001	0.001	0.001	0.161744	1.17142	173.206	1	na	na
Cluster-100182.0	0.001	0.001	0.001	0.001	0.001	0.001	0.308407	1.75067	173.206	1	na	na
Cluster-100184.0	0.001	0.994855	0.001	0.001	0.001	0.001	0.306335	2.26661	123.708	332.285	-1	0.42265
Cluster-100185.0	0.001	0.001	0.001	0.001	0.001	0.001	0.182395	0.940761	173.206		na	na
Cluster-100186.1	0.001	0.001	0.001	1.38481	0.001	5.47391	0.521994	2.28657	145.432	0.000437336	1.39112	0.298737
Cluster-100188.0	0.001	0.001	0.001	0.001	0.001	0.001	0.173707	0.714254	99.4028		na	na
Cluster-100189.0	0.001	0.001	2.16026	0.001	0.001	0.001	0.184786	1.01851	173.206	720.754	-1	0.42265
Cluster-10019.0	0.001	0.001	2.16026	0.001	1.02209	1.36923	0.190708	0.79744	128.189		0.092542	0.931797
Cluster-100190.0	0.001	0.001	0.001	0.001	0.001	0.001	0.0865389	0.793232	173.206		na	na
Cluster-100191.0	0.001	0.001	0.001	0.001	0.001	0.001	0.414695	2.73161	132.168	1	na	na
Cluster-100193.0	2.7847	0.001	0.001	0.001	0.001	0.001	0.442701	1.38499	145.854	928.9	-1	0.42265
Cluster-100194.0	0.001	0.001	0.001	0.001	0.001	0.001	0.106371	0.621274	173.206		na	na
Cluster-100195.0	0.001	0.001	0.001	0.001	0.001	1.36923	0.0809457	0.504273	173.206		1	0.42265
Cluster-100196.0	0.001	0.001	0.001	0.001	0.001	0.001	0.614676	1.741	116.654	1	na	na
Cluster-100197.0	0.001	0.001	0.001	0.001	0.001	0.001	0.0706065	0.497107	173.206		na	na
Cluster-100198.0	0.001	0.001	0.001	0.001	0.001	0.001	0.0619755	0.249054	173.206		na	na
Cluster-100199.0	0.001	0.001	2.16026	0.001	0.001	0.001	0.236669	0.759505	152.836		-1	0.42265
Cluster-100199.1	0.001	4.97027	0.001	0.001	7.14864	0.001	2.38036	5.29514	137.662	0.69536	0.250234	0.816145
Cluster-1002.0	0.001	0.001	0.001	0.001	0.001	0.001	0.187696	0.844983	173.206		na	na
Cluster-10020.0	0.001	0.001	1.08063	1.38481	0.001	0.001	0.156912	1.0508	173.206	0.780663	0.173307	0.871299
Cluster-100200.0	0.001	0.001	0.001	0.001	0.001	2.73745	0.106174	0.913151	173.206		1	0.42265
Cluster-100201.0	0.001	0.001	0.001	0.001	0.001	0.001	0.0269075	0.31189	173.206		na	na
Cluster-100202.0	0.001	0.001	1.08063	0.001	1.02209	0.001	0.234944	1.11496	119.129	1.05716	-0.0393938	0.97047
Cluster-100203.0	1.39285	0.001	1.08063	0.001	0.001	0.001	0.120953	0.824827	124.814		-1.95378	0.189942
Cluster-100204.0	0.001	0.001	0.001	0.001	0.001	0.001	0.0965424	0.679341	173.206		na	na
Cluster-100205.0	0.001	0.001	0.001	0.001	0.001	0.001	0.208512	1.24778	129.847	1	na	na
Cluster-100206.0	0.001	2.98256	3.23989	0.001	0.001	0.001	1.1005	5.22101	110.555	2074.49	-1.99489	0.184201
Cluster-100207.0	0.001	0.001	0.001	0.001	0.001	0.001	0.305028	2.52402	173.206	1	na	na
Cluster-100209.0	0.001	0.001	0.001	0.001	0.001	0.001	0.156366	0.679341	144.25		na	na
Cluster-100209.1	0.001	0.001	0.001	0.001	0.001	2.73745	0.126301	0.913151	173.206		1	0.42265
Cluster-10021.0	0.001	0.001	0.001	0.001	4.08537	0.001	0.734712	3.28223	143.337	0.000733969	1	0.42265
Cluster-10021.1	0.001	0.001	0.001	0.001	3.06428	0.001	0.513577	1.9987	97.3469	0.000978386	1	0.42265
Cluster-10021.2	0.001	0.001	0.001	0.001	0.001	0.001	0.441367	1.79527	134.998	1	na	na
Cluster-10021.3	0.001	0.001	0.001	0.001	0.001	0.001	0.873551	3.11964	111.484	1	na	na
Cluster-100210.0	0.001	0.001	0.001	0.001	0.001	0.001	0.0219697	0.252636	173.206		na	na
Cluster-100211.0	0.001	0.001	0.001	0.001	0.001	0.001	0.0736592	0.621274	173.206		na	na
Cluster-100213.0	0.001	0.001	0.001	0.001	4.08537	0.001	0.32506	1.37983	142.516	0.000733969	1	0.42265
Cluster-100214.0	0.001	0.001	0.001	0.001	0.001	0.001	0.0268447	0.311137	173.206		na	na
Cluster-100215.0	0.001	0.001	0.001	0.001	0.001	0.001	0.0327934	0.382521	173.206		na	na
Cluster-100216.0	0.001	0.001	0.001	0.001	4.08537	1.36923	0.374427	1.81853	149.347	0.000549894	1.51427	0.26916
Cluster-100216.1	0.001	0.001	0.001	0.001	0.001	0.001	0.0299628	0.348554	173.206		na	na
Cluster-100217.0	0.001	0.001	0.001	0.001	0.001	0.001	0.047888	0.563656	173.206		na	na
Cluster-100218.0	0.001	0.994855	0.001	0.001	0.001	0.001	0.228177	0.793232	173.206		-1	0.42265
Cluster-100219.0	0.001	0.001	0.001	0.001	1.02209	0.001	0.0293637	0.341364	173.206		1	0.42265
Cluster-10022.0	0.001	0.001	2.16026	0.001	0.001	0.001	0.150175	0.720754	173.206		-1	0.42265
Cluster-100220.0	0.001	0.001	0.001	1.38481	0.001	0.001	0.0589462	0.46227	173.206		1	0.42265
Cluster-100221.0	0.001	0.001	0.001	0.001	0.001	0.001	0.0208727	0.239473	173.206		na	na
Cluster-100222.0	0.001	0.001	0.001	0.001	0.001	0.001	0.0257188	0.297626	173.206		na	na
Cluster-100224.0	0.001	0.001	0.001	1.38481	0.001	0.001	0.110698	0.46227	173.206		1	0.42265
Cluster-100225.0	1.39285	0.001	2.16026	0.001	0.001	1.36923	0.327838	1.1847	148.84	2.59192	-0.933647	0.408195
Cluster-100226.0	0.001	0.001	0.001	0.001	0.001	0.001	0.0811252	0.962503	173.206		na	na
Cluster-100228.0	0.001	0.001	0.001	0.001	2.04318	2.73745	0.355415	1.59388	125.64	0.0006274	1.93953	0.191987
Cluster-100229.0	0.001	0.001	0.001	0.001	0.001	0.001	0.0960239	0.497107	173.206		na	na
Cluster-10023.0	0.001	0.001	2.16026	0.001	0.001	0.001	0.144261	0.720754	173.206		-1	0.42265
Cluster-100230.0	0.001	0.001	0.001	0.001	0.001	0.001	0.066131	0.314254	173.206		na	na
Cluster-100231.0	0.001	0.001	0.001	4.15243	0.001	0.001	0.714794	3.7468	112.385	0.00072212	1	0.42265
Cluster-100232.0	0.001	0.001	0.001	0.001	0.001	0.001	0.532561	2.56501	173.206	1	na	na
Cluster-100234.0	0.001	0.001	0.001	0.001	0.001	0.001	0.0627248	0.254628	173.206		na	na
Cluster-100235.0	0.001	0.001	0.001	0.001	0.001	0.001	0.157494	0.745161	173.206		na	na
Cluster-100236.0	0.001	0.001	0.001	0.001	0.001	0.001	0.946383	10.178	28.6214	1	na	na
Cluster-100237.0	0.001	0.001	0.001	0.001	0.001	0.001	0.0593223	0.700867	173.206		na	na
Cluster-100238.0	1.39285	1.98871	0.001	0.001	0.001	0.001	0.190895	1.12752	132.345	1127.52	-1.9128	0.195906
Cluster-100239.0	0.001	0.001	0.001	0.001	0.001	5.47391	0.230748	1.8253	173.206	0.000547854	1	0.42265
Cluster-100239.1	0.001	0.001	0.001	0.001	6.12755	0.001	0.846695	3.65524	142.134	0.000489432	1	0.42265
Cluster-10024.0	0.001	0.001	0.001	0.001	0.001	6.84213	0.372384	2.28138	173.206	0.000438332	1	0.42265
Cluster-100241.0	0.001	0.001	0.001	13.8391	0.001	0.001	2.16472	6.08615	144.265	0.000216746	1	0.42265
Cluster-100242.0	0.001	0.001	3.23989	0.001	0.001	0.001	0.375374	1.24778	149.173	1080.63	-1	0.42265
Cluster-100243.0	0.001	0.001	0.001	1.38481	0.001	0.001	0.0601103	0.46227	173.206		1	0.42265
Cluster-100244.0	0.001	0.001	0.001	0.001	0.001	0.001	0.0271045	0.314254	173.206		na	na
Cluster-100244.1	0.001	0.001	0.001	0.001	0.001	1.36923	0.122447	0.457076	173.206		1	0.42265
Cluster-100245.0	0.001	0.001	0.001	0.001	0.001	0.001	0.0205196	0.235235	173.206		na	na
Cluster-100246.0	0.001	0.001	0.001	0.001	0.001	0.001	0.0647484	0.520801	114.957		na	na
Cluster-100247.0	0.001	0.001	0.001	0.001	0.001	1.36923	0.0714404	0.457076	173.206		1	0.42265
Cluster-100248.0	0.001	0.001	0.001	0.001	0.001	0.001	0.0785588	0.683652	118.482		na	na
Cluster-100249.0	0.001	0.001	0.001	0.001	0.001	0.001	0.121808	0.320411	173.206		na	na
Cluster-100250.0	0.001	0.001	8.63805	0.001	0.001	0.001	0.390338	2.88002	173.206	2880.02	-1	0.42265
Cluster-100251.0	0.001	1.98871	0.001	0.001	0.001	2.73745	1.12168	2.44578	117.551	0.726681	0.221379	0.83662
Cluster-100252.0	0.001	0.001	0.001	0.001	0.001	0.001	0.0526895	0.621274	173.206		na	na
Cluster-100253.0	0.001	0.001	0.001	0.001	0.001	0.001	0.169974	0.934527	113.113		na	na
Cluster-100254.0	0.001	0.001	0.001	0.001	0.001	0.001	0.110761	0.67713	173.206		na	na
Cluster-100255.0	4.17655	0.001	0.001	6.92006	7.14864	0.001	1.90799	4.6899	95.9818	0.296989	1.20892	0.307165
Cluster-100256.0	0.001	0.001	0.001	0.001	0.001	0.001	0.130224	1.55168	173.206	1	na	na
Cluster-100256.2	0.001	0.001	6.47879	0.001	0.001	0.001	1.84285	5.28563	153.465	2160.26	-1	0.42265
Cluster-100257.0	0.001	0.001	0.001	0.001	0.001	1.36923	0.112296	0.642002	173.206		1	0.42265
Cluster-100258.0	0.001	0.001	0.001	0.001	0.001	0.001	0.020507	0.235084	173.206		na	na
Cluster-100259.0	0.001	0.001	0.001	0.001	0.001	0.001	0.094537	0.755909	173.206		na	na
Cluster-10026.0	0.001	0.001	1.08063	0.001	0.001	0.001	0.196966	0.989756	141.19		-1	0.42265
Cluster-100260.0	0.001	0.001	0.001	0.001	0.001	0.001	0.547336	2.18442	123.957	1	na	na
Cluster-100261.0	0.001	6.95798	9.71768	0.001	0.001	0.001	1.04849	5.55889	121.971	5558.89	-1.92256	0.194462
Cluster-100262.0	0.001	0.994855	0.001	0.001	0.001	0.001	0.221127	1.68946	90.8365	332.285	-1	0.42265
Cluster-100263.0	0.001	0.001	0.001	0.001	0.001	0.001	0.0423423	0.497107	173.206		na	na
Cluster-100264.0	0.001	0.001	0.001	0.001	0.001	0.001	0.187355	1.92401	173.206	1	na	na
Cluster-100265.0	0.001	0.001	0.001	0.001	0.001	4.10568	0.38173	1.74829	154.822	0.000730339	1	0.42265
Cluster-100266.0	0.001	0.001	0.001	0.001	0.001	0.001	0.020507	0.235084	173.206		na	na
Cluster-100268.0	2.7847	0.001	0.001	0.001	0.001	0.001	0.326189	1.9074	107.249	928.9	-1	0.42265
Cluster-100269.0	0.001	0.001	0.001	0.001	0.001	0.001	0.0257188	0.297626	173.206		na	na
Cluster-10027.1	0.001	0.001	0.001	0.001	0.001	2.73745	0.22447	0.913151	151.657		1	0.42265
Cluster-100270.0	0.001	0.001	0.001	0.001	0.001	0.001	0.163856	0.759505	173.206		na	na
Cluster-100271.0	0.001	0.001	0.001	0.001	0.001	2.73745	0.0770126	0.913151	173.206		1	0.42265
Cluster-100272.0	0.001	0.001	0.001	0.001	0.001	0.001	0.273717	1.14556	145.974	1	na	na
Cluster-100273.0	0.001	0.001	0.001	0.001	0.001	0.001	0.0367456	0.24618	173.206		na	na
Cluster-100274.0	0.001	0.001	0.001	0.001	0.001	0.001	0.024444	0.282328	173.206		na	na
Cluster-100276.0	0.001	0.001	0.001	1.38481	0.001	0.001	0.129278	0.844983	173.206		1	0.42265
Cluster-100277.0	0.001	0.001	0.001	0.001	0.001	0.001	0.0935715	0.49136	173.206		na	na
Cluster-100278.0	0.001	0.994855	0.001	0.001	0.001	0.001	0.0820239	0.642002	173.206		-1	0.42265
Cluster-100279.0	0.001	0.001	0.001	0.001	0.001	0.001	0.16681	1.01048	103.553	1	na	na
Cluster-10028.0	0.001	0.001	0.001	0.001	0.001	2.73745	0.0770126	0.913151	173.206		1	0.42265
Cluster-100280.0	0.001	0.001	0.001	0.001	0.001	0.001	0.345573	2.18442	128.949	1	na	na
Cluster-100280.1	0.001	0.001	0.001	0.001	0.001	0.001	0.830957	3.33583	116.515	1	na	na
Cluster-100282.0	1.39285	0.001	0.001	0.001	0.001	0.001	0.0866429	0.46495	173.206		-1	0.42265
Cluster-100283.1	0.001	0.001	0.001	0.001	0.001	0.001	0.0230064	0.265077	173.206		na	na
Cluster-100284.0	0.001	1.98871	0.001	0.001	0.001	0.001	0.313166	1.01552	133.936	663.57	-1	0.42265
Cluster-100285.0	0.001	0.001	0.001	0.001	0.001	0.001	0.0788418	0.700867	173.206		na	na
Cluster-100286.0	0.001	0.001	0.001	0.001	2.04318	0.001	0.548628	2.10839	145.917	0.00146686	1	0.42265
Cluster-100287.0	0.001	0.001	0.001	0.001	0.001	0.001	0.413431	2.01409	173.206	1	na	na
Cluster-100288.0	0.001	1.98871	0.001	0.001	2.04318	0.001	0.352616	1.13088	156.854	0.973365	0.0191149	0.985666
Cluster-100288.1	0.001	0.001	0.001	0.001	1.02209	0.001	0.214903	0.642002	156.309		1	0.42265
Cluster-100288.2	0.001	0.994855	0.001	0.001	0.001	0.001	0.105141	0.622779	173.206		-1	0.42265
Cluster-100290.0	0.001	0.001	0.001	0.001	0.001	0.001	0.4377	1.26251	173.206	1	na	na
Cluster-100291.0	0.001	0.001	0.001	0.001	0.001	0.001	0.135371	1.0508	173.206	1	na	na
Cluster-100292.0	0.001	0.001	0.001	1.38481	1.02209	0.001	0.209853	0.802634	146.435		1.93506	0.192635
Cluster-100293.0	0.001	0.001	0.001	0.001	0.001	0.001	0.120976	1.44071	173.206	1	na	na
Cluster-100294.0	0.001	0.001	0.001	0.001	0.001	4.10568	0.169809	1.36923	173.206	0.000730339	1	0.42265
Cluster-100295.0	0.001	0.001	0.001	0.001	0.001	1.36923	0.149642	0.50667	173.206		1	0.42265
Cluster-100295.1	1.39285	0.001	1.08063	1.38481	2.04318	5.47391	1.07135	2.9673	106.066	0.277972	1.60374	0.227438
Cluster-100296.0	0.001	0.001	0.001	0.001	0.001	0.001	0.206295	0.622779	155.445		na	na
Cluster-100297.0	0.001	0.001	0.001	0.001	0.001	0.001	0.0508323	0.350934	173.206		na	na
Cluster-100298.0	0.001	0.001	0.001	0.001	0.001	0.001	0.200041	2.38949	111.207	1	na	na
Cluster-100299.0	0.001	0.001	0.001	0.001	0.001	0.001	0.0544168	0.642002	173.206		na	na
Cluster-1003.0	0.001	0.001	0.001	0.001	0.001	0.001	0.174046	0.755909	173.206		na	na
Cluster-10030.0	0.001	0.001	1.08063	0.001	0.001	0.001	0.117747	0.497107	173.206		-1	0.42265
Cluster-100300.0	0.001	1.98871	0.001	0.001	0.001	0.001	0.682433	2.06724	138.857	663.57	-1	0.42265
Cluster-100301.0	0.001	0.001	0.001	0.001	0.001	0.001	0.0894516	0.594252	173.206		na	na
Cluster-100302.0	0.001	0.001	0.001	1.38481	0.001	0.001	0.0547532	0.46227	173.206		1	0.42265
Cluster-100303.0	0.001	0.001	0.001	0.001	0.001	0.001	0.114374	0.857014	133.471		na	na
Cluster-100303.1	0.001	0.001	0.001	0.001	0.001	0.001	0.183848	1.26251	173.206	1	na	na
Cluster-100304.0	0.001	0.001	0.001	0.001	0.001	0.001	0.204837	1.34578	173.206	1	na	na
Cluster-100305.0	0.001	0.001	0.001	0.001	0.001	0.001	0.0216711	0.249054	173.206		na	na
Cluster-100306.0	0.001	0.001	0.001	0.001	0.001	0.001	0.205811	1.29891	127.592	1	na	na
Cluster-100307.0	0.001	0.001	0.001	0.001	0.001	0.001	0.210531	0.703463	149.432		na	na
Cluster-100308.0	0.001	0.001	0.001	0.001	0.001	0.001	0.047888	0.563656	173.206		na	na
Cluster-100308.1	0.001	0.001	0.001	0.001	0.001	0.001	0.124945	0.479494	173.206		na	na
Cluster-100309.0	0.001	0.001	0.001	0.001	2.04318	0.001	0.345789	1.32193	148.593	0.00146686	1	0.42265
Cluster-10031.0	0.001	0.001	0.001	0.001	0.001	0.001	0.0216711	0.249054	173.206		na	na
Cluster-100310.0	0.001	0.001	0.001	0.001	0.001	1.36923	0.103953	0.780359	121.827		1	0.42265
Cluster-100310.1	0.001	0.001	0.001	0.001	0.001	0.001	0.738379	1.88052	159.353	1	na	na
Cluster-100311.0	0.001	0.001	0.001	0.001	0.001	1.36923	0.248748	1.0136	118.731	0.00218782	1	0.42265
Cluster-100312.0	0.001	0.001	0.001	0.001	0.001	0.001	0.0450129	0.529154	173.206		na	na
Cluster-100313.0	0.001	0.001	0.001	0.001	3.06428	0.001	0.429204	2.47008	107.653	0.000978386	1	0.42265
Cluster-70816.152678	12.5277	0.001	0.001	285.066	295.097	291.433	34.9372	290.532	14.8013	0.0143755	56.1346	2.07172e-06
Cluster-100316.0	0.001	0.001	0.001	0.001	0.001	0.001	0.0219697	0.252636	173.206		na	na
Cluster-100317.0	2.7847	0.001	0.001	0.001	0.001	0.001	0.43315	1.283	147.707	928.9	-1	0.42265
Cluster-100318.0	0.001	0.001	2.16026	0.001	0.001	0.001	0.109915	0.720754	173.206		-1	0.42265
Cluster-100319.0	0.001	0.001	0.001	0.001	0.001	0.001	0.164448	1.26251	173.206	1	na	na
Cluster-100320.0	0.001	3.97642	2.16026	0.001	0.001	0.001	0.846338	2.04589	100.197	2045.89	-1.77967	0.217092
Cluster-100321.1	0.001	0.001	2.16026	0.001	0.001	2.73745	0.253996	0.913151	173.206		0.165585	0.876928
Cluster-100322.0	0.001	0.994855	2.16026	2.76862	0.001	0.001	0.75538	1.64322	118.552	1.13914	-0.115375	0.914435
Cluster-100323.0	0.001	1.98871	0.001	0.001	0.001	2.73745	0.738924	1.74447	114.477	0.726681	0.221379	0.83662
Cluster-100324.0	0.001	3.97642	0.001	12.4553	5.10646	0.001	1.886	5.85425	123.124	0.226526	1.17617	0.338342
Cluster-70816.95562	411.989	408.475	432.933	20.7582	0.001	21.8926	230.29	417.799	21.8048	29.3867	-38.67	2.81008e-06
Cluster-100325.0	0.001	0.001	0.001	0.001	0.001	0.001	0.28533	1.41542	126.481	1	na	na
Cluster-100326.0	0.001	0.001	0.001	0.001	0.001	0.001	0.0721005	0.504273	173.206		na	na
Cluster-100327.0	0.001	0.001	0.001	0.001	0.001	0.001	0.0277084	0.321501	173.206		na	na
Cluster-100328.0	0.001	0.001	0.001	0.001	0.001	0.001	0.0219697	0.252636	173.206		na	na
Cluster-100329.0	0.001	0.001	0.001	1.38481	0.001	0.001	0.0394392	0.46227	173.206		1	0.42265
Cluster-10033.0	0.001	0.001	2.16026	0.001	0.001	0.001	0.154021	0.720754	173.206		-1	0.42265
Cluster-100330.0	0.001	0.001	0.001	0.001	0.001	0.001	0.0276176	0.320411	173.206		na	na
Cluster-100331.0	0.001	0.001	0.001	0.001	0.001	0.001	0.0892429	0.49136	173.206		na	na
Cluster-100333.0	0.001	0.001	1.08063	0.001	0.001	0.001	0.105578	0.546124	136.687		-1	0.42265
Cluster-100334.0	0.001	0.001	0.001	0.001	1.02209	2.73745	0.171226	1.25352	134.699	0.000797757	1.56883	0.25724
Cluster-100335.0	0.001	0.001	0.001	0.001	0.001	0.001	0.14858	1.0508	173.206	1	na	na
Cluster-100336.0	0.001	0.001	0.001	0.001	0.001	0.001	0.149345	1.0508	173.206	1	na	na
Cluster-100337.0	0.001	0.001	0.001	0.001	0.001	1.36923	0.191643	0.985896	106.692		1	0.42265
Cluster-100338.0	2.7847	1.98871	0.001	0.001	2.04318	1.36923	0.762506	1.59147	97.4273	1.39872	-0.443551	0.68238
Cluster-10034.0	0.001	0.001	0.001	0.001	0.001	0.001	0.215931	0.949071	141.379		na	na
Cluster-100340.0	1.39285	0.001	0.001	0.001	0.001	0.001	0.279694	1.43075	113.075	464.95	-1	0.42265
Cluster-100342.0	0.001	4.97027	0.001	0.001	0.001	0.001	2.69143	7.64874	80.0966	1657.42	-1	0.42265
Cluster-100343.0	0.001	0.001	0.001	0.001	0.001	0.001	0.291712	0.960844	135.288		na	na
Cluster-100343.1	1.39285	0.001	0.001	0.001	0.001	0.001	0.147302	0.46495	173.206		-1	0.42265
Cluster-100344.0	0.001	0.001	0.001	0.001	0.001	0.001	0.248822	0.642002	173.206		na	na
Cluster-100344.1	0.001	0.001	0.001	0.001	0.001	0.001	0.0872411	0.497816	131.642		na	na
Cluster-100345.0	0.001	0.001	1.08063	0.001	0.001	0.001	0.131251	0.890877	173.206		-1	0.42265
Cluster-100346.0	1.39285	0.001	0.001	0.001	0.001	0.001	0.462153	1.94705	133.621	464.95	-1	0.42265
Cluster-100347.0	0.001	0.001	6.47879	0.001	0.001	0.001	0.629226	2.16026	173.206	2160.26	-1	0.42265
Cluster-100347.1	0.001	10.9334	0.001	0.001	0.001	0.001	1.34588	3.64513	173.206	3645.13	-1	0.42265
Cluster-100348.0	0.001	0.001	0.001	0.001	0.001	1.36923	0.359625	1.30751	126.414	0.00218782	1	0.42265
Cluster-100349.0	0.001	0.001	0.001	0.001	0.001	0.001	0.290161	1.283	173.206	1	na	na
Cluster-10035.0	0.001	0.001	0.001	0.001	0.001	6.84213	0.228387	2.28138	173.206	0.000438332	1	0.42265
Cluster-100350.0	0.001	0.001	0.001	0.001	0.001	0.001	0.417806	1.68962	121.631	1	na	na
Cluster-100351.0	1.39285	0.001	0.001	0.001	2.04318	0.001	0.628942	1.25401	141.226	0.682017	0.263145	0.807077
Cluster-100352.0	0.001	0.001	0.001	0.001	0.001	0.001	0.0628958	0.282328	173.206		na	na
Cluster-100353.0	0.001	0.001	0.001	0.001	0.001	2.73745	0.124253	0.913151	173.206		1	0.42265
Cluster-100354.0	0.001	0.001	1.08063	0.001	0.001	2.73745	0.156354	0.913151	173.206		0.563213	0.618029
Cluster-100355.0	0.001	0.001	0.001	0.001	0.001	0.001	0.0205196	0.235235	173.206		na	na
Cluster-100355.1	0.001	0.001	0.001	0.001	0.001	0.001	0.162915	1.44071	173.206	1	na	na
Cluster-100356.0	0.001	0.001	4.31953	11.0715	1.02209	1.36923	0.685394	4.4876	148.043	0.320997	0.847753	0.464248
Cluster-100357.0	0.001	0.001	0.001	0.001	0.001	0.001	0.20221	1.1875	173.206	1	na	na
Cluster-100358.0	0.001	0.001	0.001	0.001	0.001	0.001	0.0458397	0.31189	173.206		na	na
Cluster-100359.0	0.001	0.001	0.001	0.001	0.001	0.001	0.0409919	0.480903	173.206		na	na
Cluster-10036.0	0.001	0.001	0.001	0.001	0.001	0.001	0.827474	4.90007	173.206	1	na	na
Cluster-100360.0	0.001	0.001	0.001	0.001	0.001	0.001	0.0268447	0.311137	173.206		na	na
Cluster-100361.0	0.001	0.001	0.001	0.001	0.001	0.001	0.0216711	0.249054	173.206		na	na
Cluster-100362.1	0.001	0.001	0.001	0.001	0.001	1.36923	0.0390063	0.457076	173.206		1	0.42265
Cluster-100362.2	0.001	0.001	0.001	0.001	0.001	0.001	0.0216711	0.249054	173.206		na	na
Cluster-100363.0	0.001	0.001	3.23989	0.001	0.001	0.001	0.25242	1.08063	173.206	1080.63	-1	0.42265
Cluster-100364.0	0.001	0.001	0.001	0.001	0.001	0.001	0.0902939	0.759273	117.761		na	na
Cluster-100365.0	0.001	0.001	0.001	0.001	0.001	0.001	0.055109	0.34017	173.206		na	na
Cluster-100366.0	0.001	6.95798	16.1955	0.001	0.001	0.001	1.5757	7.71815	129.311	7718.15	-1.64532	0.241641
Cluster-100367.1	0.001	1.98871	0.001	0.001	0.001	0.001	0.47147	2.72515	119.436	663.57	-1	0.42265
Cluster-100369.0	0.001	0.001	0.001	0.001	0.001	1.36923	0.0610127	0.457076	173.206		1	0.42265
Cluster-100370.0	0.001	2.98256	0.001	0.001	0.001	0.001	0.572665	1.90888	148.727	994.855	-1	0.42265
Cluster-100371.0	0.001	0.001	0.001	0.001	0.001	0.001	0.0620204	0.469168	173.206		na	na
Cluster-100372.0	0.001	0.001	3.23989	0.001	0.001	0.001	0.582572	2.66047	112.293	1080.63	-1	0.42265
Cluster-100372.1	0.001	0.001	0.001	0.001	0.001	0.001	0.437649	1.79527	173.206	1	na	na
Cluster-100373.0	0.001	0.001	0.001	0.001	0.001	0.001	0.140342	0.563656	173.206		na	na
Cluster-100374.0	0.001	0.001	0.001	0.001	0.001	4.10568	0.211241	1.36923	173.206	0.000730339	1	0.42265
Cluster-100375.0	0.001	0.001	0.001	0.001	0.001	0.001	0.0257188	0.297626	173.206		na	na
Cluster-100376.0	0.001	0.001	0.001	0.001	0.001	0.001	0.0690439	0.504273	173.206		na	na
Cluster-100377.0	2.7847	0.001	0.001	0.001	0.001	1.36923	0.580325	1.40281	139.144	2.03227	-0.456343	0.68001
Cluster-100378.0	0.001	0.001	1.08063	0.001	0.001	0.001	0.319454	1.283	173.206	360.877	-1	0.42265
Cluster-100379.0	0.001	0.001	0.001	0.001	0.001	0.001	0.0804907	0.703252	173.206		na	na
Cluster-10038.0	0.001	0.001	3.23989	0.001	0.001	0.001	0.0909693	1.08063	173.206	1080.63	-1	0.42265
Cluster-100380.0	0.001	0.001	0.001	0.001	0.001	0.001	0.131832	0.480903	173.206		na	na
Cluster-100381.0	0.001	0.001	0.001	0.001	0.001	0.001	0.104639	1.24466	114.197	1	na	na
Cluster-100382.0	0.001	0.001	0.001	0.001	1.02209	0.001	0.175169	1.75067	173.206	0.00292942	1	0.42265
Cluster-100383.0	0.001	0.001	0.001	0.001	0.001	0.001	0.725584	2.55739	109.883	1	na	na
Cluster-100384.0	0.001	0.001	0.001	0.001	0.001	0.001	0.0455916	0.297626	173.206		na	na
Cluster-100385.0	0.001	0.001	0.001	0.001	0.001	0.001	0.0606851	0.469168	173.206		na	na
Cluster-100387.0	1.39285	0.001	0.001	0.001	0.001	0.001	0.113186	0.46495	173.206		-1	0.42265
Cluster-100388.0	0.001	0.001	0.001	0.001	0.001	1.36923	0.0390063	0.457076	173.206		1	0.42265
Cluster-100389.0	0.001	0.001	0.001	1.38481	0.001	0.001	0.133643	0.631756	173.206		1	0.42265
Cluster-10039.0	0.001	0.001	0.001	0.001	0.001	0.001	0.204494	0.700867	173.206		na	na
Cluster-100390.0	0.001	0.001	0.001	0.001	0.001	0.001	0.165215	0.940761	173.206		na	na
Cluster-100391.0	0.001	0.001	0.001	0.001	0.001	0.001	0.0219697	0.252636	173.206		na	na
Cluster-100392.0	0.001	1.98871	5.39916	0.001	0.001	0.001	0.991718	2.70414	101.764	2462.96	-1.56191	0.258715
Cluster-100393.0	0.001	0.001	0.001	0.001	0.001	0.001	0.0301611	0.350934	173.206		na	na
Cluster-100394.0	0.001	0.001	0.001	0.001	0.001	0.001	0.60229	1.89327	173.206	1	na	na
Cluster-100396.0	1.39285	0.001	0.001	1.38481	0.001	0.001	0.32564	1.16251	116.683	1.0058	-0.00409619	0.996928
Cluster-100397.0	1.39285	0.001	0.001	0.001	0.001	0.001	0.0396625	0.46495	173.206		-1	0.42265
Cluster-100398.0	0.001	0.994855	0.001	0.001	1.02209	0.001	0.56947	1.26039	130.814	0.973404	0.0191149	0.985666
Cluster-100399.0	0.001	0.001	0.001	0.001	0.001	0.001	0.309317	1.27173	152.004	1	na	na
Cluster-1004.0	0.001	0.001	0.001	0.001	0.001	0.001	0.197143	1.50597	92.1471	1	na	na
Cluster-1004.1	0.001	0.001	0.001	0.001	0.001	0.001	0.235091	1.53314	57.7409	1	na	na
Cluster-100400.0	0.001	0.001	0.001	1.38481	0.001	0.001	0.0601103	0.46227	173.206		1	0.42265
Cluster-100401.0	0.001	0.001	0.001	0.001	3.06428	0.001	0.968842	3.32511	136.617	0.000978386	1	0.42265
Cluster-100401.1	4.17655	1.98871	2.16026	0.001	0.001	6.84213	1.10008	2.77517	134.702	1.21645	-0.206946	0.852467
Cluster-100402.0	0.001	0.001	0.001	1.38481	0.001	0.001	0.179128	0.621274	173.206		1	0.42265
Cluster-100403.0	0.001	0.001	0.001	1.38481	5.10646	0.001	0.41892	2.16409	151.149	0.000462088	1.41893	0.291718
Cluster-100404.0	0.001	0.001	0.001	0.001	0.001	0.001	0.0680943	0.320411	173.206		na	na
Cluster-100404.1	0.001	0.001	0.001	0.001	0.001	1.36923	0.102091	0.457076	173.206		1	0.42265
Cluster-100405.0	0.001	0.001	2.16026	0.001	0.001	0.001	0.182315	0.720754	148.394		-1	0.42265
Cluster-100406.0	0.001	0.001	0.001	0.001	1.02209	0.001	0.102287	0.642002	173.206		1	0.42265
Cluster-100407.0	0.001	2.98256	3.23989	0.001	0.001	0.001	0.357197	2.20187	86.8187	2074.49	-1.99489	0.184201
Cluster-100408.0	2.7847	0.001	0.001	0.001	0.001	2.73745	0.154338	0.9289	173.206		-0.0121039	0.990923
Cluster-100409.0	0.001	0.001	0.001	0.001	0.001	0.001	0.424762	2.81428	173.206	1	na	na
Cluster-10041.0	0.001	0.001	0.001	1.38481	0.001	0.001	0.0589462	0.46227	173.206		1	0.42265
Cluster-100410.0	0.001	0.001	0.001	0.001	0.001	2.73745	0.356893	1.31415	151.464	0.00109511	1	0.42265
Cluster-100411.0	0.001	0.001	2.16026	0.001	0.001	0.001	0.348173	1.58874	142.229	720.754	-1	0.42265
Cluster-100411.1	0.001	9.93955	20.514	0.001	17.3596	0.001	12.3443	42.2002	62.1517	1.75414	-0.5271	0.626018
Cluster-100412.0	0.001	0.001	0.001	0.001	0.001	0.001	0.0538129	0.321501	173.206		na	na
Cluster-100413.0	0.001	3.97642	0.001	0.001	0.001	0.001	0.432138	1.32614	173.206	1326.14	-1	0.42265
Cluster-100414.0	0.001	0.001	0.001	0.001	0.001	0.001	0.265988	1.23981	141.202	1	na	na
Cluster-100414.1	0.001	0.001	0.001	0.001	0.001	0.001	0.340476	2.52402	173.206	1	na	na
Cluster-100415.0	0.001	0.001	0.001	0.001	0.001	0.001	0.0544168	0.642002	173.206		na	na
Cluster-100416.0	0.001	0.001	1.08063	0.001	1.02209	0.001	0.685745	2.50077	146.176	1.05716	-0.0393938	0.97047
Cluster-100417.0	0.001	0.001	0.001	0.001	0.001	0.001	0.0724481	0.469168	173.206		na	na
Cluster-100418.0	0.001	0.001	0.001	4.15243	4.08537	0.001	0.424581	2.74627	126.437	0.000364131	1.9998	0.18353
Cluster-100419.0	0.001	0.001	0.001	0.001	0.001	0.001	0.024444	0.282328	173.206		na	na
Cluster-10042.0	0.001	0.001	0.001	0.001	0.001	0.001	0.145377	0.749942	141.287		na	na
Cluster-100420.0	0.001	0.001	0.001	0.001	0.001	0.001	0.0595336	0.469168	173.206		na	na
Cluster-100420.1	0.001	0.001	0.001	0.001	0.001	0.001	0.293686	1.12631	158.75	1	na	na
Cluster-100421.0	0.001	0.001	0.001	0.001	0.001	0.001	0.0475811	0.321501	173.206		na	na
Cluster-100422.0	0.001	0.001	0.001	0.001	0.001	0.001	0.277506	1.42931	96.1846	1	na	na
Cluster-100423.0	0.001	0.001	0.001	0.001	0.001	0.001	0.0208727	0.239473	173.206		na	na
Cluster-100424.0	0.001	0.001	0.001	1.38481	0.001	0.001	0.147498	0.865889	130.685		1	0.42265
Cluster-100425.0	0.001	0.001	2.16026	0.001	0.001	0.001	0.140933	0.720754	173.206		-1	0.42265
Cluster-100426.0	0.001	0.001	0.001	0.001	2.04318	0.001	0.109417	0.681728	173.206		1	0.42265
Cluster-70816.92962	13.9195	13.915	14.0362	0.001	0.001	0.001	11.0572	22.734	31.424	13956.9	-351.718	8.0836e-06
Cluster-100428.0	0.001	0.001	0.001	0.001	0.001	0.001	0.0706594	0.321501	173.206		na	na
Cluster-100429.0	0.001	0.994855	0.001	0.001	0.001	2.73745	0.878004	1.87109	97.0083	0.363888	0.598555	0.598953
Cluster-10043.0	0.001	0.001	0.001	0.001	0.001	0.001	0.149836	0.755909	173.206		na	na
Cluster-100430.0	0.001	0.994855	3.23989	0.001	0.001	0.001	0.185064	1.41192	137.687	1411.92	-1.47283	0.278684
Cluster-100431.0	0.001	0.001	0.001	0.001	0.001	0.001	0.0429394	0.504273	173.206		na	na
Cluster-100432.0	0.001	0.001	0.001	0.001	0.001	0.001	0.020507	0.235084	173.206		na	na
Cluster-100433.0	0.001	0.001	0.001	0.001	0.001	0.001	0.132996	0.696108	173.206		na	na
Cluster-100434.0	1.39285	0.001	0.001	0.001	0.001	0.001	0.228261	1.1875	173.206	464.95	-1	0.42265
Cluster-100436.0	0.001	0.001	0.001	0.001	0.001	0.001	0.157003	0.621274	173.206		na	na
Cluster-100436.1	0.001	0.001	0.001	0.001	0.001	0.001	0.040014	0.469168	173.206		na	na
Cluster-100437.0	0.001	0.001	0.001	0.001	0.001	1.36923	0.150277	0.844983	173.206		1	0.42265
Cluster-100438.0	0.001	0.001	0.001	0.001	0.001	2.73745	0.177966	0.960805	173.206		1	0.42265
Cluster-100438.1	0.001	0.994855	0.001	1.38481	0.001	0.001	0.723465	2.06056	103.32	0.718811	0.228884	0.831268
Cluster-100439.0	0.001	0.001	3.23989	4.15243	0.001	0.001	0.543824	1.38481	173.206	0.780346	0.173307	0.871299
Cluster-10044.0	0.001	0.001	0.001	0.001	2.04318	0.001	0.137019	0.700867	173.206		1	0.42265
Cluster-100440.0	0.001	2.98256	0.001	0.001	0.001	0.001	0.337743	1.13694	173.206	994.855	-1	0.42265
Cluster-100441.0	0.001	0.001	0.001	0.001	0.001	0.001	0.19032	1.2075	128.271	1	na	na
Cluster-100442.0	0.001	0.001	4.31953	0.001	0.001	0.001	0.120959	1.44051	173.206	1440.51	-1	0.42265
Cluster-100443.0	0.001	0.001	0.001	0.001	0.001	1.36923	0.0390063	0.457076	173.206		1	0.42265
Cluster-100444.0	0.001	0.001	1.08063	0.001	0.001	0.001	0.130358	0.745161	173.206		-1	0.42265
Cluster-100445.0	0.001	0.994855	0.001	0.001	0.001	0.001	0.442437	2.22401	137.843	332.285	-1	0.42265
Cluster-100446.0	0.001	0.001	0.001	0.001	0.001	5.47391	0.250066	1.8253	173.206	0.000547854	1	0.42265
Cluster-100447.0	0.001	0.001	0.001	0.001	1.02209	0.001	0.0552084	0.341364	173.206		1	0.42265
Cluster-100448.1	0.001	0.001	0.001	0.001	0.001	0.001	0.391501	1.2438	123.474	1	na	na
Cluster-100449.0	0.001	0.001	0.001	0.001	0.001	0.001	0.0639091	0.755909	173.206		na	na
Cluster-10045.0	0.001	0.001	0.001	0.001	0.001	0.001	0.192783	1.12631	173.206	1	na	na
Cluster-10045.1	0.001	0.001	0.001	1.38481	0.001	0.001	0.0920443	0.46227	173.206		1	0.42265
Cluster-10045.2	1.39285	0.001	1.08063	0.001	0.001	0.001	0.168311	0.824827	110.593		-1.95378	0.189942
Cluster-100450.0	0.001	0.994855	0.001	0.001	0.001	0.001	0.294138	1.79116	137.626	332.285	-1	0.42265
Cluster-100451.0	0.001	0.001	0.001	0.001	0.001	0.001	0.0292642	0.34017	173.206		na	na
Cluster-100452.0	0.001	0.001	0.001	0.001	0.001	0.001	0.695108	1.84954	173.206	1	na	na
Cluster-70816.108482	125.268	137.153	236.44	1632.9	1607.2	1736.28	425.436	1658.79	15.209	0.100246	28.2144	1.0509e-05
Cluster-100453.1	0.001	0.001	2.16026	0.001	0.001	0.001	0.342934	1.95648	125.098	720.754	-1	0.42265
Cluster-100454.0	0.001	16.8965	31.3103	0.001	0.001	6.84213	10.3689	16.5072	43.7985	7.04367	-1.4777	0.264035
Cluster-100455.0	0.001	0.994855	0.001	0.001	0.001	0.001	0.325119	1.79202	120.455	332.285	-1	0.42265
Cluster-100456.0	0.001	0.001	0.001	0.001	0.001	0.001	0.0230064	0.265077	173.206		na	na
Cluster-100457.0	0.001	0.001	0.001	1.38481	0.001	0.001	0.543785	2.44578	126.3	0.00216324	1	0.42265
Cluster-100458.0	2.7847	0.001	0.001	0.001	0.001	0.001	0.347102	1.24466	140.992	928.9	-1	0.42265
Cluster-100459.0	0.001	0.001	0.001	0.001	0.001	0.001	0.539181	1.01234	173.206	1	na	na
Cluster-10046.0	0.001	0.001	1.08063	0.001	0.001	1.36923	0.106351	0.457076	173.206		0.165585	0.876928
Cluster-100460.0	0.001	0.001	0.001	0.001	0.001	1.36923	0.38576	1.71295	109.316	0.00218782	1	0.42265
Cluster-100461.0	0.001	0.001	1.08063	0.001	0.001	0.001	0.0729292	0.504273	173.206		-1	0.42265
Cluster-100462.0	0.001	0.001	0.001	0.001	1.02209	0.001	0.440435	1.10321	158.752	0.00292942	1	0.42265
Cluster-100464.0	0.001	0.001	0.001	0.001	0.001	0.001	0.12297	0.700867	173.206		na	na
Cluster-100466.0	0.001	0.001	0.001	1.38481	0.001	2.73745	0.39188	1.47469	124.44	0.000727579	1.73859	0.224238
Cluster-100467.0	1.39285	0.001	0.001	0.001	0.001	0.001	0.0549765	0.46495	173.206		-1	0.42265
Cluster-100468.0	0.001	0.001	0.001	0.001	0.001	1.36923	0.208793	0.940761	173.206		1	0.42265
Cluster-100469.0	0.001	0.994855	0.001	0.001	0.001	0.001	0.154205	0.844983	173.206		-1	0.42265
Cluster-100470.0	0.001	0.994855	0.001	0.001	0.001	0.001	0.177268	0.563656	173.206		-1	0.42265
Cluster-100471.0	0.001	0.001	0.001	2.76862	0.001	1.36923	0.161496	1.37962	121.076	0.000724839	1.72551	0.226577
Cluster-100472.0	0.001	0.001	0.001	0.001	2.04318	0.001	0.21547	0.745161	156.493		1	0.42265
Cluster-100473.0	0.001	0.001	0.001	0.001	0.001	0.001	0.0277084	0.321501	173.206		na	na
Cluster-100474.0	0.001	0.001	0.001	0.001	0.001	0.001	0.232804	0.993215	173.206		na	na
Cluster-100475.0	4.17655	0.001	0.001	0.001	0.001	0.001	1.50135	3.14326	128.917	1392.85	-1	0.42265
Cluster-100476.0	0.001	0.001	1.08063	0.001	0.001	0.001	0.190885	0.529154	173.206		-1	0.42265
Cluster-100477.0	0.001	0.994855	0.001	0.001	2.04318	0.001	0.917385	3.02422	114.198	0.487416	0.461579	0.676825
Cluster-100478.0	0.001	0.001	0.001	0.001	0.001	0.001	0.109043	0.497107	173.206		na	na
Cluster-100479.0	0.001	0.001	0.001	0.001	0.001	0.001	0.0595385	0.703463	88.1092		na	na
Cluster-10048.0	0.001	0.001	2.16026	0.001	2.04318	0.001	0.176157	0.720754	173.206		-0.0393938	0.97047
Cluster-100480.0	0.001	0.001	0.001	0.001	0.001	0.001	0.235881	1.14556	173.206	1	na	na
Cluster-100481.0	0.001	0.001	0.001	0.001	0.001	0.001	0.0429394	0.504273	173.206		na	na
Cluster-100482.0	2.7847	0.001	0.001	0.001	0.001	0.001	0.439998	1.26251	156.74	928.9	-1	0.42265
Cluster-100482.1	0.001	0.001	0.001	0.001	0.001	0.001	0.0268447	0.311137	173.206		na	na
Cluster-100483.0	0.001	0.001	0.001	1.38481	0.001	0.001	0.0661476	0.46227	173.206		1	0.42265
Cluster-100485.0	0.001	0.001	0.001	0.001	0.001	2.73745	0.185624	0.913151	173.206		1	0.42265
Cluster-100487.0	0.001	0.001	0.001	0.001	0.001	0.001	0.0806157	0.469469	173.206		na	na
Cluster-100488.0	0.001	0.001	0.001	0.001	0.001	0.001	0.116024	0.759505	173.206		na	na
Cluster-100489.0	0.001	0.001	0.001	0.001	0.001	0.001	0.0269075	0.31189	173.206		na	na
Cluster-10049.0	0.001	0.001	2.16026	0.001	0.001	2.73745	0.136992	0.913151	173.206		0.165585	0.876928
Cluster-100490.0	0.001	0.001	0.001	0.001	0.001	0.001	0.138617	0.700867	173.206		na	na
Cluster-100491.0	2.7847	0.001	0.001	0.001	0.001	0.001	0.539365	3.01229	133.525	928.9	-1	0.42265
Cluster-100492.0	0.001	0.001	0.001	0.001	0.001	0.001	0.0544168	0.642002	173.206		na	na
Cluster-100492.1	0.001	0.001	0.001	0.001	0.001	0.001	0.282496	1.89327	173.206	1	na	na
Cluster-100493.0	0.001	0.001	0.001	0.001	0.001	0.001	0.0450129	0.529154	173.206		na	na
Cluster-100494.0	0.001	0.001	0.001	0.001	0.001	0.001	0.18264	1.5604	111.877	1	na	na
Cluster-100494.1	0.001	0.001	0.001	0.001	0.001	0.001	0.113122	0.639822	173.206		na	na
Cluster-100495.0	0.001	0.994855	1.08063	0.001	0.001	0.001	0.687707	1.64241	133.924	692.162	-1.99489	0.184201
Cluster-100495.2	1.39285	0.001	1.08063	0.001	0.001	1.36923	0.494875	2.24384	161.452	1.80458	-0.59207	0.585833
Cluster-100496.0	0.001	0.001	0.001	0.001	0.001	0.001	0.19039	1.17475	136.052	1	na	na
Cluster-100497.0	0.001	0.001	0.001	0.001	0.001	0.001	0.438256	3.01039	98.0792	1	na	na
Cluster-100499.0	0.001	0.001	0.001	0.001	0.001	2.73745	0.242818	1.04366	173.206	0.00109511	1	0.42265
Cluster-1005.0	0.001	0.001	0.001	0.001	0.001	0.001	0.195367	1.40073	173.206	1	na	na
Cluster-10050.0	0.001	0.001	1.08063	0.001	2.04318	0.001	0.319719	1.44071	173.206	0.529357	0.416689	0.704609
Cluster-100500.0	0.001	0.001	0.001	0.001	0.001	0.001	0.0277084	0.321501	173.206		na	na
Cluster-100501.0	0.001	0.001	0.001	0.001	0.001	1.36923	0.196041	0.622779	173.206		1	0.42265
Cluster-100502.0	0.001	0.994855	0.001	1.38481	0.001	0.001	0.195039	0.745161	173.206		0.228884	0.831268
Cluster-100504.0	0.001	0.001	0.001	0.001	0.001	1.36923	0.139929	0.457076	173.206		1	0.42265
Cluster-100505.0	4.17655	4.97027	0.001	4.15243	0.001	0.001	2.14905	4.9349	88.3436	2.20194	-0.803571	0.467168
Cluster-100507.0	0.001	0.001	0.001	0.001	6.12755	6.84213	2.03599	4.32356	81.8232	0.000231291	1.99095	0.18474
Cluster-100508.0	0.001	0.001	0.001	5.53624	0.001	0.001	0.447083	1.84608	173.206	0.000541688	1	0.42265
Cluster-10051.0	0.001	0.001	0.001	0.001	0.001	0.001	0.105964	0.745161	173.206		na	na
Cluster-100510.0	0.001	0.001	1.08063	0.001	0.001	2.73745	0.258531	0.913151	173.206		0.563213	0.618029
Cluster-100511.0	0.001	0.001	0.001	0.001	0.001	1.36923	0.143708	0.696108	173.206		1	0.42265
Cluster-100512.0	0.001	0.001	2.16026	0.001	0.001	0.001	0.23714	0.793232	157.765		-1	0.42265
Cluster-100513.0	0.001	0.001	0.001	0.001	0.001	1.36923	0.113566	0.457076	173.206		1	0.42265
Cluster-100514.0	0.001	0.001	0.001	0.001	1.02209	0.001	0.179572	0.703252	173.206		1	0.42265
Cluster-100515.0	0.001	0.001	0.001	0.001	0.001	0.001	0.178723	1.17217	173.206	1	na	na
Cluster-100516.0	0.001	0.001	0.001	0.001	0.001	0.001	0.249613	1.01851	143.603	1	na	na
Cluster-100517.0	0.001	0.001	0.001	0.001	3.06428	0.001	0.541836	2.09067	137.981	0.000978386	1	0.42265
Cluster-100518.0	2.7847	0.994855	0.001	0.001	0.001	0.001	0.515995	1.43648	125.919	1260.19	-1.54603	0.262137
Cluster-100518.1	0.001	0.001	0.001	0.001	0.001	0.001	0.578058	1.90861	114.522	1	na	na
Cluster-100519.0	0.001	0.001	0.001	0.001	0.001	0.001	0.0257188	0.297626	173.206		na	na
Cluster-10052.0	0.001	0.001	1.08063	0.001	0.001	0.001	0.124841	0.594252	173.206		-1	0.42265
Cluster-100520.0	0.001	0.001	0.001	0.001	0.001	0.001	0.201701	1.00755	173.206	1	na	na
Cluster-100521.0	0.001	0.001	2.16026	0.001	0.001	0.001	0.438738	0.962503	173.206		-1	0.42265
Cluster-100521.1	0.001	0.001	0.001	0.001	0.001	0.001	0.276537	1.39598	104.489	1	na	na
Cluster-100522.0	0.001	0.994855	0.001	0.001	0.001	0.001	0.217701	0.940761	173.206		-1	0.42265
Cluster-100523.0	5.5684	0.001	0.001	0.001	0.001	0.001	0.723854	1.8568	156.347	1856.8	-1	0.42265
Cluster-100524.0	0.001	0.001	4.31953	0.001	0.001	0.001	0.448253	2.52402	173.206	1440.51	-1	0.42265
Cluster-70816.36957	8.3521	13.915	10.7973	62.2725	63.3087	67.0441	24.6205	72.3205	14.554	0.171651	24.5566	1.78988e-05
Cluster-100524.2	0.001	2.98256	0.001	0.001	0.001	0.001	0.502146	1.79404	173.206	994.855	-1	0.42265
Cluster-100525.0	0.001	0.001	0.001	0.001	0.001	0.001	0.102127	0.621274	173.206		na	na
Cluster-100526.0	9.74395	0.994855	0.001	0.001	0.001	0.001	0.628581	3.57994	94.6856	3579.94	-1.15624	0.36704
Cluster-100526.1	1.39285	0.001	0.001	0.001	0.001	0.001	0.389183	1.58874	130.849	464.95	-1	0.42265
Cluster-100528.0	0.001	0.001	0.001	0.001	0.001	0.001	0.166047	1.29891	90.8864	1	na	na
Cluster-100529.0	0.001	0.001	0.001	0.001	0.001	0.001	0.262199	0.897521	144.137		na	na
Cluster-10053.0	0.001	0.001	0.001	0.001	0.001	0.001	0.287437	1.75067	173.206	1	na	na
Cluster-10053.1	1.39285	0.001	0.001	0.001	0.001	0.001	0.174696	0.755909	173.206		-1	0.42265
Cluster-100530.0	0.001	0.001	0.001	0.001	0.001	0.001	0.414354	1.19508	103.48	1	na	na
Cluster-100530.1	0.001	0.001	0.001	0.001	0.001	0.001	0.166995	0.661713	131.204		na	na
Cluster-100531.1	0.001	0.001	0.001	0.001	0.001	0.001	0.0687755	0.476241	122.748		na	na
Cluster-100532.0	0.001	0.001	1.08063	0.001	0.001	0.001	0.311144	0.996624	137.935		-1	0.42265
Cluster-100533.0	0.001	0.001	0.001	0.001	0.001	0.001	0.132458	0.755909	173.206		na	na
Cluster-100533.1	0.001	0.001	0.001	0.001	0.001	0.001	0.0696569	0.320411	173.206		na	na
Cluster-100534.0	0.001	1.98871	0.001	0.001	0.001	0.001	1.21605	5.92165	106.836	663.57	-1	0.42265
Cluster-100534.1	0.001	0.001	2.16026	0.001	0.001	0.001	0.333331	2.18131	127.192	720.754	-1	0.42265
Cluster-100535.0	0.001	0.001	0.001	0.001	0.001	0.001	0.340067	1.39969	98.4026	1	na	na
Cluster-100536.0	0.001	0.001	0.001	0.001	0.001	0.001	0.121112	0.742996	93.8566		na	na
Cluster-100537.0	0.001	0.001	0.001	11.0715	0.001	0.001	0.889952	6.97826	117.463	0.000270917	1	0.42265
Cluster-100538.0	0.001	0.001	0.001	0.001	0.001	0.001	0.0798265	0.627507	173.206		na	na
Cluster-100539.0	0.001	0.001	0.001	1.38481	0.001	0.001	0.330132	1.24466	135.2	0.00216324	1	0.42265
Cluster-100540.0	0.001	0.001	0.001	0.001	0.001	0.001	0.124916	0.67713	173.206		na	na
Cluster-100541.1	0.001	0.994855	0.001	0.001	2.04318	1.36923	0.314305	1.55545	148.512	0.292041	1.17412	0.322282
Cluster-100542.0	0.001	0.001	0.001	0.001	0.001	0.001	0.177155	0.802128	147.644		na	na
Cluster-100543.0	0.001	0.001	0.001	0.001	0.001	0.001	0.0586382	0.382521	173.206		na	na
Cluster-100544.0	0.001	0.001	0.001	0.001	0.001	2.73745	0.178445	0.913151	152.657		1	0.42265
Cluster-100545.0	0.001	0.001	0.001	0.001	0.001	0.001	0.0526895	0.621274	173.206		na	na
Cluster-100546.0	0.001	0.001	0.001	0.001	0.001	0.001	0.184839	0.67713	147.012		na	na
Cluster-100547.0	0.001	0.001	0.001	0.001	0.001	0.001	0.321105	1.3467	155.003	1	na	na
Cluster-100548.0	0.001	0.994855	0.001	0.001	0.001	0.001	0.311072	1.19415	121.129	332.285	-1	0.42265
Cluster-100549.0	0.001	0.001	0.001	13.8391	3.06428	16.4197	1.20784	11.1077	89.2885	9.00276e-05	2.71549	0.113072
Cluster-10055.0	0.001	0.001	0.001	0.001	2.04318	0.001	0.402034	1.77042	142.376	0.00146686	1	0.42265
Cluster-100550.0	0.001	0.001	0.001	0.001	0.001	9.57859	1.13918	6.1018	116.536	0.000313133	1	0.42265
Cluster-100551.0	0.001	0.001	0.001	6.92006	5.10646	0.001	1.68146	5.38106	101.752	0.000249428	1.93506	0.192635
Cluster-100552.0	0.001	0.001	0.001	0.001	0.001	2.73745	0.116758	0.913151	173.206		1	0.42265
Cluster-100554.0	0.001	0.001	0.001	0.001	0.001	0.001	0.120436	0.793232	173.206		na	na
Cluster-100555.0	0.001	0.001	0.001	0.001	0.001	0.001	1.01915	3.35949	121.46	1	na	na
Cluster-100555.1	0.001	0.001	0.001	0.001	3.06428	6.84213	1.86698	5.09308	82.1459	0.000302804	1.66871	0.237116
Cluster-70816.95994	288.114	318.035	300.139	0.001	20.4228	0.001	163.696	302.096	19.092	44.3718	-26.7451	1.88416e-05
Cluster-100557.0	0.001	0.001	0.001	0.001	3.06428	4.10568	0.505184	2.39032	140.072	0.000418354	1.93953	0.191987
Cluster-100557.1	0.001	0.001	0.001	0.001	0.001	0.001	0.0674966	0.546124	115.773		na	na
Cluster-100559.0	0.001	0.001	0.001	0.001	0.001	0.001	0.0670193	0.793232	173.206		na	na
Cluster-10056.0	0.001	0.001	2.16026	0.001	1.02209	0.001	0.164843	0.720754	173.206		-0.476517	0.667821
Cluster-100560.0	0.001	0.001	0.001	0.001	0.001	0.001	0.0535532	0.321501	173.206		na	na
Cluster-100561.0	0.001	0.001	0.001	0.001	0.001	0.001	0.215964	0.960805	158.59		na	na
Cluster-100562.0	4.17655	3.97642	4.31953	2.76862	2.04318	2.73745	4.54879	7.92807	54.9078	1.65215	-6.38934	0.0107596
Cluster-100563.0	0.001	0.001	0.001	0.001	0.001	0.001	0.106418	0.350934	173.206		na	na
Cluster-100564.0	0.001	0.001	0.001	0.001	1.02209	0.001	0.170093	0.754723	146.252		1	0.42265
Cluster-100565.0	0.001	0.001	0.001	0.001	0.001	0.001	0.175662	0.753436	147.335		na	na
Cluster-100566.0	1.39285	0.001	0.001	1.38481	1.02209	0.001	0.382848	1.01088	106.438	0.57928	0.542912	0.616374
Cluster-100567.0	0.001	0.001	0.001	0.001	0.001	0.001	0.040014	0.469168	173.206		na	na
Cluster-100568.0	0.001	0.001	0.001	0.001	0.001	0.001	0.416024	1.40073	152.758	1	na	na
Cluster-100569.0	0.001	0.001	0.001	0.001	0.001	0.001	0.509029	2.08414	173.206	1	na	na
Cluster-10057.0	0.001	0.001	0.001	0.001	0.001	0.001	0.0624464	0.504273	173.206		na	na
Cluster-100570.0	6.96025	0.001	0.001	0.001	0.001	0.001	0.311355	2.32075	173.206	2320.75	-1	0.42265
Cluster-100571.0	0.001	0.001	0.001	0.001	0.001	0.001	0.0679901	0.508256	173.206		na	na
Cluster-100572.0	0.001	0.001	0.001	0.001	0.001	0.001	0.024444	0.282328	173.206		na	na
Cluster-100573.0	0.001	0.001	0.001	0.001	3.06428	0.001	0.256133	1.283	173.206	0.000978386	1	0.42265
Cluster-100574.0	0.001	0.001	0.001	0.001	0.001	0.001	1.2242	3.83599	112.219	1	na	na
Cluster-100574.1	0.001	0.001	0.001	0.001	0.001	0.001	0.123108	0.764042	173.206		na	na
Cluster-100575.0	0.001	0.001	0.001	0.001	0.001	0.001	0.640684	3.36032	162.703	1	na	na
Cluster-100575.1	0.001	0.001	0.001	0.001	0.001	0.001	0.353227	1.43075	101.476	1	na	na
Cluster-100577.0	0.001	0.001	0.001	0.001	0.001	1.36923	0.142495	0.764042	173.206		1	0.42265
Cluster-100578.0	0.001	0.001	0.001	0.001	0.001	1.36923	0.117407	0.594252	173.206		1	0.42265
Cluster-100579.0	0.001	1.98871	0.001	5.53624	0.001	0.001	0.522516	1.84608	173.206	0.359448	0.603187	0.596505
Cluster-100579.1	0.001	0.994855	0.001	0.001	0.001	1.36923	0.271948	1.36528	121.734	0.72698	0.221379	0.83662
Cluster-10058.0	0.001	0.001	0.001	0.001	0.001	2.73745	0.0976837	0.913151	173.206		1	0.42265
Cluster-100580.0	0.001	0.001	0.001	0.001	0.001	0.001	0.0852297	0.700867	173.206		na	na
Cluster-100581.0	2.7847	0.001	3.23989	0.001	0.001	4.10568	0.653859	2.22401	110.229	1.46691	-0.375616	0.727814
Cluster-100582.0	0.001	0.001	0.001	0.001	0.001	0.001	0.284719	1.00755	173.206	1	na	na
Cluster-100583.0	0.001	0.001	0.001	0.001	2.04318	0.001	0.17649	0.957987	173.206		1	0.42265
Cluster-100584.1	0.001	0.001	0.001	0.001	0.001	2.73745	0.302493	0.913151	148.955		1	0.42265
Cluster-100586.0	0.001	0.994855	1.08063	0.001	0.001	0.001	0.233008	1.43075	79.5305	692.162	-1.99489	0.184201
Cluster-100586.1	0.001	0.001	3.23989	0.001	0.001	0.001	0.0909693	1.08063	173.206	1080.63	-1	0.42265
Cluster-100587.0	0.001	0.001	0.001	0.001	0.001	0.001	0.189723	1.0508	131.237	1	na	na
Cluster-100588.0	0.001	0.001	1.08063	0.001	0.001	1.36923	0.367113	0.898136	163.064		0.165585	0.876928
Cluster-100588.1	0.001	2.98256	4.31953	0.001	0.001	0.001	0.484623	3.37111	45.0051	2434.36	-1.90638	0.196862
Cluster-100588.2	0.001	0.001	0.001	0.001	0.001	0.001	0.0301611	0.350934	173.206		na	na
Cluster-100589.0	0.001	0.001	2.16026	0.001	0.001	0.001	0.268004	1.24456	173.206	720.754	-1	0.42265
Cluster-100590.0	0.001	0.001	0.001	0.001	0.001	1.36923	0.0671784	0.457076	173.206		1	0.42265
Cluster-70816.116794	1.39285	0.994855	1.08063	5.53624	5.10646	5.47391	2.16936	5.3722	55.9567	0.215203	23.3496	2.17537e-05
Cluster-100592.0	0.001	0.001	0.001	1.38481	0.001	0.001	0.2282	0.700867	173.206		1	0.42265
Cluster-100593.0	0.001	0.001	0.001	0.001	0.001	0.001	0.0643184	0.479494	173.206		na	na
Cluster-100594.0	0.001	0.001	0.001	0.001	0.001	0.001	0.255733	1.92069	125.532	1	na	na
Cluster-100594.1	0.001	0.001	0.001	0.001	0.001	0.001	0.105431	0.933669	173.206		na	na
Cluster-100595.0	0.001	0.001	0.001	0.001	0.001	0.001	0.140876	0.631756	173.206		na	na
Cluster-100596.0	0.001	0.001	0.001	0.001	0.001	0.001	0.274253	0.962503	173.206		na	na
Cluster-100597.0	0.001	0.001	0.001	0.001	0.001	0.001	0.874871	7.37766	112.812	1	na	na
Cluster-1006.0	0.001	0.001	0.001	0.001	0.001	0.001	0.409536	2.49552	102.276	1	na	na
Cluster-10060.0	0.001	0.001	3.23989	0.001	0.001	0.001	0.12835	1.08063	173.206	1080.63	-1	0.42265
Cluster-100600.0	0.001	0.001	0.001	0.001	0.001	1.36923	0.112605	0.88419	71.0459		1	0.42265
Cluster-100601.0	0.001	0.001	0.001	0.001	0.001	0.001	0.0427407	0.501888	86.6154		na	na
Cluster-100602.0	0.001	0.001	0.001	0.001	2.04318	0.001	0.384334	1.2075	151.014	0.00146686	1	0.42265
Cluster-100603.0	0.001	0.001	1.08063	0.001	0.001	0.001	0.306522	0.910676	152.54		-1	0.42265
Cluster-100604.0	0.001	0.001	2.16026	0.001	0.001	0.001	0.355296	1.0136	124.821	720.754	-1	0.42265
Cluster-100605.0	0.001	0.001	0.001	0.001	0.001	0.001	0.0432713	0.508256	173.206		na	na
Cluster-100606.0	0.001	0.001	0.001	0.001	1.02209	6.84213	0.292081	2.62174	148.906	0.000381426	1.23	0.343745
Cluster-100608.0	1.39285	0.001	0.001	0.001	0.001	0.001	0.312794	1.49888	143.646	464.95	-1	0.42265
Cluster-100609.0	0.001	0.001	2.16026	0.001	0.001	0.001	0.38996	2.07482	134.748	720.754	-1	0.42265
Cluster-10061.0	0.001	0.001	0.001	0.001	0.001	0.001	0.0220696	0.253835	173.206		na	na
Cluster-10061.1	0.001	0.001	0.001	0.001	0.001	0.001	0.429848	4.21451	173.206	1	na	na
Cluster-100610.0	0.001	0.001	0.001	0.001	0.001	0.001	0.758177	3.32875	122.016	1	na	na
Cluster-100610.1	0.001	0.001	0.001	0.001	0.001	0.001	0.121538	0.744988	93.6518		na	na
Cluster-100611.0	0.001	0.001	0.001	0.001	1.02209	4.10568	0.302156	1.70959	150.449	0.000584935	1.38485	0.30035
Cluster-100612.0	0.001	0.001	0.001	0.001	0.001	0.001	0.0429394	0.504273	173.206		na	na
Cluster-100613.0	0.001	0.001	0.001	0.001	0.001	0.001	0.0552766	0.339065	173.206		na	na
Cluster-100614.0	0.001	0.001	0.001	0.001	0.001	1.36923	0.836367	2.69742	107.1	0.00218782	1	0.42265
Cluster-100615.0	0.001	0.001	0.001	0.001	0.001	2.73745	0.17269	0.913151	173.206		1	0.42265
Cluster-100616.0	2.7847	1.98871	0.001	0.001	3.06428	4.10568	1.04553	3.20787	115.378	0.665798	0.538243	0.622785
Cluster-100617.0	0.001	0.001	0.001	0.001	0.001	0.001	0.230298	0.745161	173.206		na	na
Cluster-100618.0	0.001	0.001	0.001	0.001	0.001	0.001	0.11441	0.622779	173.206		na	na
Cluster-100618.1	0.001	0.001	0.001	0.001	0.001	0.001	0.190685	1.29891	123.955	1	na	na
Cluster-100619.0	0.001	0.001	0.001	0.001	0.001	0.001	0.0887196	0.504273	173.206		na	na
Cluster-10062.0	0.001	0.001	0.001	0.001	0.001	0.001	0.113588	0.350934	173.206		na	na
Cluster-100620.0	0.001	0.001	0.001	0.001	0.001	0.001	0.277467	2.54	84.0701	1	na	na
Cluster-100621.0	0.001	0.001	0.001	0.001	0.001	0.001	0.120967	0.937336	173.206		na	na
Cluster-100622.0	0.001	0.001	0.001	0.001	0.001	0.001	0.0221357	0.254628	173.206		na	na
Cluster-100623.0	0.001	0.001	1.08063	0.001	0.001	0.001	0.421321	1.54751	128.76	360.877	-1	0.42265
Cluster-100624.0	0.001	0.001	3.23989	0.001	0.001	0.001	0.236791	1.08063	173.206	1080.63	-1	0.42265
Cluster-100625.0	0.001	0.001	2.16026	0.001	0.001	0.001	0.0609795	0.720754	173.206		-1	0.42265
Cluster-100626.0	0.001	4.97027	0.001	0.001	8.16973	0.001	0.863075	3.09561	173.206	0.608472	0.33462	0.758056
Cluster-100627.0	0.001	0.001	9.71768	0.001	0.001	0.001	2.18983	4.68422	150.086	3239.89	-1	0.42265
Cluster-100628.0	0.001	0.001	0.001	0.001	0.001	0.001	0.0519693	0.348554	173.206		na	na
Cluster-10063.0	0.001	0.001	0.001	0.001	0.001	0.001	0.248111	2.96633	102.706	1	na	na
Cluster-10063.1	0.001	0.001	0.001	0.001	0.001	0.001	2.8395	15.2625	95.6332	1	na	na
Cluster-10063.2	0.001	0.001	0.001	0.001	0.001	0.001	0.046427	0.546124	89.1352		na	na
Cluster-100630.0	0.001	0.001	0.001	0.001	0.001	0.001	0.0639091	0.755909	173.206		na	na
Cluster-100631.0	0.001	0.001	0.001	0.001	0.001	0.001	0.0526895	0.621274	173.206		na	na
Cluster-100632.0	2.7847	0.001	0.001	0.001	0.001	0.001	0.168809	0.9289	173.206		-1	0.42265
Cluster-100633.0	0.001	0.001	0.001	0.001	0.001	0.001	0.239061	0.931411	173.206		na	na
Cluster-100634.0	0.001	0.001	0.001	0.001	0.001	0.001	0.189886	1.13866	153.255	1	na	na
Cluster-100635.0	0.001	0.001	0.001	0.001	1.02209	5.47391	0.50884	2.16567	151.06	0.000461752	1.28835	0.326553
Cluster-100636.0	0.001	0.001	1.08063	0.001	0.001	0.001	0.11602	0.700867	173.206		-1	0.42265
Cluster-100637.0	0.001	0.994855	0.001	0.001	0.001	0.001	0.557108	2.18123	141.287	332.285	-1	0.42265
Cluster-100638.0	0.001	0.001	0.001	0.001	0.001	0.001	0.32422	1.66825	136.43	1	na	na
Cluster-100638.1	0.001	0.994855	0.001	0.001	0.001	4.10568	0.415434	1.36923	148.398	0.242681	0.736589	0.53098
Cluster-100639.0	0.001	0.001	0.001	0.001	0.001	1.36923	0.135357	0.649955	138.44		1	0.42265
Cluster-10064.0	0.001	0.001	0.001	0.001	0.001	0.001	0.0924015	0.844983	173.206		na	na
Cluster-100640.0	0.001	0.001	0.001	0.001	0.001	0.001	0.0334341	0.390209	173.206		na	na
Cluster-100641.0	0.001	0.001	0.001	0.001	0.001	0.001	0.161426	0.755909	173.206		na	na
Cluster-100642.0	0.001	0.001	0.001	0.001	0.001	0.001	0.0661185	0.469168	173.206		na	na
Cluster-100643.0	0.001	0.001	1.08063	0.001	0.001	0.001	0.0508625	0.360877	173.206		-1	0.42265
Cluster-100644.0	0.001	0.001	0.001	0.001	0.001	1.36923	0.0737253	0.457076	173.206		1	0.42265
Cluster-100645.0	0.001	0.001	0.001	0.001	0.001	0.001	0.0528149	0.622779	173.206		na	na
Cluster-100646.0	0.001	0.001	3.23989	0.001	0.001	0.001	0.11164	1.08063	173.206	1080.63	-1	0.42265
Cluster-100647.0	0.001	0.001	0.001	0.001	0.001	0.001	0.125071	0.563656	173.206		na	na
Cluster-100648.0	0.001	0.001	1.08063	0.001	0.001	0.001	0.0519595	0.360877	173.206		-1	0.42265
Cluster-100649.0	0.001	0.001	0.001	1.38481	0.001	0.001	0.183839	0.959233	173.206		1	0.42265
Cluster-10065.0	0.001	0.001	1.08063	0.001	0.001	0.001	0.0309898	0.360877	173.206		-1	0.42265
Cluster-100650.0	0.001	0.001	0.001	0.001	0.001	0.001	0.467333	2.40051	173.206	1	na	na
Cluster-100651.1	0.001	0.001	0.001	0.001	0.001	0.001	0.0199323	0.228187	173.206		na	na
Cluster-100652.0	0.001	0.001	2.16026	0.001	0.001	0.001	0.0609795	0.720754	173.206		-1	0.42265
Cluster-100652.1	0.001	0.001	0.001	0.001	0.001	0.001	0.0829975	0.497107	173.206		na	na
Cluster-100653.1	0.001	0.001	0.001	0.001	0.001	0.001	0.0199323	0.228187	173.206		na	na
Cluster-100654.0	0.001	0.001	0.001	0.001	0.001	0.001	0.0593223	0.700867	173.206		na	na
Cluster-100655.0	0.001	0.001	2.16026	0.001	0.001	0.001	0.365919	1.34578	173.206	720.754	-1	0.42265
Cluster-100656.0	0.001	0.994855	0.001	0.001	0.001	0.001	0.0818423	0.639822	173.206		-1	0.42265
Cluster-100657.0	1.39285	0.001	2.16026	0.001	0.001	0.001	0.143655	1.1847	117.38	1184.7	-1.87309	0.201926
Cluster-100658.0	0.001	0.001	0.001	0.001	0.001	0.001	0.149967	0.931411	173.206		na	na
Cluster-10066.0	0.001	0.001	2.16026	0.001	0.001	0.001	0.0814112	0.720754	173.206		-1	0.42265
Cluster-100660.0	0.001	3.97642	1.08063	0.001	0.001	0.001	0.335934	1.68602	151.738	1686.02	-1.41974	0.291517
Cluster-100661.0	0.001	0.001	0.001	0.001	0.001	0.001	0.189157	0.631756	173.206		na	na
Cluster-100662.0	0.001	0.001	0.001	0.001	0.001	1.36923	0.0891848	0.457076	173.206		1	0.42265
Cluster-100663.0	0.001	0.001	0.001	0.001	0.001	0.001	0.0269075	0.31189	173.206		na	na
Cluster-100663.2	0.001	0.001	0.001	0.001	1.02209	0.001	0.166018	0.898136	173.206		1	0.42265
Cluster-100664.0	0.001	0.001	2.16026	0.001	0.001	0.001	0.174808	0.745161	173.206		-1	0.42265
Cluster-100665.0	0.001	7.95184	0.001	0.001	0.001	0.001	1.464	6.56163	140.899	2651.28	-1	0.42265
Cluster-100666.0	2.7847	0.001	0.001	0.001	0.001	0.001	0.406042	1.27276	150.549	928.9	-1	0.42265
Cluster-100667.0	0.001	0.001	0.001	0.001	0.001	0.001	0.0271045	0.314254	173.206		na	na
Cluster-100669.0	0.001	0.001	0.001	0.001	0.001	0.001	0.228835	0.949071	143.182		na	na
Cluster-10067.0	0.001	0.001	1.08063	0.001	0.001	0.001	0.105733	0.649863	129.663		-1	0.42265
Cluster-100670.0	1.39285	0.001	0.001	0.001	0.001	0.001	0.0591695	0.46495	173.206		-1	0.42265
Cluster-100671.0	0.001	0.001	0.001	0.001	2.04318	0.001	0.218128	0.681728	173.206		1	0.42265
Cluster-100672.0	0.001	0.001	0.001	0.001	0.001	1.36923	0.0610127	0.457076	173.206		1	0.42265
Cluster-100673.0	0.001	0.001	0.001	0.001	1.02209	0.001	0.0293637	0.341364	173.206		1	0.42265
Cluster-100674.0	0.001	0.001	0.001	0.001	0.001	0.001	0.151935	0.937644	135.522		na	na
Cluster-100675.0	0.001	0.001	0.001	0.001	0.001	4.10568	0.456616	1.74591	132.218	0.000730339	1	0.42265
Cluster-100676.0	0.001	0.001	0.001	0.001	0.001	0.001	0.159249	0.910676	133.307		na	na
Cluster-100677.0	0.001	0.001	0.001	0.001	0.001	0.001	0.226311	1.26251	173.206	1	na	na
Cluster-100678.0	0.001	1.98871	0.001	0.001	0.001	0.001	0.15898	0.844983	173.206		-1	0.42265
Cluster-100678.1	0.001	0.001	0.001	0.001	0.001	0.001	0.279621	1.13694	155.43	1	na	na
Cluster-100678.2	0.001	0.001	0.001	0.001	0.001	0.001	0.024444	0.282328	173.206		na	na
Cluster-100679.0	0.001	0.001	0.001	0.001	0.001	0.001	0.0430393	0.253835	173.206		na	na
Cluster-10068.0	0.001	0.001	3.23989	0.001	4.08537	0.001	0.35313	1.36246	173.206	0.79315	0.162194	0.879404
Cluster-10068.1	0.001	0.001	0.001	0.001	0.001	6.84213	0.362038	2.28138	148.647	0.000438332	1	0.42265
Cluster-100681.0	0.001	0.001	0.001	0.001	0.001	0.001	0.145147	0.716418	173.206		na	na
Cluster-100682.0	0.001	0.001	0.001	0.001	0.001	0.001	0.0544168	0.642002	173.206		na	na
Cluster-100683.0	0.001	0.001	3.23989	0.001	0.001	0.001	0.30604	1.90351	134.881	1080.63	-1	0.42265
Cluster-100684.0	0.001	0.001	0.001	0.001	0.001	2.73745	0.0965196	0.913151	173.206		1	0.42265
Cluster-100685.0	0.001	0.001	0.001	0.001	1.02209	0.001	0.188924	0.952256	142.101		1	0.42265
Cluster-100686.0	0.001	0.001	0.001	0.001	0.001	0.001	0.0813287	0.700867	173.206		na	na
Cluster-100686.1	0.001	0.001	0.001	0.001	0.001	0.001	0.253205	1.283	173.206	1	na	na
Cluster-100688.0	0.001	0.001	0.001	1.38481	0.001	0.001	0.280622	0.622779	173.206		1	0.42265
Cluster-100689.0	0.001	0.001	0.001	0.001	0.001	0.001	0.171218	1.54751	137.983	1	na	na
Cluster-10069.0	0.001	0.001	1.08063	0.001	0.001	0.001	0.0657088	0.417628	173.206		-1	0.42265
Cluster-100690.0	0.001	0.001	0.001	0.001	0.001	0.001	0.299553	2.52732	112.139	1	na	na
Cluster-100691.0	0.001	0.001	0.001	0.001	0.001	0.001	0.253325	2.18442	89.2167	1	na	na
Cluster-100692.0	0.001	0.001	0.001	0.001	0.001	0.001	0.0467802	0.31189	173.206		na	na
Cluster-100693.0	0.001	0.001	0.001	0.001	0.001	2.73745	0.321056	0.913151	173.206		1	0.42265
Cluster-100693.1	0.001	7.95184	0.001	0.001	0.001	0.001	0.74398	3.61573	108.991	2651.28	-1	0.42265
Cluster-100694.0	0.001	1.98871	5.39916	0.001	0.001	0.001	0.269372	2.46296	125.571	2462.96	-1.56191	0.258715
Cluster-100695.0	0.001	0.001	0.001	0.001	0.001	2.73745	0.32141	1.66626	141.208	0.00109511	1	0.42265
Cluster-100696.0	0.001	0.001	0.001	0.001	0.001	0.001	0.0400266	0.235235	173.206		na	na
Cluster-100697.0	0.001	0.001	0.001	0.001	0.001	0.001	0.147021	0.649955	110.408		na	na
Cluster-100698.0	0.001	1.98871	0.001	0.001	0.001	0.001	0.343444	1.40593	144.113	663.57	-1	0.42265
Cluster-100699.0	0.001	0.001	0.001	0.001	0.001	1.36923	0.0585259	0.457076	173.206		1	0.42265
Cluster-1007.0	0.001	0.001	0.001	0.001	0.001	0.001	0.11844	0.749453	134.792		na	na
Cluster-1007.1	0.001	0.001	0.001	0.001	0.001	0.001	0.177466	1.0508	146.946	1	na	na
Cluster-10070.0	0.001	0.001	2.16026	0.001	0.001	2.73745	0.136992	0.913151	173.206		0.165585	0.876928
Cluster-100700.0	0.001	0.001	0.001	0.001	0.001	0.001	0.154478	0.755909	173.206		na	na
Cluster-100701.0	0.001	0.001	1.08063	0.001	0.001	0.001	0.274084	1.1324	149.794	360.877	-1	0.42265
Cluster-100702.0	0.001	0.001	0.001	0.001	0.001	0.001	0.356358	2.36746	173.206	1	na	na
Cluster-100703.0	0.001	0.001	0.001	0.001	0.001	0.001	0.0662508	0.282328	173.206		na	na
Cluster-100703.1	0.001	0.001	0.001	0.001	0.001	0.001	0.107925	1.00278	105.601	1	na	na
Cluster-100703.2	0.001	0.001	0.001	0.001	0.001	0.001	1.08916	5.0577	173.206	1	na	na
Cluster-100704.0	0.001	0.001	0.001	0.001	0.001	0.001	0.0220696	0.253835	173.206		na	na
Cluster-100705.0	0.001	0.001	0.001	0.001	0.001	0.001	0.102559	0.670345	125.79		na	na
Cluster-100706.0	0.001	0.001	0.001	0.001	0.001	0.001	0.0415439	0.249054	173.206		na	na
Cluster-100708.0	0.001	0.001	0.001	0.001	0.001	0.001	0.202464	1.2509	143.079	1	na	na
Cluster-100709.0	0.001	0.001	0.001	0.001	0.001	0.001	0.24358	1.1324	146.85	1	na	na
Cluster-10071.0	0.001	0.001	3.23989	1.38481	0.001	0.001	0.150378	1.08063	173.206	2.33766	-0.526694	0.638485
Cluster-100710.0	0.001	0.001	0.001	0.001	0.001	1.36923	0.132473	0.563656	173.206		1	0.42265
Cluster-100711.0	0.001	0.001	0.001	0.001	0.001	0.001	0.156355	0.747423	126.954		na	na
Cluster-100712.0	0.001	0.001	0.001	0.001	0.001	0.001	0.0423423	0.497107	173.206		na	na
Cluster-100713.0	0.001	0.001	0.001	0.001	0.001	0.001	0.130445	0.497107	173.206		na	na
Cluster-100713.1	0.001	0.001	0.001	0.001	0.001	0.001	0.0713319	0.844983	173.206		na	na
Cluster-100714.0	0.001	0.001	0.001	0.001	0.001	0.001	0.0785342	0.931411	173.206		na	na
Cluster-100715.0	0.001	0.001	0.001	0.001	0.001	0.001	0.038355	0.449261	173.206		na	na
Cluster-100716.0	0.001	0.001	0.001	0.001	0.001	0.001	0.0544168	0.642002	173.206		na	na
Cluster-100717.0	0.001	0.001	0.001	0.001	0.001	0.001	0.0834428	0.622779	173.206		na	na
Cluster-100719.0	0.001	0.001	0.001	0.001	0.001	0.001	0.0214317	0.24618	173.206		na	na
Cluster-10072.0	0.001	0.001	2.16026	0.001	2.04318	0.001	0.225755	0.720754	173.206		-0.0393938	0.97047
Cluster-100720.0	0.001	0.001	0.001	0.001	0.001	0.001	0.106798	0.931411	173.206		na	na
Cluster-100721.0	0.001	0.001	0.001	0.001	0.001	0.001	0.146591	1.12631	173.206	1	na	na
Cluster-100722.0	0.001	0.001	0.001	0.001	0.001	0.001	0.0268447	0.311137	173.206		na	na
Cluster-100723.0	0.001	0.001	0.001	0.001	0.001	0.001	1.08811	8.35987	38.1855	1	na	na
Cluster-100723.1	0.001	0.001	0.001	0.001	0.001	0.001	0.548795	3.96986	148.575	1	na	na
Cluster-100723.2	0.001	0.001	0.001	0.001	0.001	0.001	1.10545	8.81181	52.4768	1	na	na
Cluster-100724.0	0.001	0.001	0.001	0.001	0.001	0.001	0.131248	0.469168	173.206		na	na
Cluster-100726.0	0.001	0.001	0.001	0.001	4.08537	0.001	0.536187	1.36246	144.897	0.000733969	1	0.42265
Cluster-100726.1	1.39285	0.001	0.001	0.001	0.001	0.001	0.253939	1.00507	130.684	464.95	-1	0.42265
Cluster-100726.2	0.001	0.001	0.001	0.001	0.001	0.001	0.062295	0.73654	173.206		na	na
Cluster-100727.0	0.001	0.001	0.001	0.001	0.001	0.001	0.23724	2.07738	173.206	1	na	na
Cluster-100728.0	0.001	0.001	0.001	0.001	0.001	0.001	0.137324	0.696108	173.206		na	na
Cluster-100729.0	0.001	0.001	0.001	0.001	0.001	2.73745	0.213344	1.63697	122.212	0.00109511	1	0.42265
Cluster-10073.0	0.001	0.001	0.001	0.001	1.02209	0.001	0.117104	0.742996	133.762		1	0.42265
Cluster-100730.0	0.001	0.994855	1.08063	0.001	0.001	0.001	0.185256	0.692162	146.204		-1.99489	0.184201
Cluster-100731.0	0.001	0.001	0.001	0.001	0.001	0.001	0.146523	0.793232	173.206		na	na
Cluster-100732.0	0.001	0.001	0.001	0.001	1.02209	2.73745	0.527075	1.25352	127.878	0.000797757	1.56883	0.25724
Cluster-100734.0	0.001	0.001	0.001	1.38481	0.001	0.001	0.0394392	0.46227	173.206		1	0.42265
Cluster-100735.0	0.001	0.001	4.31953	0.001	0.001	0.001	0.497612	2.03002	173.206	1440.51	-1	0.42265
Cluster-100737.0	0.001	0.001	0.001	0.001	1.02209	0.001	0.19106	0.417628	173.206		1	0.42265
Cluster-100738.0	0.001	0.001	0.001	0.001	0.001	1.36923	0.0390063	0.457076	173.206		1	0.42265
Cluster-100739.0	0.001	0.001	1.08063	0.001	0.001	0.001	0.33296	1.64322	131.079	360.877	-1	0.42265
Cluster-10074.0	0.001	0.001	0.001	0.001	0.001	0.001	0.0301611	0.350934	173.206		na	na
Cluster-100740.0	0.001	0.994855	0.001	0.001	0.001	0.001	0.0879339	0.529154	173.206		-1	0.42265
Cluster-100741.0	0.001	0.001	0.001	0.001	0.001	0.001	0.125954	0.703704	173.206		na	na
Cluster-100742.0	0.001	0.001	0.001	0.001	0.001	2.73745	0.0770126	0.913151	173.206		1	0.42265
Cluster-100743.0	0.001	0.001	0.001	0.001	0.001	0.001	0.0877567	0.497107	173.206		na	na
Cluster-100744.0	0.001	0.001	0.001	0.001	0.001	0.001	0.282406	1.86805	132.548	1	na	na
Cluster-100745.0	0.001	0.994855	0.001	0.001	0.001	2.73745	0.222006	1.40964	149.002	0.363888	0.598555	0.598953
Cluster-100746.0	0.001	0.001	0.001	0.001	0.001	0.001	0.147291	0.563656	173.206		na	na
Cluster-100747.0	0.001	0.001	0.001	0.001	0.001	0.001	0.882843	2.78143	153.471	1	na	na
Cluster-100748.0	0.001	0.001	0.001	0.001	0.001	0.001	0.520814	2.52402	173.206	1	na	na
Cluster-100748.2	0.001	0.001	0.001	0.001	0.001	0.001	0.105673	0.703428	130.683		na	na
Cluster-100749.0	0.001	0.001	1.08063	0.001	0.001	1.36923	0.136246	0.497107	173.206		0.165585	0.876928
Cluster-10075.0	0.001	0.001	0.001	0.001	0.001	0.001	0.024444	0.282328	173.206		na	na
Cluster-100750.0	0.001	0.001	0.001	0.001	0.001	0.001	0.782982	3.48684	122.268	1	na	na
Cluster-100750.1	0.001	4.97027	0.001	0.001	0.001	0.001	1.40805	6.30447	77.5346	1657.42	-1	0.42265
Cluster-100751.0	0.001	0.001	0.001	0.001	1.02209	0.001	0.16324	0.67713	173.206		1	0.42265
Cluster-100752.0	0.001	0.001	0.001	0.001	0.001	0.001	0.0942913	1.1205	89.2989	1	na	na
Cluster-100753.0	0.001	0.001	0.001	0.001	0.001	0.001	0.205877	0.759273	126.55		na	na
Cluster-70816.131818	0.001	0.001	0.001	16.6067	16.3385	16.4197	7.00801	16.455	64.3689	6.07719e-05	207.174	2.32979e-05
Cluster-100755.0	0.001	0.001	0.001	0.001	0.001	0.001	0.132126	1.25401	173.206	1	na	na
Cluster-100757.0	0.001	0.001	0.001	0.001	0.001	0.001	0.141415	0.957987	173.206		na	na
Cluster-100758.0	0.001	0.001	0.001	0.001	0.001	0.001	0.137242	0.700867	173.206		na	na
Cluster-100759.0	0.001	0.001	0.001	0.001	0.001	0.001	0.0920551	0.321501	173.206		na	na
Cluster-10076.0	0.001	0.001	0.001	0.001	0.001	0.001	0.0528149	0.622779	173.206		na	na
Cluster-100760.0	0.001	0.001	0.001	0.001	4.08537	1.36923	0.434177	1.81853	126.923	0.000549894	1.51427	0.26916
Cluster-100762.0	0.001	0.001	0.001	0.001	2.04318	0.001	0.20686	0.857014	151.323		1	0.42265
Cluster-100763.0	0.001	0.001	0.001	0.001	0.001	0.001	0.192405	1.24155	173.206	1	na	na
Cluster-100763.1	0.001	0.001	0.001	0.001	0.001	0.001	0.187472	0.940761	173.206		na	na
Cluster-100764.0	0.001	0.001	0.001	0.001	0.001	0.001	0.0408745	0.479494	173.206		na	na
Cluster-100765.0	0.001	2.98256	0.001	0.001	0.001	0.001	1.17297	4.27051	100.077	994.855	-1	0.42265
Cluster-100314.0	0.001	0.001	0.001	4.15243	4.08537	4.10568	0.469637	4.11449	47.1243	0.000243043	207.174	2.32979e-05
Cluster-100767.0	0.001	0.001	0.001	0.001	0.001	0.001	0.106339	0.50667	173.206		na	na
Cluster-100768.0	0.001	0.001	0.001	0.001	1.02209	0.001	0.340763	1.89327	163.959	0.00292942	1	0.42265
Cluster-100769.0	0.001	0.001	0.001	0.001	0.001	1.36923	0.166993	1.27276	117.919	0.00218782	1	0.42265
Cluster-10077.0	0.001	0.001	3.23989	0.001	0.001	0.001	0.0909693	1.08063	173.206	1080.63	-1	0.42265
Cluster-100770.0	0.001	0.001	0.001	0.001	0.001	0.001	0.0327934	0.382521	173.206		na	na
Cluster-100771.0	0.001	0.001	2.16026	0.001	0.001	0.001	0.35727	2.30971	71.5915	720.754	-1	0.42265
Cluster-100772.0	1.39285	0.001	0.001	0.001	0.001	0.001	0.171174	1.05731	173.206	464.95	-1	0.42265
Cluster-100773.0	0.001	0.001	0.001	0.001	0.001	0.001	0.265855	1.83447	123.281	1	na	na
Cluster-100774.0	0.001	0.001	0.001	0.001	0.001	0.001	0.0334341	0.390209	173.206		na	na
Cluster-100774.1	0.001	2.98256	4.31953	0.001	0.001	0.001	1.16465	4.21274	91.991	2434.36	-1.90638	0.196862
Cluster-100776.0	0.001	0.001	0.001	0.001	0.001	0.001	0.213461	1.61078	101.196	1	na	na
Cluster-100777.0	1.39285	0.001	0.001	0.001	0.001	0.001	0.179845	0.962503	144.275		-1	0.42265
Cluster-100778.0	0.001	0.001	0.001	0.001	0.001	0.001	0.0524272	0.321501	173.206		na	na
Cluster-100779.0	0.001	0.001	0.001	0.001	0.001	0.001	0.020507	0.235084	173.206		na	na
Cluster-10078.0	0.001	0.001	2.16026	0.001	0.001	0.001	0.128539	0.720754	173.206		-1	0.42265
Cluster-10078.1	0.001	0.001	0.001	0.001	0.001	0.001	0.0868558	0.749942	119.531		na	na
Cluster-100780.0	0.001	0.001	0.001	0.001	0.001	0.001	0.178329	0.504273	173.206		na	na
Cluster-100782.0	0.001	0.001	0.001	0.001	0.001	0.001	0.793273	4.89497	86.9525	1	na	na
Cluster-100783.0	0.001	0.001	0.001	0.001	0.001	0.001	0.0618493	0.497107	173.206		na	na
Cluster-100785.0	0.001	0.001	0.001	0.001	2.04318	0.001	1.45812	2.96804	99.589	0.00146686	1	0.42265
Cluster-100786.0	0.001	0.001	0.001	0.001	0.001	0.001	0.200765	1.05731	173.206	1	na	na
Cluster-100787.0	0.001	0.001	0.001	0.001	0.001	0.001	0.319236	1.91376	136.81	1	na	na
Cluster-100787.1	0.001	0.001	0.001	0.001	0.001	0.001	0.0559174	0.476241	110.933		na	na
Cluster-100788.0	0.001	0.001	0.001	0.001	0.001	0.001	0.0464504	0.282328	173.206		na	na
Cluster-100789.0	0.001	0.001	0.001	0.001	0.001	0.001	0.0810326	0.449261	173.206		na	na
Cluster-10079.0	0.001	0.001	1.08063	0.001	0.001	0.001	0.107359	0.469168	173.206		-1	0.42265
Cluster-100790.0	5.5684	4.97027	0.001	0.001	4.08537	0.001	2.17295	4.29025	69.9131	2.5786	-0.965014	0.392444
Cluster-100791.0	0.001	0.001	0.001	0.001	0.001	0.001	0.142799	0.834256	173.206		na	na
Cluster-100792.0	4.17655	0.001	0.001	0.001	0.001	0.001	0.802854	2.69799	113.752	1392.85	-1	0.42265
Cluster-100793.0	0.001	0.001	0.001	0.001	0.001	0.001	0.0455136	0.282328	173.206		na	na
Cluster-100794.0	0.001	0.001	0.001	0.001	1.02209	0.001	0.238322	0.700346	152.343		1	0.42265
Cluster-100795.0	0.001	0.001	0.001	0.001	0.001	0.001	0.0789194	0.622779	173.206		na	na
Cluster-100796.0	0.001	0.001	0.001	0.001	1.02209	2.73745	0.202966	1.25352	118.476	0.000797757	1.56883	0.25724
Cluster-100797.0	2.7847	0.994855	0.001	0.001	0.001	0.001	0.273129	1.26019	113.345	1260.19	-1.54603	0.262137
Cluster-100798.0	0.001	0.001	0.001	0.001	0.001	0.001	0.189278	0.639822	173.206		na	na
Cluster-100799.0	0.001	0.001	0.001	0.001	0.001	0.001	0.10256	0.627507	173.206		na	na
Cluster-1008.0	0.001	0.001	0.001	0.001	0.001	0.001	0.157606	0.700867	173.206		na	na
Cluster-100800.0	0.001	2.98256	2.16026	0.001	0.001	0.001	0.258399	1.71461	126.97	1714.61	-1.9274	0.193752
Cluster-100801.0	0.001	0.001	0.001	0.001	0.001	0.001	0.215916	0.793232	173.206		na	na
Cluster-100803.0	0.001	0.001	0.001	0.001	0.001	0.001	0.134401	0.960805	173.206		na	na
Cluster-100804.0	0.001	0.001	0.001	4.15243	2.04318	5.47391	0.5548	3.88984	79.5912	0.00025708	3.89262	0.0601071
Cluster-100805.0	0.001	0.001	0.001	0.001	1.02209	0.001	0.0599916	0.368535	173.206		1	0.42265
Cluster-100806.0	0.001	0.001	0.001	0.001	0.001	0.001	0.160083	0.779418	173.206		na	na
Cluster-100807.0	0.001	0.001	0.001	0.001	0.001	0.001	0.0450129	0.529154	173.206		na	na
Cluster-100808.0	0.001	0.001	0.001	0.001	0.001	0.001	0.237662	0.949071	125.494		na	na
Cluster-100809.0	0.001	0.001	0.001	1.38481	0.001	0.001	0.0394392	0.46227	173.206		1	0.42265
Cluster-100809.1	0.001	0.001	0.001	0.001	2.04318	0.001	0.209141	1.283	173.206	0.00146686	1	0.42265
Cluster-100810.0	0.001	0.994855	0.001	0.001	0.001	0.001	0.0906205	0.745161	173.206		-1	0.42265
Cluster-100811.0	0.001	0.001	1.08063	0.001	0.001	0.001	0.45597	1.32997	145.346	360.877	-1	0.42265
Cluster-100812.0	0.001	0.001	0.001	0.001	0.001	0.001	0.020507	0.235084	173.206		na	na
Cluster-100813.0	0.001	0.001	0.001	0.001	0.001	0.001	0.300896	1.51082	157.149	1	na	na
Cluster-100814.0	0.001	0.001	0.001	0.001	0.001	0.001	0.0205196	0.235235	173.206		na	na
Cluster-100815.0	0.001	0.001	0.001	0.001	0.001	0.001	0.0269075	0.31189	173.206		na	na
Cluster-100816.0	0.001	0.001	3.23989	0.001	0.001	0.001	0.413334	1.6591	128.893	1080.63	-1	0.42265
Cluster-100817.0	0.001	0.001	0.001	0.001	0.001	0.001	0.162641	0.642002	173.206		na	na
Cluster-100819.0	0.001	0.994855	0.001	1.38481	0.001	0.001	0.219774	0.696108	173.206		0.228884	0.831268
Cluster-10082.0	0.001	0.001	0.001	0.001	0.001	0.001	0.157056	1.87367	173.206	1	na	na
Cluster-10082.1	0.001	0.001	0.001	0.001	0.001	0.001	0.0683582	0.311137	173.206		na	na
Cluster-100820.0	0.001	0.001	0.001	0.001	1.02209	0.001	0.244335	0.960844	135.341		1	0.42265
Cluster-100821.0	0.001	0.001	0.001	0.001	0.001	0.001	0.462348	3.07963	125.126	1	na	na
Cluster-100822.0	0.001	0.001	0.001	1.38481	3.06428	0.001	0.217168	1.48336	118.83	0.000674144	1.67373	0.236159
Cluster-100823.0	0.001	0.001	0.001	2.76862	0.001	0.001	0.681548	1.74591	134.058	0.00108279	1	0.42265
Cluster-100824.0	0.001	0.001	0.001	0.001	0.001	0.001	0.128959	0.834256	173.206		na	na
Cluster-100824.1	0.001	0.001	0.001	0.001	0.001	0.001	0.043951	0.282328	173.206		na	na
Cluster-100825.0	0.001	0.001	0.001	0.001	0.001	2.73745	0.0770126	0.913151	173.206		1	0.42265
Cluster-100826.0	0.001	0.001	0.001	0.001	0.001	0.001	0.0850048	0.529154	173.206		na	na
Cluster-100827.0	0.001	0.001	0.001	0.001	0.001	1.36923	0.21727	0.700867	173.206		1	0.42265
Cluster-100828.0	0.001	0.001	0.001	0.001	0.001	0.001	0.13802	0.497816	147.045		na	na
Cluster-100829.0	0.001	0.001	0.001	0.001	0.001	0.001	0.0670193	0.793232	173.206		na	na
Cluster-10083.0	0.001	0.001	4.31953	0.001	0.001	0.001	0.233024	1.44051	173.206	1440.51	-1	0.42265
Cluster-100830.0	1.39285	0.001	0.001	0.001	0.001	1.36923	0.303035	1.09267	126.864	1.01723	-0.0121039	0.990923
Cluster-100830.1	0.001	0.001	0.001	0.001	0.001	0.001	0.0798341	0.417628	173.206		na	na
Cluster-100832.0	0.001	0.001	1.08063	0.001	0.001	0.001	0.0504968	0.360877	173.206		-1	0.42265
Cluster-100833.0	1.39285	0.001	0.001	0.001	0.001	0.001	0.172255	1.24456	173.206	464.95	-1	0.42265
Cluster-100834.0	0.001	0.001	0.001	0.001	0.001	0.001	0.399129	2.0019	137.033	1	na	na
Cluster-100834.1	0.001	0.001	0.001	4.15243	0.001	0.001	0.537448	2.23566	144.957	0.00072212	1	0.42265
Cluster-100835.0	0.001	0.001	0.001	0.001	0.001	0.001	0.217436	1.35768	173.206	1	na	na
Cluster-100836.0	0.001	0.001	0.001	0.001	0.001	0.001	0.116347	0.857014	134.151		na	na
Cluster-100837.0	0.001	0.001	2.16026	0.001	0.001	0.001	0.193033	0.720754	173.206		-1	0.42265
Cluster-100838.0	0.001	3.97642	0.001	0.001	5.10646	2.73745	1.22619	2.61497	129.464	0.507134	0.649973	0.551531
Cluster-100838.1	0.001	0.994855	0.001	0.001	2.04318	0.001	0.734912	3.16502	141.885	0.487416	0.461579	0.676825
Cluster-100839.0	0.001	0.001	0.001	0.001	0.001	0.001	0.0791046	0.348554	173.206		na	na
Cluster-100839.1	0.001	0.001	6.47879	8.30387	10.2119	6.84213	6.91685	10.7807	54.6835	0.255573	2.65564	0.0829309
Cluster-10084.0	0.001	0.001	2.16026	0.001	0.001	0.001	0.0816507	0.720754	173.206		-1	0.42265
Cluster-100840.0	0.001	0.001	0.001	0.001	1.02209	0.001	0.301894	1.06086	150.618	0.00292942	1	0.42265
Cluster-100841.0	0.001	0.001	1.08063	0.001	0.001	0.001	0.148527	0.622779	173.206		-1	0.42265
Cluster-100841.1	0.001	0.001	0.001	0.001	3.06428	1.36923	0.334893	1.47817	117.197	0.000676513	1.66729	0.237387
Cluster-100842.0	0.001	0.001	0.001	0.001	0.001	0.001	0.0450129	0.529154	173.206		na	na
Cluster-100843.0	0.001	0.001	0.001	0.001	0.001	0.001	0.131025	0.504273	173.206		na	na
Cluster-100844.0	0.001	0.001	0.001	0.001	0.001	0.001	0.154703	0.714987	145.19		na	na
Cluster-100845.0	0.001	0.001	1.08063	0.001	0.001	0.001	0.416793	1.56415	126.876	360.877	-1	0.42265
Cluster-100846.0	0.001	0.001	0.001	0.001	0.001	0.001	0.044076	0.265077	173.206		na	na
Cluster-100847.0	0.001	0.994855	0.001	0.001	1.02209	0.001	0.37949	1.01552	136.499	0.973404	0.0191149	0.985666
Cluster-100848.0	0.001	1.98871	0.001	0.001	0.001	1.36923	0.563397	2.33322	122.635	1.45177	-0.256717	0.811584
Cluster-100849.0	1.39285	0.001	0.001	0.001	0.001	4.10568	0.272168	1.36923	173.206	0.339571	0.625907	0.584672
Cluster-10085.0	0.001	0.001	0.001	0.001	0.001	4.10568	0.15624	1.36923	173.206	0.000730339	1	0.42265
Cluster-100850.0	0.001	0.001	0.001	0.001	0.001	17.788	0.785702	5.92998	141.133	0.000168635	1	0.42265
Cluster-100851.0	1.39285	0.001	0.001	2.76862	0.001	0.001	0.309244	1.04604	142.267	0.503443	0.444098	0.687516
Cluster-100852.0	0.001	0.001	0.001	0.001	0.001	0.001	0.0503999	0.34017	173.206		na	na
Cluster-100853.0	0.001	0.994855	0.001	2.76862	0.001	1.36923	0.541614	1.66355	110.544	0.240853	1.2109	0.322209
Cluster-100854.0	0.001	0.001	0.001	0.001	1.02209	0.001	0.164809	0.679341	173.206		1	0.42265
Cluster-100855.0	0.001	0.994855	0.001	0.001	0.001	0.001	0.537335	3.25004	94.2499	332.285	-1	0.42265
Cluster-100856.0	0.001	0.001	0.001	0.001	0.001	1.36923	0.149081	0.700867	173.206		1	0.42265
Cluster-100857.0	0.001	0.001	0.001	1.38481	0.001	0.001	0.244649	1.01459	149.291	0.00216324	1	0.42265
Cluster-100858.0	0.001	0.994855	0.001	0.001	0.001	0.001	0.17698	0.700867	173.206		-1	0.42265
Cluster-100859.0	0.001	0.001	0.001	0.001	0.001	0.001	0.0219697	0.252636	173.206		na	na
Cluster-100860.0	0.001	0.001	2.16026	0.001	0.001	0.001	0.159119	1.17867	121.418	720.754	-1	0.42265
Cluster-100861.0	0.001	0.001	0.001	0.001	1.02209	0.001	0.282518	1.24456	155.717	0.00292942	1	0.42265
Cluster-100864.1	0.001	0.001	0.001	0.001	0.001	0.001	0.0716305	0.529154	173.206		na	na
Cluster-100865.0	0.001	0.001	0.001	0.001	0.001	1.36923	0.096932	0.696108	173.206		1	0.42265
Cluster-55124.0	0.001	0.001	0.001	4.15243	4.08537	4.10568	1.00544	4.11449	103.675	0.000243043	207.174	2.32979e-05
Cluster-100867.0	0.001	0.001	0.001	0.001	0.001	0.001	0.190184	0.67713	173.206		na	na
Cluster-100868.0	0.001	0.001	0.001	0.001	0.001	0.001	0.0855772	0.50667	173.206		na	na
Cluster-100869.0	0.001	0.001	0.001	0.001	0.001	0.001	0.0268447	0.311137	173.206		na	na
Cluster-10087.0	0.001	0.001	0.001	0.001	21.4439	0.001	3.78981	9.16976	121.957	0.000139887	1	0.42265
Cluster-100870.0	0.001	0.001	2.16026	0.001	0.001	0.001	0.258671	1.24943	154.793	720.754	-1	0.42265
Cluster-100871.0	0.001	0.001	3.23989	0.001	0.001	0.001	1.09594	4.29025	101.944	1080.63	-1	0.42265
Cluster-100872.0	2.7847	2.98256	6.47879	0.001	0.001	0.001	2.82756	9.10816	68.2096	4082.02	-3.40157	0.0766239
Cluster-100872.1	4.17655	0.001	1.08063	0.001	0.001	0.001	0.606302	2.11949	115.801	1752.73	-1.39988	0.296505
Cluster-100873.0	0.001	0.001	0.001	0.001	0.001	0.001	0.0536051	0.350934	173.206		na	na
Cluster-100874.0	0.001	0.001	0.001	0.001	0.001	0.001	0.434209	2.20609	98.3038	1	na	na
Cluster-100875.0	0.001	1.98871	0.001	0.001	0.001	0.001	0.175004	0.66357	173.206		-1	0.42265
Cluster-100876.0	0.001	0.001	0.001	0.001	1.02209	0.001	0.109434	0.417628	173.206		1	0.42265
Cluster-100877.0	0.001	0.001	1.08063	2.76862	0.001	2.73745	0.568294	2.02819	96.6247	0.196589	1.49659	0.244678
Cluster-100878.0	0.001	1.98871	0.001	0.001	0.001	10.9468	0.653256	3.64961	173.206	0.18182	0.805235	0.50064
Cluster-100879.0	0.001	3.97642	0.001	0.001	0.001	0.001	1.02166	1.81074	120.23	1326.14	-1	0.42265
Cluster-10088.0	0.001	0.001	1.08063	0.001	0.001	0.001	0.127396	0.622779	173.206		-1	0.42265
Cluster-100880.0	0.001	0.001	0.001	0.001	0.001	0.001	0.0486791	0.339065	173.206		na	na
Cluster-100881.0	0.001	0.001	0.001	0.001	0.001	0.001	0.134036	0.631756	173.206		na	na
Cluster-100882.0	0.001	0.001	0.001	0.001	0.001	1.36923	0.158606	0.62439	144.662		1	0.42265
Cluster-100883.0	0.001	0.001	0.001	0.001	0.001	0.001	0.186853	0.834256	173.206		na	na
Cluster-100883.1	0.001	0.001	0.001	0.001	0.001	0.001	0.166208	1.00278	129.451	1	na	na
Cluster-100884.0	0.001	0.001	0.001	0.001	0.001	0.001	0.0463643	0.311137	173.206		na	na
Cluster-100885.0	0.001	0.001	0.001	0.001	0.001	0.001	0.689826	2.9941	144.349	1	na	na
Cluster-100886.0	0.001	0.001	0.001	0.001	0.001	0.001	0.231458	1.50587	119.153	1	na	na
Cluster-100887.0	0.001	0.001	0.001	0.001	0.001	2.73745	0.194792	0.913151	147.749		1	0.42265
Cluster-100888.0	0.001	0.001	0.001	0.001	0.001	1.36923	0.270215	1.36783	119.611	0.00218782	1	0.42265
Cluster-100889.0	0.001	0.001	0.001	0.001	0.001	0.001	0.337784	0.957987	173.206		na	na
Cluster-10089.0	0.001	0.001	2.16026	0.001	0.001	0.001	0.102919	0.720754	173.206		-1	0.42265
Cluster-100890.0	0.001	4.97027	5.39916	0.001	5.10646	0.001	6.29023	11.1795	48.1024	2.03005	-0.722279	0.510104
Cluster-100891.0	0.001	0.001	0.001	0.001	0.001	0.001	0.322844	1.91497	173.206	1	na	na
Cluster-100893.0	0.001	0.001	0.001	0.001	0.001	0.001	0.123836	0.649863	108.24		na	na
Cluster-100894.0	0.001	0.001	0.001	0.001	0.001	0.001	0.13977	0.504273	173.206		na	na
Cluster-100895.0	0.001	0.001	0.001	0.001	0.001	0.001	0.0464504	0.282328	173.206		na	na
Cluster-100896.0	0.001	0.001	0.001	0.001	0.001	0.001	0.0688577	0.563656	173.206		na	na
Cluster-100897.0	0.001	0.001	0.001	0.001	0.001	0.001	0.108955	0.745161	173.206		na	na
Cluster-100898.0	0.001	0.994855	2.16026	6.92006	6.12755	0.001	1.81592	4.34954	85.0969	0.241874	1.45036	0.26735
Cluster-100899.0	2.7847	0.001	0.001	0.001	0.001	0.001	0.270955	1.1875	173.206	928.9	-1	0.42265
Cluster-100899.1	0.001	0.001	0.001	0.001	0.001	0.001	0.103369	0.31189	173.206		na	na
Cluster-1009.0	0.001	0.001	0.001	0.001	0.001	0.001	0.223101	1.0508	140.927	1	na	na
Cluster-10090.0	0.001	0.001	1.08063	0.001	0.001	0.001	0.0944256	0.480903	173.206		-1	0.42265
Cluster-100900.0	0.001	0.001	0.001	0.001	0.001	0.001	0.0567886	0.417628	173.206		na	na
Cluster-100901.0	0.001	0.001	0.001	0.001	0.001	0.001	0.126468	0.703252	173.206		na	na
Cluster-100902.0	0.001	0.001	0.001	0.001	0.001	0.001	0.061663	0.480903	173.206		na	na
Cluster-100903.0	0.001	0.001	0.001	0.001	0.001	0.001	0.047888	0.563656	173.206		na	na
Cluster-100904.0	0.001	0.001	0.001	0.001	0.001	0.001	0.184414	1.25083	126.645	1	na	na
Cluster-100905.0	0.001	0.001	0.001	0.001	0.001	0.001	0.31631	1.97851	133.41	1	na	na
Cluster-100906.0	0.001	0.001	0.001	0.001	0.001	0.001	0.102287	0.73654	173.206		na	na
Cluster-100907.0	0.001	0.001	2.16026	0.001	0.001	0.001	0.422345	1.58874	98.7963	720.754	-1	0.42265
Cluster-100909.0	0.001	0.001	0.001	0.001	0.001	0.001	0.0738845	0.622779	173.206		na	na
Cluster-10091.0	0.001	0.001	1.08063	0.001	0.001	2.73745	0.147492	0.913151	173.206		0.563213	0.618029
Cluster-100911.0	0.001	0.001	0.001	0.001	0.001	0.001	0.047888	0.563656	173.206		na	na
Cluster-100913.0	0.001	0.001	0.001	1.38481	0.001	1.36923	0.311427	0.933669	93.4326		1.9999	0.183517
Cluster-100914.0	1.39285	0.001	1.08063	0.001	0.001	0.001	0.208833	0.824827	145.276		-1.95378	0.189942
Cluster-100915.0	0.001	0.994855	1.08063	0.001	0.001	0.001	0.300397	0.931191	135.601		-1.99489	0.184201
Cluster-100916.0	0.001	0.001	0.001	0.001	1.02209	1.36923	0.244041	0.807535	127.266		1.93953	0.191987
Cluster-100917.0	0.001	0.001	0.001	0.001	0.001	0.001	0.114588	1.0508	173.206	1	na	na
Cluster-100919.0	0.001	0.001	0.001	0.001	0.001	1.36923	0.144291	0.631756	173.206		1	0.42265
Cluster-10092.0	0.001	0.001	1.08063	0.001	1.02209	0.001	0.0593534	0.360877	173.206		-0.0393938	0.97047
Cluster-100920.0	0.001	0.001	0.001	0.001	0.001	0.001	0.0472764	0.311137	173.206		na	na
Cluster-100921.0	0.001	0.001	0.001	0.001	0.001	0.001	0.0621478	0.252636	173.206		na	na
Cluster-100922.0	0.001	0.001	0.001	2.76862	0.001	0.001	0.194204	0.923541	173.206		1	0.42265
Cluster-100923.0	11.1358	6.95798	0.001	0.001	0.001	0.001	4.03927	8.15833	77.9672	6031.6	-1.85697	0.20444
Cluster-100924.0	0.001	0.001	0.001	0.001	0.001	0.001	0.0573442	0.67713	173.206		na	na
Cluster-100925.0	0.001	0.001	0.001	0.001	0.001	0.001	0.156257	0.933669	173.206		na	na
Cluster-100926.0	0.001	0.001	0.001	0.001	0.001	0.001	0.562754	2.57592	173.206	1	na	na
Cluster-100927.0	0.001	0.001	2.16026	0.001	2.04318	0.001	0.967087	2.38729	134.329	1.05725	-0.0393938	0.97047
Cluster-100928.0	0.001	0.001	0.001	0.001	0.001	1.36923	0.257843	1.39598	134.01	0.00218782	1	0.42265
Cluster-100929.0	2.7847	0.001	0.001	0.001	0.001	0.001	0.386477	1.24778	149.865	928.9	-1	0.42265
Cluster-10093.0	0.001	0.001	0.001	0.001	0.001	0.001	0.189778	0.933669	173.206		na	na
Cluster-100930.0	0.001	0.001	0.001	0.001	0.001	0.001	0.131522	1.56727	173.206	1	na	na
Cluster-100930.1	0.001	0.001	0.001	0.001	0.001	0.001	0.359756	1.48188	155.74	1	na	na
Cluster-100931.0	0.001	0.001	0.001	0.001	0.001	0.001	0.385031	1.49385	137.914	1	na	na
Cluster-100932.0	0.001	0.001	0.001	0.001	0.001	0.001	0.146256	0.747423	148.416		na	na
Cluster-100933.0	0.001	0.001	0.001	0.001	0.001	0.001	0.0906913	0.764042	173.206		na	na
Cluster-100934.0	0.001	0.001	0.001	0.001	0.001	0.001	0.0529411	0.390209	173.206		na	na
Cluster-100936.0	0.001	0.001	0.001	0.001	0.001	0.001	0.541555	3.43215	94.9383	1	na	na
Cluster-100937.0	0.001	0.001	0.001	0.001	0.001	0.001	0.0544168	0.642002	173.206		na	na
Cluster-100938.0	4.17655	3.97642	1.08063	0.001	0.001	0.001	1.23928	3.07787	104.604	3077.87	-3.07598	0.0914268
Cluster-100939.0	0.001	0.001	0.001	0.001	0.001	1.36923	0.0390063	0.457076	173.206		1	0.42265
Cluster-10094.0	0.001	0.001	0.001	0.001	0.001	0.001	0.0301611	0.350934	173.206		na	na
Cluster-100940.0	0.001	0.994855	0.001	0.001	0.001	0.001	0.134695	0.960805	173.206		-1	0.42265
Cluster-100941.0	0.001	0.001	1.08063	0.001	0.001	0.001	0.146963	0.931411	173.206		-1	0.42265
Cluster-100942.0	0.001	0.001	0.001	0.001	1.02209	0.001	0.249991	0.897521	173.206		1	0.42265
Cluster-100943.0	0.001	0.001	3.23989	2.76862	0.001	0.001	0.400208	1.40073	173.206	1.1701	-0.110619	0.917369
Cluster-100944.0	0.001	0.001	0.001	2.76862	0.001	0.001	0.131678	0.923541	139.28		1	0.42265
Cluster-100945.0	0.001	0.001	0.001	0.001	0.001	0.001	0.11243	0.417628	173.206		na	na
Cluster-100945.1	0.001	0.001	0.001	0.001	0.001	0.001	0.130517	0.622779	173.206		na	na
Cluster-100946.0	0.001	0.001	0.001	0.001	0.001	0.001	0.154642	1.18151	108.356	1	na	na
Cluster-100947.0	0.001	0.001	0.001	0.001	0.001	0.001	0.270743	1.25918	173.206	1	na	na
Cluster-100947.1	0.001	0.001	0.001	0.001	0.001	0.001	0.0996038	0.931411	173.206		na	na
Cluster-100948.0	0.001	0.001	2.16026	0.001	0.001	0.001	0.0609795	0.720754	173.206		-1	0.42265
Cluster-100949.0	0.001	0.001	1.08063	0.001	0.001	0.001	0.0658107	0.360877	173.206		-1	0.42265
Cluster-10095.0	0.001	0.001	3.23989	0.001	0.001	0.001	0.195126	1.25088	173.206	1080.63	-1	0.42265
Cluster-100950.0	0.001	2.98256	0.001	0.001	0.001	0.001	0.368207	1.441	139.492	994.855	-1	0.42265
Cluster-100951.0	0.001	0.001	0.001	0.001	0.001	1.36923	0.14303	0.627507	173.206		1	0.42265
Cluster-100952.0	0.001	0.001	0.001	0.001	0.001	0.001	0.18366	1.26251	173.206	1	na	na
Cluster-100953.0	0.001	0.001	0.001	0.001	0.001	0.001	0.349596	1.86634	173.206	1	na	na
Cluster-100953.1	0.001	0.001	0.001	2.76862	0.001	0.001	0.304374	1.283	173.206	0.00108279	1	0.42265
Cluster-100953.2	0.001	0.001	1.08063	0.001	1.02209	0.001	0.185374	0.529154	173.206		-0.0393938	0.97047
Cluster-100954.0	0.001	0.001	0.001	0.001	0.001	0.001	0.674308	3.30768	109.673	1	na	na
Cluster-100955.0	0.001	0.001	0.001	0.001	0.001	0.001	0.0469419	0.552303	173.206		na	na
Cluster-100956.0	0.001	0.001	0.001	0.001	0.001	0.001	0.117822	1.16863	173.206	1	na	na
Cluster-100956.1	0.001	0.001	0.001	0.001	0.001	0.001	0.593497	2.08402	148.561	1	na	na
Cluster-100957.0	0.001	0.001	0.001	0.001	0.001	0.001	0.0745964	0.563656	173.206		na	na
Cluster-100957.1	0.001	0.001	0.001	0.001	0.001	1.36923	0.0390063	0.457076	173.206		1	0.42265
Cluster-100958.0	0.001	0.001	0.001	0.001	0.001	0.001	1.52877	4.21274	91.9381	1	na	na
Cluster-100959.0	0.001	0.001	0.001	0.001	2.04318	0.001	0.366961	1.29891	147.678	0.00146686	1	0.42265
Cluster-100959.1	0.001	0.001	0.001	0.001	0.001	5.47391	1.08089	2.43388	158.39	0.000547854	1	0.42265
Cluster-10096.0	0.001	0.001	0.001	0.001	23.4861	0.001	1.91364	7.82937	122.815	0.000127724	1	0.42265
Cluster-100960.0	0.001	0.001	0.001	0.001	0.001	0.001	0.149518	0.834256	173.206		na	na
Cluster-100961.0	1.39285	0.001	0.001	0.001	0.001	0.001	0.329652	0.834256	148.993		-1	0.42265
Cluster-100961.1	0.001	0.001	2.16026	0.001	0.001	1.36923	0.267625	1.32374	116.593	1.57688	-0.309451	0.775077
Cluster-100961.2	0.001	0.001	0.001	0.001	0.001	0.001	0.0219697	0.252636	173.206		na	na
Cluster-100961.3	0.001	0.001	0.001	0.001	0.001	0.001	0.196036	0.631756	173.206		na	na
Cluster-100962.0	0.001	0.994855	0.001	0.001	1.02209	0.001	0.228256	1.41542	133.463	0.973404	0.0191149	0.985666
Cluster-100963.0	0.001	0.001	0.001	0.001	0.001	0.001	0.0423423	0.497107	173.206		na	na
Cluster-100965.0	1.39285	0.994855	0.001	0.001	1.02209	0.001	0.302465	0.796235	137.784		-0.84886	0.445437
Cluster-100966.0	0.001	0.001	0.001	0.001	0.001	0.001	0.156319	1.24456	173.206	1	na	na
Cluster-100967.0	0.001	0.001	0.001	0.001	0.001	0.001	0.0661185	0.469168	173.206		na	na
Cluster-100968.0	0.001	0.994855	0.001	0.001	2.04318	0.001	0.19532	0.681728	173.206		0.461579	0.676825
Cluster-100969.0	0.001	0.001	0.001	0.001	0.001	0.001	0.0257188	0.297626	173.206		na	na
Cluster-10097.0	0.001	0.001	1.08063	0.001	0.001	1.36923	0.164342	0.834256	173.206		0.165585	0.876928
Cluster-100970.0	0.001	0.001	0.001	0.001	11.233	13.6833	1.47328	8.30576	133.084	0.000120398	1.9716	0.187424
Cluster-100970.1	0.001	0.001	1.08063	2.76862	0.001	0.001	0.154447	0.923541	173.206		0.568204	0.615292
Cluster-100970.2	2.7847	0.001	0.001	2.76862	0.001	5.47391	0.491713	2.74784	138.883	0.338047	0.992733	0.38921
Cluster-100970.3	0.001	0.001	0.001	0.001	0.001	0.001	0.0230064	0.265077	173.206		na	na
Cluster-100972.0	0.001	0.001	0.001	0.001	3.06428	2.73745	0.436272	1.93424	127.6	0.000516998	1.99054	0.184797
Cluster-100973.0	0.001	0.001	0.001	0.001	0.001	0.001	0.11892	0.520801	141.716		na	na
Cluster-100974.0	0.001	0.001	0.001	0.001	0.001	0.001	0.120883	0.631756	173.206		na	na
Cluster-100975.0	6.96025	0.001	0.001	0.001	0.001	0.001	0.401071	2.4821	173.206	2320.75	-1	0.42265
Cluster-100977.0	0.001	0.001	0.001	0.001	0.001	0.001	0.059521	0.703252	173.206		na	na
Cluster-100978.0	0.001	0.001	0.001	0.001	0.001	0.001	0.0811252	0.962503	173.206		na	na
Cluster-100979.0	0.001	0.001	0.001	0.001	0.001	0.001	0.290747	1.26117	116.274	1	na	na
Cluster-100979.1	0.001	0.001	0.001	0.001	0.001	0.001	0.248742	1.56727	173.206	1	na	na
Cluster-10098.0	0.001	0.001	0.001	0.001	0.001	0.001	0.0685483	0.31189	173.206		na	na
Cluster-100980.0	0.001	4.97027	0.001	0.001	0.001	0.001	1.43735	4.12653	153.972	1657.42	-1	0.42265
Cluster-100981.0	0.001	0.994855	0.001	0.001	0.001	0.001	0.0286071	0.332285	173.206		-1	0.42265
Cluster-100982.0	1.39285	0.001	0.001	0.001	3.06428	1.36923	1.1475	2.81001	113.332	0.314545	1.01312	0.385161
Cluster-100983.0	0.001	0.001	4.31953	0.001	0.001	0.001	0.120959	1.44051	173.206	1440.51	-1	0.42265
Cluster-100985.0	0.001	0.001	0.001	0.001	2.04318	0.001	0.186876	0.681728	173.206		1	0.42265
Cluster-100986.0	0.001	0.001	0.001	0.001	0.001	0.001	0.0411907	0.249054	173.206		na	na
Cluster-58124.0	0.001	0.001	0.001	4.15243	4.08537	4.10568	0.737844	4.11449	81.9284	0.000243043	207.174	2.32979e-05
Cluster-100988.0	8.3521	0.001	1.08063	0.001	0.001	0.001	1.30713	3.14458	115.371	3144.58	-1.19876	0.353391
Cluster-100989.0	0.001	0.001	0.001	0.001	0.001	1.36923	0.0390063	0.457076	173.206		1	0.42265
Cluster-10099.0	0.001	0.001	0.001	0.001	0.001	0.001	0.0511308	0.350934	173.206		na	na
Cluster-100990.0	0.001	0.994855	0.001	0.001	0.001	0.001	0.171046	0.667965	144.975		-1	0.42265
Cluster-100991.0	0.001	0.001	0.001	0.001	0.001	0.001	0.225001	1.01672	143.059	1	na	na
Cluster-100992.0	0.001	0.001	0.001	0.001	0.001	0.001	0.0427407	0.501888	86.6154		na	na
Cluster-100992.1	0.001	0.001	0.001	0.001	0.001	0.001	0.0546513	0.417628	173.206		na	na
Cluster-100993.0	0.001	0.001	0.001	0.001	0.001	0.001	0.0230064	0.265077	173.206		na	na
Cluster-100994.0	0.001	1.98871	0.001	0.001	0.001	0.001	0.25435	0.66357	173.206		-1	0.42265
Cluster-100995.0	0.001	0.994855	0.001	0.001	0.001	0.001	0.257569	1.53314	98.9115	332.285	-1	0.42265
Cluster-100996.0	0.001	0.001	0.001	0.001	1.02209	0.001	0.0902891	0.341364	173.206		1	0.42265
Cluster-100997.0	0.001	0.001	0.001	0.001	0.001	0.001	0.038355	0.449261	173.206		na	na
Cluster-100998.0	0.001	0.001	0.001	0.001	0.001	0.001	0.201104	1.54855	127.609	1	na	na
Cluster-100999.0	0.001	0.001	0.001	0.001	0.001	0.001	0.202339	0.985769	86.7942		na	na
Cluster-100999.1	0.001	1.98871	0.001	0.001	0.001	0.001	0.340295	1.59326	141.464	663.57	-1	0.42265
Cluster-101.0	0.001	0.001	0.001	0.001	0.001	0.001	0.0630134	0.745161	173.206		na	na
Cluster-1010.0	0.001	0.001	0.001	0.001	0.001	0.001	0.719215	5.59994	173.206	1	na	na
Cluster-10100.0	0.001	0.001	0.001	0.001	0.001	0.001	0.0827687	0.449261	173.206		na	na
Cluster-101000.1	0.001	0.001	0.001	0.001	0.001	0.001	0.0219697	0.252636	173.206		na	na
Cluster-101000.2	0.001	0.001	0.001	0.001	0.001	0.001	0.0955024	0.631756	173.206		na	na
Cluster-101001.0	0.001	0.001	0.001	0.001	1.02209	0.001	0.617817	1.25224	121.626	0.00292942	1	0.42265
Cluster-101001.1	0.001	0.001	0.001	0.001	0.001	0.001	0.0372837	0.252636	173.206		na	na
Cluster-101001.2	0.001	0.001	0.001	0.001	0.001	0.001	0.0651456	0.50667	173.206		na	na
Cluster-101004.0	0.001	0.001	0.001	0.001	0.001	0.001	0.0725189	0.314254	173.206		na	na
Cluster-101005.0	0.001	0.001	0.001	0.001	1.02209	0.001	0.0540825	0.341364	173.206		1	0.42265
Cluster-101006.0	1.39285	0.001	0.001	0.001	0.001	0.001	0.0396625	0.46495	173.206		-1	0.42265
Cluster-101007.0	0.001	0.001	0.001	0.001	0.001	0.001	0.446193	1.25088	138.255	1	na	na
Cluster-101007.1	0.001	0.001	0.001	0.001	0.001	0.001	0.0216711	0.249054	173.206		na	na
Cluster-101008.0	5.5684	0.001	7.55842	6.92006	0.001	5.47391	1.41298	4.37594	115.117	1.05913	-0.079029	0.940823
Cluster-101009.0	2.7847	0.001	0.001	0.001	0.001	0.001	0.107486	0.9289	173.206		-1	0.42265
Cluster-101010.0	0.001	0.001	0.001	0.001	4.08537	2.73745	0.34666	2.27461	128.44	0.000439636	1.89222	0.198994
Cluster-101011.0	0.001	0.001	0.001	0.001	0.001	0.001	0.165912	0.627507	150.689		na	na
Cluster-101011.1	0.001	0.001	0.001	0.001	0.001	6.84213	0.498801	2.28138	173.206	0.000438332	1	0.42265
Cluster-101013.0	0.001	0.001	0.001	0.001	0.001	0.001	0.112119	0.449568	173.206		na	na
Cluster-101014.0	0.001	0.001	0.001	0.001	0.001	0.001	0.154679	0.898136	173.206		na	na
Cluster-101015.0	0.001	0.001	0.001	0.001	0.001	0.001	0.244039	0.962503	108.794		na	na
Cluster-101016.0	0.001	0.001	0.001	0.001	0.001	0.001	0.565634	3.51748	128.786	1	na	na
Cluster-101016.1	0.001	0.001	0.001	0.001	0.001	0.001	0.10491	0.506264	109.518		na	na
Cluster-101017.0	0.001	2.98256	0.001	0.001	0.001	0.001	0.792371	3.13113	125.431	994.855	-1	0.42265
Cluster-101018.0	0.001	0.994855	2.16026	0.001	0.001	0.001	0.522441	1.26251	130.904	1052.04	-1.68441	0.234141
Cluster-101019.0	0.001	0.001	0.001	0.001	0.001	0.001	0.176563	2.10776	173.206	1	na	na
Cluster-10102.0	0.001	0.001	1.08063	0.001	0.001	0.001	0.14957	0.834256	173.206		-1	0.42265
Cluster-101020.0	0.001	0.001	0.001	0.001	2.04318	0.001	0.110963	0.681728	173.206		1	0.42265
Cluster-101021.0	0.001	0.994855	0.001	2.76862	2.04318	0.001	0.224684	1.60427	107.189	0.207125	1.42549	0.26142
Cluster-101021.1	0.001	0.001	0.001	1.38481	1.02209	0.001	0.151834	0.802634	102.766		1.93506	0.192635
Cluster-101022.0	0.001	0.001	0.001	0.001	2.04318	0.001	0.193387	0.681728	173.206		1	0.42265
Cluster-101023.0	0.001	0.001	0.001	0.001	0.001	0.001	0.106996	0.479494	173.206		na	na
Cluster-101024.0	0.001	0.001	0.001	0.001	0.001	0.001	0.0903926	0.449568	173.206		na	na
Cluster-101026.0	0.001	0.001	4.31953	0.001	0.001	0.001	0.774007	2.45054	173.206	1440.51	-1	0.42265
Cluster-101027.0	0.001	0.001	0.001	0.001	0.001	0.001	0.0748485	0.642002	173.206		na	na
Cluster-101028.0	0.001	0.001	0.001	0.001	0.001	0.001	2.42463	15.8351	93.5261	1	na	na
Cluster-101029.0	0.001	0.001	0.001	0.001	2.04318	0.001	0.0577273	0.681728	173.206		1	0.42265
Cluster-10103.0	0.001	0.001	0.001	0.001	0.001	0.001	2.17166	14.0147	70.5807	1	na	na
Cluster-101030.0	0.001	0.001	0.001	0.001	0.001	0.001	0.463864	3.20601	173.206	1	na	na
Cluster-101030.1	0.001	1.98871	0.001	0.001	0.001	0.001	0.990867	10.257	173.206	663.57	-1	0.42265
Cluster-101031.0	0.001	0.001	0.001	0.001	0.001	0.001	0.0230064	0.265077	173.206		na	na
Cluster-101031.2	0.001	0.001	0.001	0.001	0.001	0.001	0.594848	2.49456	107.841	1	na	na
Cluster-101032.0	0.001	0.001	0.001	0.001	0.001	0.001	0.176136	1.0136	75.6781	1	na	na
Cluster-101032.1	1.39285	0.001	0.001	0.001	0.001	0.001	0.171437	0.649955	145.799		-1	0.42265
Cluster-101033.0	0.001	0.001	2.16026	0.001	0.001	0.001	0.461229	1.55792	125.774	720.754	-1	0.42265
Cluster-101034.0	0.001	0.001	0.001	0.001	0.001	0.001	1.10732	4.61202	105.788	1	na	na
Cluster-101036.0	0.001	0.001	0.001	0.001	0.001	0.001	0.224555	0.937336	173.206		na	na
Cluster-101037.0	0.001	0.001	3.23989	0.001	0.001	0.001	0.191908	1.08063	173.206	1080.63	-1	0.42265
Cluster-101038.0	0.001	0.001	0.001	0.001	3.06428	0.001	0.266485	1.02209	173.206	0.000978386	1	0.42265
Cluster-101039.0	0.001	0.001	0.001	0.001	0.001	0.001	0.0595385	0.703463	88.1092		na	na
Cluster-10104.0	0.001	0.001	3.23989	0.001	0.001	0.001	0.237886	1.29891	120.505	1080.63	-1	0.42265
Cluster-101040.0	0.001	0.001	0.001	0.001	0.001	0.001	0.100283	0.940761	173.206		na	na
Cluster-101043.0	0.001	0.001	0.001	0.001	0.001	0.001	0.104639	1.24466	114.197	1	na	na
Cluster-101044.0	0.001	0.001	1.08063	0.001	0.001	0.001	0.130877	0.627507	173.206		-1	0.42265
Cluster-101045.0	0.001	0.001	0.001	0.001	0.001	0.001	0.664415	2.69056	173.206	1	na	na
Cluster-101046.0	0.001	0.001	0.001	0.001	0.001	0.001	0.0963562	0.642002	173.206		na	na
Cluster-101047.0	0.001	0.001	0.001	0.001	0.001	1.36923	0.350734	1.1578	142.129	0.00218782	1	0.42265
Cluster-101048.0	0.001	0.001	0.001	0.001	2.04318	0.001	0.377283	1.42897	132.141	0.00146686	1	0.42265
Cluster-101049.0	0.001	0.001	0.001	0.001	0.001	0.001	0.312368	1.19489	146.333	1	na	na
Cluster-101049.1	0.001	0.001	0.001	0.001	0.001	1.36923	0.1516	0.497816	128.542		1	0.42265
Cluster-101050.0	0.001	0.001	0.001	0.001	0.001	0.001	0.213132	0.755909	173.206		na	na
Cluster-101051.0	0.001	0.001	0.001	0.001	0.001	0.001	0.0327934	0.382521	173.206		na	na
Cluster-101052.0	0.001	0.001	0.001	0.001	0.001	0.001	0.107274	0.417628	173.206		na	na
Cluster-101053.0	0.001	0.001	1.08063	0.001	0.001	0.001	0.0309898	0.360877	173.206		-1	0.42265
Cluster-101054.0	0.001	0.001	0.001	0.001	0.001	0.001	0.100097	0.627507	173.206		na	na
Cluster-101055.0	2.7847	0.001	0.001	0.001	0.001	2.73745	0.199949	0.9289	173.206		-0.0121039	0.990923
Cluster-101056.0	0.001	0.001	0.001	0.001	0.001	0.001	0.835247	2.76206	81.3688	1	na	na
Cluster-101057.0	0.001	0.001	0.001	0.001	0.001	0.001	0.150679	1.24778	113.094	1	na	na
Cluster-101058.0	0.001	1.98871	0.001	4.15243	0.001	5.47391	0.868629	3.20911	112.882	0.206777	1.43254	0.259397
Cluster-101058.1	0.001	0.001	0.001	0.001	2.04318	0.001	0.252226	0.929471	146.58		1	0.42265
Cluster-101059.0	0.001	0.001	0.001	0.001	0.001	1.36923	0.236131	1.1679	153.163	0.00218782	1	0.42265
Cluster-10106.0	0.001	0.001	0.001	2.76862	0.001	0.001	0.267283	1.19954	143.456	0.00108279	1	0.42265
Cluster-101060.0	0.001	0.001	0.001	0.001	0.001	0.001	0.312229	1.24456	173.206	1	na	na
Cluster-101060.1	0.001	0.001	1.08063	0.001	0.001	0.001	0.0309898	0.360877	173.206		-1	0.42265
Cluster-101061.0	0.001	0.001	0.001	0.001	0.001	0.001	0.0659215	0.469168	173.206		na	na
Cluster-101062.0	0.001	0.001	1.08063	0.001	0.001	0.001	0.0309898	0.360877	173.206		-1	0.42265
Cluster-101063.0	0.001	0.001	0.001	0.001	0.001	1.36923	0.226682	0.49136	173.206		1	0.42265
Cluster-101064.0	0.001	0.001	0.001	0.001	0.001	0.001	0.0802714	0.952256	99.4668		na	na
Cluster-101066.0	0.001	0.001	0.001	0.001	0.001	0.001	0.0837818	0.755909	173.206		na	na
Cluster-101066.1	4.17655	0.001	1.08063	1.38481	1.02209	1.36923	2.03279	5.09449	76.4233	1.39248	-0.393034	0.731641
Cluster-101066.2	0.001	0.001	0.001	0.001	0.001	0.001	0.205434	0.683652	128.962		na	na
Cluster-101068.0	0.001	0.001	1.08063	0.001	0.001	2.73745	0.70746	1.3467	115.894	0.3952	0.563213	0.618029
Cluster-10107.0	0.001	0.001	1.08063	0.001	0.001	0.001	0.199206	1.04842	117.821	360.877	-1	0.42265
Cluster-101070.0	0.001	1.98871	1.08063	1.38481	0.001	0.001	0.295888	1.04251	126.523	2.21396	-0.761667	0.490545
Cluster-101071.0	0.001	0.001	2.16026	0.001	0.001	0.001	0.70886	3.43215	89.9109	720.754	-1	0.42265
Cluster-101072.0	0.001	0.001	0.001	0.001	0.001	0.001	0.0848788	1.00755	173.206	1	na	na
Cluster-101073.0	0.001	0.994855	0.001	0.001	0.001	0.001	0.145497	0.469168	173.206		-1	0.42265
Cluster-101074.0	0.001	0.001	0.001	0.001	0.001	0.001	0.418307	1.89714	108.668	1	na	na
Cluster-101075.0	0.001	2.98256	4.31953	0.001	0.001	0.001	1.16762	3.51976	103.974	2434.36	-1.90638	0.196862
Cluster-101076.0	0.001	0.001	0.001	0.001	0.001	0.001	0.0825258	0.631756	173.206		na	na
Cluster-101077.0	1.39285	0.994855	0.001	0.001	1.02209	0.001	0.828215	2.0262	87.281	2.33251	-0.84886	0.445437
Cluster-101077.1	0.001	5.96413	12.9566	0.001	0.001	4.10568	3.1532	6.977	93.8364	4.60642	-1.23882	0.318128
Cluster-101078.0	1.39285	0.001	0.001	1.38481	0.001	1.36923	1.24357	2.3659	88.5035	0.506291	0.694945	0.52535
Cluster-101079.0	0.001	0.001	0.001	0.001	0.001	0.001	0.157945	0.937336	173.206		na	na
Cluster-10108.0	0.001	0.001	3.23989	0.001	0.001	0.001	0.389829	2.62766	119.838	1080.63	-1	0.42265
Cluster-101080.0	0.001	0.001	0.001	0.001	0.001	0.001	0.178217	0.898136	173.206		na	na
Cluster-101081.0	0.001	0.001	0.001	0.001	0.001	0.001	0.0526895	0.621274	173.206		na	na
Cluster-101082.0	0.001	1.98871	0.001	0.001	0.001	1.36923	0.436013	1.58902	129.045	1.45177	-0.256717	0.811584
Cluster-101083.0	1.39285	0.001	0.001	0.001	0.001	0.001	0.0826135	0.46495	173.206		-1	0.42265
Cluster-101084.0	0.001	0.001	0.001	2.76862	0.001	0.001	0.378214	1.63697	144.5	0.00108279	1	0.42265
Cluster-101085.0	0.001	0.001	0.001	0.001	0.001	0.001	0.0769086	0.382521	173.206		na	na
Cluster-101086.0	0.001	0.001	0.001	0.001	3.06428	2.73745	0.266264	1.93424	120.859	0.000516998	1.99054	0.184797
Cluster-101087.0	0.001	0.001	0.001	0.001	0.001	0.001	0.0327934	0.382521	173.206		na	na
Cluster-101089.0	0.001	0.001	0.001	0.001	0.001	0.001	0.0230064	0.265077	173.206		na	na
Cluster-10109.0	0.001	0.001	2.16026	0.001	0.001	0.001	0.138495	0.931191	127.505		-1	0.42265
Cluster-101090.0	0.001	0.001	1.08063	0.001	0.001	0.001	0.123389	0.627507	173.206		-1	0.42265
Cluster-101091.0	0.001	0.001	1.08063	0.001	0.001	0.001	0.0568972	0.360877	173.206		-1	0.42265
Cluster-101092.0	1.39285	1.98871	0.001	1.38481	2.04318	0.001	0.746197	1.49236	123.827	0.986458	0.0183821	0.986215
Cluster-101093.0	0.001	0.001	0.001	0.001	0.001	0.001	0.0220696	0.253835	173.206		na	na
Cluster-101094.0	0.001	0.001	0.001	0.001	0.001	0.001	0.460851	2.52402	173.206	1	na	na
Cluster-101097.0	0.001	0.001	2.16026	0.001	0.001	0.001	0.174361	0.749942	146.624		-1	0.42265
Cluster-101097.1	0.001	0.001	0.001	0.001	0.001	0.001	0.0603815	0.479494	173.206		na	na
Cluster-101098.0	2.7847	0.001	0.001	5.53624	0.001	5.47391	0.620976	3.67038	117.122	0.25308	1.33336	0.275731
Cluster-101099.0	0.001	0.001	0.001	0.001	5.10646	0.001	0.56258	1.70282	144.986	0.000587261	1	0.42265
Cluster-1011.0	0.001	0.001	0.001	0.001	0.001	0.001	0.180554	1.40073	173.206	1	na	na
Cluster-10110.0	0.001	0.001	2.16026	1.38481	2.04318	6.84213	0.440249	3.42338	106.629	0.210539	1.44956	0.253292
Cluster-101100.0	0.001	0.001	1.08063	0.001	0.001	0.001	0.193254	0.834256	150.146		-1	0.42265
Cluster-101101.0	0.001	0.001	0.001	0.001	0.001	0.001	0.202936	1.72413	111.724	1	na	na
Cluster-101102.0	0.001	5.96413	0.001	0.001	0.001	0.001	1.61982	7.15003	124.024	1988.71	-1	0.42265
Cluster-101102.1	0.001	0.001	0.001	0.001	3.06428	0.001	1.17716	4.84948	85.4106	0.000978386	1	0.42265
Cluster-101103.0	0.001	0.001	0.001	0.001	0.001	0.001	0.0230064	0.265077	173.206		na	na
Cluster-101104.0	0.001	0.001	0.001	1.38481	0.001	0.001	0.275687	0.931411	144.428		1	0.42265
Cluster-101105.0	0.001	0.001	0.001	0.001	0.001	0.001	0.0416552	0.254628	173.206		na	na
Cluster-101106.0	0.001	0.994855	0.001	0.001	0.001	0.001	0.321274	1.14556	158.385	332.285	-1	0.42265
Cluster-101107.0	0.001	0.001	0.001	0.001	0.001	0.001	0.122887	0.747423	143.663		na	na
Cluster-101108.0	0.001	0.001	0.001	0.001	0.001	0.001	0.0352462	0.228187	173.206		na	na
Cluster-101109.0	0.001	0.001	0.001	0.001	0.001	0.001	0.144572	0.622779	173.206		na	na
Cluster-10111.0	0.001	0.001	1.08063	0.001	0.001	0.001	0.0309898	0.360877	173.206		-1	0.42265
Cluster-101110.0	0.001	0.001	0.001	0.001	0.001	0.001	0.15104	0.729076	105.438		na	na
Cluster-101111.0	0.001	0.001	0.001	0.001	1.02209	0.001	0.0611571	0.382521	173.206		1	0.42265
Cluster-101112.0	0.001	0.001	2.16026	0.001	0.001	0.001	0.0808523	0.720754	173.206		-1	0.42265
Cluster-101113.0	0.001	0.001	0.001	0.001	0.001	0.001	0.0606851	0.469168	173.206		na	na
Cluster-101115.0	0.001	0.001	0.001	0.001	0.001	0.001	0.118826	0.631756	173.206		na	na
Cluster-101116.0	0.001	0.001	0.001	0.001	0.001	0.001	0.0698585	0.31189	173.206		na	na
Cluster-101117.0	0.001	0.001	0.001	1.38481	0.001	0.001	0.266372	1.56727	173.206	0.00216324	1	0.42265
Cluster-10112.1	0.001	0.001	0.001	0.001	0.001	0.001	0.0230064	0.265077	173.206		na	na
Cluster-101120.0	1.39285	0.001	0.001	0.001	0.001	0.001	0.179921	0.621274	151.861		-1	0.42265
Cluster-101121.0	0.001	0.001	0.001	0.001	0.001	0.001	0.211844	1.27276	129.68	1	na	na
Cluster-101123.0	0.001	0.001	1.08063	0.001	0.001	0.001	0.146419	0.501888	148.351		-1	0.42265
Cluster-101124.0	0.001	0.001	0.001	0.001	0.001	0.001	0.313192	1.52708	173.206	1	na	na
Cluster-101124.1	0.001	0.001	0.001	0.001	0.001	0.001	0.159644	0.703252	173.206		na	na
Cluster-101125.0	0.001	0.001	0.001	0.001	0.001	0.001	0.159826	0.703252	173.206		na	na
Cluster-101126.0	0.001	0.001	0.001	0.001	2.04318	0.001	0.275773	1.05731	173.206	0.00146686	1	0.42265
Cluster-101127.0	0.001	0.001	0.001	0.001	0.001	0.001	0.191599	1.0508	173.206	1	na	na
Cluster-101128.0	0.001	0.001	0.001	0.001	0.001	0.001	0.163866	0.897521	173.206		na	na
Cluster-101128.1	0.001	0.994855	0.001	0.001	0.001	0.001	0.266154	0.931411	155.826		-1	0.42265
Cluster-101129.0	0.001	0.994855	0.001	0.001	0.001	0.001	0.168359	0.703252	173.206		-1	0.42265
Cluster-101130.0	2.7847	0.001	3.23989	0.001	0.001	0.001	0.53509	2.00853	104.831	2008.53	-1.98308	0.185826
Cluster-101131.0	0.001	0.001	0.001	0.001	4.08537	0.001	0.366452	1.36246	173.206	0.000733969	1	0.42265
Cluster-101131.1	8.3521	0.001	0.001	0.001	0.001	0.001	1.5816	6.40747	79.0558	2784.7	-1	0.42265
Cluster-101132.0	0.001	0.001	0.001	0.001	0.001	0.001	0.250906	1.0508	173.206	1	na	na
Cluster-101134.0	0.001	0.001	0.001	9.68768	0.001	4.10568	1.08655	7.58656	80.1556	0.00021748	1.63766	0.243147
Cluster-101136.0	0.001	0.001	0.001	0.001	0.001	0.001	0.0689501	0.506264	119.544		na	na
Cluster-101137.0	0.001	0.994855	0.001	0.001	0.001	0.001	0.0520511	0.332285	173.206		-1	0.42265
Cluster-101137.1	0.001	0.001	0.001	0.001	0.001	0.001	0.0706981	0.5733	116.804		na	na
Cluster-101138.0	0.001	0.001	0.001	0.001	2.04318	1.36923	0.301015	1.36545	99.1609	0.000878886	1.89222	0.198994
Cluster-101139.0	0.001	0.001	0.001	0.001	0.001	2.73745	0.144262	0.913151	173.206		1	0.42265
Cluster-10114.0	0.001	0.001	0.001	0.001	1.02209	0.001	0.0713031	0.504273	173.206		1	0.42265
Cluster-10114.1	0.001	0.001	0.001	0.001	0.001	0.001	0.0868912	0.469168	173.206		na	na
Cluster-101140.0	0.001	0.001	0.001	0.001	0.001	0.001	0.370954	1.0152	163.436	1	na	na
Cluster-101141.0	0.001	0.001	1.08063	0.001	0.001	0.001	0.285893	1.0174	133.8	360.877	-1	0.42265
Cluster-101142.0	0.001	1.98871	0.001	0.001	0.001	2.73745	0.375869	1.24778	149.204	0.726681	0.221379	0.83662
Cluster-101142.1	0.001	0.001	0.001	0.001	0.001	0.001	0.194578	1.26251	173.206	1	na	na
Cluster-101142.2	0.001	0.001	0.001	0.001	0.001	0.001	0.112648	1.02028	119.891	1	na	na
Cluster-101143.0	0.001	0.001	0.001	0.001	0.001	0.001	0.10064	0.469168	173.206		na	na
Cluster-101144.0	0.001	0.001	0.001	0.001	0.001	0.001	0.046624	0.314254	173.206		na	na
Cluster-101145.0	0.001	0.001	0.001	0.001	1.02209	0.001	0.134867	0.698488	135.605		1	0.42265
Cluster-101146.0	0.001	0.001	0.001	0.001	0.001	0.001	0.0505602	0.368535	173.206		na	na
Cluster-101148.0	0.001	0.994855	0.001	2.76862	1.02209	0.001	0.445436	1.32548	128.49	0.262903	1.06676	0.373389
Cluster-101149.0	0.001	0.001	0.001	2.76862	0.001	0.001	0.45683	1.44071	146.773	0.00108279	1	0.42265
Cluster-101150.0	0.001	0.001	0.001	0.001	0.001	0.001	0.0216711	0.249054	173.206		na	na
Cluster-101151.0	0.001	0.001	0.001	0.001	0.001	0.001	0.103164	0.321501	173.206		na	na
Cluster-101152.0	0.001	0.001	0.001	0.001	0.001	0.001	0.105849	1.25918	173.206	1	na	na
Cluster-101154.0	0.001	1.98871	0.001	0.001	1.02209	0.001	0.404376	1.68962	133.22	1.94388	-0.432561	0.694662
Cluster-67979.0	0.001	0.001	0.001	4.15243	4.08537	4.10568	1.04813	4.11449	64.408	0.000243043	207.174	2.32979e-05
Cluster-101157.0	0.001	0.001	0.001	0.001	0.001	0.001	0.533713	2.76277	92.4326	1	na	na
Cluster-101158.0	0.001	0.001	0.001	0.001	0.001	0.001	0.0301611	0.350934	173.206		na	na
Cluster-101159.0	0.001	0.001	0.001	0.001	0.001	0.001	0.0951647	0.469168	173.206		na	na
Cluster-10116.0	0.001	0.001	2.16026	0.001	0.001	0.001	0.127638	0.720754	173.206		-1	0.42265
Cluster-101160.0	0.001	0.001	0.001	0.001	0.001	0.001	1.38053	3.22899	157.138	1	na	na
Cluster-101160.1	0.001	0.001	0.001	0.001	0.001	0.001	0.205035	1.25088	134.38	1	na	na
Cluster-101161.0	0.001	0.001	0.001	0.001	0.001	0.001	0.0919498	0.497816	133.794		na	na
Cluster-101162.0	0.001	0.001	1.08063	0.001	0.001	0.001	0.0711679	0.360877	173.206		-1	0.42265
Cluster-101163.0	0.001	0.001	0.001	0.001	0.001	0.001	0.274813	1.5604	132.522	1	na	na
Cluster-101164.0	0.001	1.98871	0.001	0.001	0.001	0.001	0.897159	3.03898	135.25	663.57	-1	0.42265
Cluster-101165.0	0.001	0.001	0.001	6.92006	0.001	0.001	0.492609	2.30735	147.292	0.000433397	1	0.42265
Cluster-101166.0	0.001	0.001	2.16026	0.001	0.001	0.001	0.282714	0.720754	173.206		-1	0.42265
Cluster-101167.0	0.001	0.001	0.001	0.001	0.001	0.001	0.0792045	0.348554	173.206		na	na
Cluster-101167.1	2.7847	4.97027	3.23989	0.001	6.12755	0.001	6.53954	14.2455	39.0663	1.79375	-0.755028	0.516852
Cluster-101168.0	1.39285	0.001	0.001	0.001	1.02209	2.73745	0.807431	2.12	109.779	0.370917	0.853987	0.452075
Cluster-101169.0	0.001	0.001	2.16026	2.76862	5.10646	0.001	0.781407	2.62536	134.653	0.274535	1.16011	0.332518
Cluster-10117.0	0.001	0.001	0.001	0.001	0.001	0.001	0.0219697	0.252636	173.206		na	na
Cluster-101170.0	0.001	0.001	0.001	0.001	0.001	0.001	0.479962	1.44238	106.873	1	na	na
Cluster-101170.1	0.001	0.001	0.001	0.001	0.001	0.001	0.153205	0.755909	173.206		na	na
Cluster-101170.2	0.001	0.001	0.001	0.001	0.001	0.001	0.712603	2.47217	153.303	1	na	na
Cluster-101170.3	0.001	0.001	0.001	0.001	3.06428	0.001	0.790312	1.94726	157.365	0.000978386	1	0.42265
Cluster-101171.0	0.001	0.001	0.001	0.001	0.001	0.001	0.0589257	0.696108	173.206		na	na
Cluster-101172.0	0.001	0.001	0.001	0.001	0.001	0.001	0.200756	2.39807	93.891	1	na	na
Cluster-101173.0	0.001	0.001	2.16026	0.001	0.001	0.001	0.172357	0.834256	173.206		-1	0.42265
Cluster-101174.0	0.001	0.001	0.001	0.001	0.001	0.001	0.0639451	0.529154	173.206		na	na
Cluster-101175.0	0.001	0.001	0.001	0.001	0.001	0.001	0.169059	0.621274	173.206		na	na
Cluster-101176.0	0.001	0.001	0.001	0.001	0.001	0.001	0.125027	1.48932	173.206	1	na	na
Cluster-101177.0	0.001	0.001	0.001	0.001	0.001	0.001	0.328473	0.937644	155.837		na	na
Cluster-101177.1	0.001	0.001	0.001	0.001	0.001	0.001	0.244574	1.11842	115.636	1	na	na
Cluster-101177.2	0.001	0.001	0.001	0.001	0.001	0.001	0.0269075	0.31189	173.206		na	na
Cluster-101178.0	0.001	0.001	0.001	0.001	0.001	1.36923	0.0390063	0.457076	173.206		1	0.42265
Cluster-101179.0	0.001	0.001	0.001	0.001	0.001	0.001	0.404842	3.0388	72.9481	1	na	na
Cluster-101180.0	0.001	0.994855	0.001	0.001	0.001	0.001	0.268364	1.01088	125.773	332.285	-1	0.42265
Cluster-101182.0	0.001	0.001	0.001	0.001	0.001	0.001	0.119775	0.957987	173.206		na	na
Cluster-101184.0	0.001	0.001	3.23989	0.001	0.001	0.001	0.61819	2.18131	148.429	1080.63	-1	0.42265
Cluster-101185.0	0.001	0.001	0.001	2.76862	0.001	1.36923	0.305332	1.37962	131.811	0.000724839	1.72551	0.226577
Cluster-101186.0	0.001	0.001	0.001	0.001	0.001	0.001	0.0609963	0.252636	173.206		na	na
Cluster-101186.1	0.001	0.001	0.001	0.001	0.001	0.001	0.138308	0.703428	140.79		na	na
Cluster-101186.2	0.001	0.001	0.001	0.001	0.001	0.001	0.0220696	0.253835	173.206		na	na
Cluster-101187.0	0.001	0.001	2.16026	0.001	0.001	0.001	0.352721	2.13123	130.133	720.754	-1	0.42265
Cluster-101188.0	0.001	0.001	0.001	0.001	0.001	0.001	0.0535251	0.320411	173.206		na	na
Cluster-101189.0	0.001	0.001	0.001	0.001	0.001	0.001	0.0563902	0.417628	173.206		na	na
Cluster-10119.0	0.001	0.001	2.16026	0.001	0.001	0.001	0.0609795	0.720754	173.206		-1	0.42265
Cluster-101190.0	0.001	0.001	1.08063	0.001	0.001	0.001	0.0309898	0.360877	173.206		-1	0.42265
Cluster-101191.0	0.001	0.001	0.001	0.001	2.04318	0.001	0.655611	3.02874	108.737	0.00146686	1	0.42265
Cluster-101192.0	0.001	0.001	0.001	0.001	0.001	0.001	0.636146	1.96244	173.206	1	na	na
Cluster-101192.1	0.001	0.001	0.001	0.001	0.001	0.001	0.0291721	0.339065	173.206		na	na
Cluster-101192.2	0.001	0.001	3.23989	0.001	0.001	0.001	0.589781	1.7565	152.423	1080.63	-1	0.42265
Cluster-101192.3	0.001	0.001	1.08063	0.001	0.001	0.001	0.11605	0.683652	136.315		-1	0.42265
Cluster-101192.4	0.001	3.97642	4.31953	0.001	0.001	0.001	1.19791	2.88907	113.362	2765.65	-1.99489	0.184201
Cluster-101193.0	0.001	0.001	0.001	0.001	2.04318	0.001	0.276973	0.799994	153.503		1	0.42265
Cluster-101194.0	0.001	0.001	0.001	0.001	0.001	0.001	0.144614	1.04366	173.206	1	na	na
Cluster-101195.0	0.001	0.001	0.001	0.001	0.001	0.001	0.133208	0.890877	173.206		na	na
Cluster-101196.0	0.001	0.001	0.001	0.001	0.001	0.001	0.261013	0.683652	156.882		na	na
Cluster-101197.0	0.001	0.001	0.001	0.001	0.001	0.001	0.185657	0.834256	173.206		na	na
Cluster-101198.0	0.001	0.001	0.001	0.001	0.001	0.001	0.0219697	0.252636	173.206		na	na
Cluster-101199.0	0.001	0.001	0.001	0.001	0.001	0.001	0.317286	0.703428	131.461		na	na
Cluster-1012.0	0.001	0.001	0.001	0.001	0.001	0.001	0.0301611	0.350934	173.206		na	na
Cluster-101200.0	0.001	0.001	0.001	1.38481	0.001	0.001	0.21801	0.793232	173.206		1	0.42265
Cluster-101203.0	0.001	1.98871	0.001	0.001	0.001	0.001	0.181944	0.698488	145.388		-1	0.42265
Cluster-101203.1	0.001	0.001	0.001	0.001	0.001	0.001	0.116028	0.594252	173.206		na	na
Cluster-101205.0	0.001	0.001	0.001	0.001	0.001	0.001	0.116681	0.910676	118.625		na	na
Cluster-101207.0	0.001	0.001	1.08063	0.001	0.001	0.001	0.255228	0.714254	153.801		-1	0.42265
Cluster-10121.0	0.001	0.001	0.001	0.001	0.001	0.001	0.082965	0.703252	173.206		na	na
Cluster-101210.0	0.001	0.001	0.001	6.92006	0.001	4.10568	0.972615	3.67558	133.509	0.000272066	1.82915	0.208879
Cluster-101210.1	0.001	0.001	0.001	0.001	0.001	8.21036	0.496602	2.73745	173.206	0.000365303	1	0.42265
Cluster-101211.0	8.3521	0.001	0.001	0.001	0.001	0.001	0.706751	2.84747	144.326	2784.7	-1	0.42265
Cluster-101212.0	0.001	0.001	0.001	0.001	0.001	0.001	0.171043	0.957987	151.369		na	na
Cluster-101213.0	0.001	0.994855	0.001	6.92006	0.001	2.73745	0.795557	3.2195	123.469	0.10321	1.41604	0.286442
Cluster-101215.0	0.001	2.98256	2.16026	0.001	0.001	0.001	0.704603	1.71461	139.989	1714.61	-1.9274	0.193752
Cluster-101216.0	0.001	0.001	0.001	0.001	0.001	0.001	0.105024	0.627507	173.206		na	na
Cluster-101217.0	0.001	0.001	0.001	0.001	0.001	0.001	0.020507	0.235084	173.206		na	na
Cluster-101218.0	0.001	0.001	0.001	0.001	0.001	0.001	0.0466885	0.297626	173.206		na	na
Cluster-101219.0	2.7847	0.001	0.001	0.001	0.001	0.001	0.736319	2.35744	87.3936	928.9	-1	0.42265
Cluster-101219.1	6.96025	0.001	0.001	0.001	0.001	0.001	0.364937	2.32075	173.206	2320.75	-1	0.42265
Cluster-101220.0	4.17655	0.001	0.001	0.001	0.001	0.001	0.646484	2.14741	129.25	1392.85	-1	0.42265
Cluster-101221.0	0.001	0.001	0.001	0.001	0.001	0.001	0.0257188	0.297626	173.206		na	na
Cluster-101222.0	0.001	1.98871	0.001	0.001	0.001	6.84213	0.663645	2.28138	136.753	0.290864	0.681273	0.557019
Cluster-101222.1	0.001	2.98256	2.16026	5.53624	8.16973	5.47391	3.52481	6.3933	74.749	0.268189	3.72249	0.0204301
Cluster-101223.0	0.001	0.001	0.001	0.001	0.001	0.001	0.105664	0.497816	138.958		na	na
Cluster-101224.0	0.001	0.001	0.001	0.001	0.001	2.73745	0.0770126	0.913151	173.206		1	0.42265
Cluster-101225.0	0.001	3.97642	1.08063	0.001	3.06428	1.36923	1.36663	2.77593	94.6428	1.14061	-0.140338	0.895696
Cluster-101225.1	0.001	0.001	1.08063	0.001	0.001	0.001	0.0712942	0.360877	173.206		-1	0.42265
Cluster-101225.2	0.001	0.001	0.001	0.001	0.001	1.36923	0.15858	0.631756	173.206		1	0.42265
Cluster-101226.0	0.001	0.001	0.001	1.38481	0.001	0.001	0.342253	1.06086	153.29	0.00216324	1	0.42265
Cluster-101226.1	0.001	0.001	0.001	0.001	0.001	0.001	0.0334341	0.390209	173.206		na	na
Cluster-101227.0	0.001	1.98871	0.001	0.001	0.001	0.001	0.222935	1.01234	173.206	663.57	-1	0.42265
Cluster-101228.0	0.001	0.001	0.001	0.001	0.001	0.001	0.187301	1.40764	173.206	1	na	na
Cluster-101229.0	0.001	1.98871	0.001	0.001	0.001	0.001	0.665071	2.07748	111.224	663.57	-1	0.42265
Cluster-10123.0	0.001	0.001	2.16026	0.001	0.001	0.001	0.431194	1.70131	122.396	720.754	-1	0.42265
Cluster-101230.0	0.001	0.001	0.001	0.001	0.001	0.001	0.020507	0.235084	173.206		na	na
Cluster-101232.0	0.001	0.001	0.001	0.001	0.001	5.47391	0.314438	1.8253	173.206	0.000547854	1	0.42265
Cluster-101233.0	0.001	0.001	3.23989	1.38481	5.10646	1.36923	0.72865	2.62017	121.627	0.412429	0.935021	0.403678
Cluster-101235.0	0.001	0.001	0.001	0.001	0.001	0.001	0.120711	0.504273	146.961		na	na
Cluster-101238.0	0.001	0.001	0.001	0.001	0.001	0.001	0.114882	0.479494	173.206		na	na
Cluster-101238.1	0.001	0.001	0.001	0.001	0.001	0.001	0.0431391	0.50667	173.206		na	na
Cluster-101238.2	0.001	0.001	0.001	0.001	1.02209	0.001	0.071635	0.508256	173.206		1	0.42265
Cluster-101239.0	0.001	0.001	0.001	0.001	0.001	0.001	0.0685591	0.563656	173.206		na	na
Cluster-10124.0	0.001	0.001	0.001	0.001	0.001	0.001	0.0372837	0.252636	173.206		na	na
Cluster-101240.0	0.001	0.001	0.001	0.001	0.001	0.001	0.0276176	0.320411	173.206		na	na
Cluster-101241.0	0.001	0.001	1.08063	1.38481	0.001	0.001	0.069429	0.46227	173.206		0.173307	0.871299
Cluster-101242.0	0.001	0.001	0.001	1.38481	0.001	1.36923	0.154572	0.918346	130.099		1.9999	0.183517
Cluster-101243.0	0.001	0.001	0.001	0.001	0.001	10.9468	0.635927	3.64961	155.939	0.000274002	1	0.42265
Cluster-101243.1	0.001	0.001	0.001	0.001	0.001	1.36923	0.0596774	0.457076	173.206		1	0.42265
Cluster-101245.0	0.001	0.001	0.001	0.001	0.001	0.001	0.15792	1.32139	173.206	1	na	na
Cluster-101246.0	0.001	0.994855	1.08063	0.001	0.001	0.001	0.278141	0.779418	155.254		-1.99489	0.184201
Cluster-101247.0	0.001	0.001	0.001	0.001	0.001	0.001	0.516992	2.80462	101.382	1	na	na
Cluster-101248.0	0.001	1.98871	0.001	0.001	0.001	0.001	0.229729	1.43075	99.9391	663.57	-1	0.42265
Cluster-101249.0	0.001	0.001	0.001	0.001	0.001	0.001	0.0257188	0.297626	173.206		na	na
Cluster-101249.1	0.001	0.001	0.001	0.001	0.001	0.001	0.234191	1.26251	173.206	1	na	na
Cluster-10125.0	0.001	0.001	1.08063	0.001	0.001	0.001	0.136411	0.563656	173.206		-1	0.42265
Cluster-101250.0	0.001	0.001	0.001	8.30387	0.001	0.001	0.524621	2.76862	173.206	0.000361191	1	0.42265
Cluster-101251.0	2.7847	0.001	0.001	0.001	0.001	0.001	0.589793	2.38878	145.701	928.9	-1	0.42265
Cluster-101253.0	4.17655	0.001	0.001	0.001	0.001	0.001	0.821166	1.92061	148.856	1392.85	-1	0.42265
Cluster-101254.0	0.001	0.994855	1.08063	1.38481	0.001	4.10568	0.331492	1.8305	117.879	0.378128	0.907412	0.448117
Cluster-101255.0	0.001	0.001	0.001	0.001	0.001	0.001	0.442275	1.58079	139.37	1	na	na
Cluster-101256.0	0.001	0.001	0.001	0.001	9.19083	19.1562	4.0792	9.44933	90.9728	0.000105828	1.70821	0.229722
Cluster-101256.2	0.001	0.001	0.001	0.001	0.001	5.47391	0.182186	1.8253	173.206	0.000547854	1	0.42265
Cluster-101257.0	0.001	0.001	0.001	0.001	2.04318	0.001	0.238536	0.890877	173.206		1	0.42265
Cluster-10126.0	0.001	0.001	2.16026	0.001	0.001	0.001	0.0609795	0.720754	173.206		-1	0.42265
Cluster-101260.0	0.001	0.001	0.001	0.001	0.001	0.001	0.354055	2.0019	118.107	1	na	na
Cluster-101261.0	0.001	0.001	0.001	0.001	0.001	0.001	0.108363	0.480903	173.206		na	na
Cluster-101262.0	0.001	0.994855	0.001	0.001	0.001	0.001	0.0286071	0.332285	173.206		-1	0.42265
Cluster-101266.0	0.001	0.001	0.001	0.001	0.001	0.001	0.134572	0.368535	173.206		na	na
Cluster-101267.0	0.001	0.001	1.08063	0.001	0.001	0.001	0.318032	1.64011	104.05	360.877	-1	0.42265
Cluster-101268.0	0.001	0.001	1.08063	0.001	0.001	0.001	0.168756	1.1205	126.544	360.877	-1	0.42265
Cluster-101268.1	0.001	0.001	0.001	0.001	0.001	0.001	0.053563	0.631756	173.206		na	na
Cluster-101269.0	0.001	0.001	0.001	0.001	1.02209	1.36923	0.490231	1.64346	110.461	0.00125401	1.93953	0.191987
Cluster-10127.0	0.001	0.001	1.08063	0.001	0.001	0.001	0.0309898	0.360877	173.206		-1	0.42265
Cluster-101270.0	0.001	0.994855	0.001	0.001	0.001	0.001	0.10713	0.622779	173.206		-1	0.42265
Cluster-101271.0	0.001	0.001	0.001	0.001	0.001	0.001	0.353294	1.68962	141.562	1	na	na
Cluster-101272.0	0.001	0.001	0.001	0.001	0.001	5.47391	1.13471	3.03568	122.154	0.000547854	1	0.42265
Cluster-101273.0	0.001	0.994855	0.001	0.001	0.001	0.001	0.634387	2.27651	141.035	332.285	-1	0.42265
Cluster-101273.1	0.001	0.001	0.001	0.001	0.001	0.001	0.10355	0.42324	144.23		na	na
Cluster-101274.0	1.39285	0.001	0.001	0.001	0.001	1.36923	0.365341	0.917736	140.858		-0.0121039	0.990923
Cluster-101275.0	1.39285	0.001	0.001	1.38481	0.001	0.001	0.334982	0.700867	159.22		-0.00409619	0.996928
Cluster-101275.1	0.001	0.001	0.001	0.001	0.001	0.001	0.0219697	0.252636	173.206		na	na
Cluster-101276.0	1.39285	0.001	0.001	0.001	1.02209	0.001	0.22745	0.622779	173.206		-0.214779	0.841341
Cluster-101277.0	0.001	0.001	0.001	0.001	0.001	0.001	0.148437	1.16863	173.206	1	na	na
Cluster-101278.0	0.001	0.001	0.001	0.001	0.001	0.001	0.340878	1.60039	112.026	1	na	na
Cluster-101278.1	0.001	0.001	0.001	0.001	0.001	0.001	0.0301611	0.350934	173.206		na	na
Cluster-101279.0	0.001	0.001	0.001	0.001	0.001	0.001	0.318457	0.990168	117.565		na	na
Cluster-10128.0	0.001	0.001	1.08063	0.001	0.001	0.001	0.0895108	0.703252	173.206		-1	0.42265
Cluster-101280.0	0.001	0.001	0.001	0.001	0.001	0.001	0.143751	0.703252	173.206		na	na
Cluster-101281.0	0.001	0.001	4.31953	0.001	0.001	0.001	0.330466	1.44051	152.444	1440.51	-1	0.42265
Cluster-101282.0	0.001	0.001	0.001	0.001	0.001	0.001	0.020507	0.235084	173.206		na	na
Cluster-101283.0	0.001	0.001	0.001	0.001	0.001	0.001	0.725492	3.82205	82.9692	1	na	na
Cluster-101284.0	0.001	7.95184	0.001	0.001	0.001	0.001	0.333794	2.65128	173.206	2651.28	-1	0.42265
Cluster-101285.0	0.001	0.001	0.001	0.001	0.001	0.001	0.0230064	0.265077	173.206		na	na
Cluster-101286.0	0.001	0.001	0.001	0.001	0.001	0.001	0.0544168	0.642002	173.206		na	na
Cluster-101287.0	0.001	0.001	0.001	0.001	0.001	0.001	0.0408745	0.479494	173.206		na	na
Cluster-101288.0	0.001	0.001	0.001	2.76862	0.001	2.73745	0.487693	2.28593	113.792	0.000544754	1.9999	0.183517
Cluster-101288.1	0.001	2.98256	1.08063	5.53624	0.001	4.10568	0.760195	3.21431	107.533	0.421469	0.99236	0.393605
Cluster-101288.3	0.001	0.994855	0.001	13.8391	0.001	8.21036	0.950113	7.35016	122.544	0.0452079	1.74079	0.222167
Cluster-101289.0	0.001	0.001	0.001	0.001	0.001	1.36923	0.319014	0.959233	163.326		1	0.42265
Cluster-101290.0	0.001	0.994855	0.001	0.001	0.001	0.001	0.30592	0.952256	127.969		-1	0.42265
Cluster-101291.0	0.001	0.001	0.001	0.001	0.001	0.001	0.020507	0.235084	173.206		na	na
Cluster-101292.0	0.001	0.001	0.001	0.001	0.001	0.001	0.328123	1.92401	173.206	1	na	na
Cluster-101292.1	0.001	0.001	0.001	2.76862	0.001	4.10568	0.653553	2.29177	131.714	0.000436344	1.89528	0.198531
Cluster-101294.0	0.001	0.001	0.001	0.001	0.001	0.001	0.0803243	0.642002	173.206		na	na
Cluster-101295.0	0.001	0.001	2.16026	0.001	0.001	0.001	0.312248	1.32139	173.206	720.754	-1	0.42265
Cluster-101296.0	1.39285	0.001	0.001	0.001	0.001	0.001	0.2319	1.11025	114.727	464.95	-1	0.42265
Cluster-101296.1	0.001	0.001	0.001	0.001	0.001	0.001	0.016314	0.184768	173.206		na	na
Cluster-101296.2	0.001	4.97027	0.001	0.001	0.001	0.001	0.550813	2.71931	110.18	1657.42	-1	0.42265
Cluster-101297.0	0.001	3.97642	0.001	0.001	0.001	0.001	2.62753	7.52277	103.566	1326.14	-1	0.42265
Cluster-101298.0	0.001	0.001	1.08063	0.001	0.001	0.001	0.240599	1.12631	173.206	360.877	-1	0.42265
Cluster-101298.1	0.001	0.001	0.001	0.001	0.001	0.001	0.0583332	0.350934	173.206		na	na
Cluster-101299.0	0.001	0.001	0.001	0.001	5.10646	0.001	0.659891	1.91747	173.206	0.000587261	1	0.42265
Cluster-1013.0	0.001	0.001	0.001	0.001	0.001	0.001	0.381773	1.79395	119.374	1	na	na
Cluster-10130.0	0.001	0.001	0.001	0.001	0.001	0.001	0.0874944	0.700867	173.206		na	na
Cluster-101300.0	0.001	0.001	0.001	0.001	2.04318	0.001	0.479304	1.16863	158.093	0.00146686	1	0.42265
Cluster-101301.0	0.001	0.001	0.001	0.001	0.001	1.36923	0.147556	0.745161	173.206		1	0.42265
Cluster-101302.0	0.001	0.001	0.001	0.001	0.001	0.001	0.0450129	0.529154	173.206		na	na
Cluster-101303.0	0.001	0.001	0.001	0.001	0.001	0.001	0.631981	2.57592	173.206	1	na	na
Cluster-101304.0	0.001	0.001	0.001	2.76862	1.02209	0.001	0.386847	1.2639	91.8031	0.000791199	1.56292	0.258497
Cluster-101304.1	0.001	0.001	0.001	0.001	0.001	0.001	0.280455	2.08632	173.206	1	na	na
Cluster-101305.0	0.001	0.001	2.16026	0.001	0.001	0.001	0.0609795	0.720754	173.206		-1	0.42265
Cluster-101305.1	1.39285	0.001	1.08063	0.001	0.001	0.001	0.128191	0.824827	88.4024		-1.95378	0.189942
Cluster-70816.11526	0.001	0.001	0.001	4.15243	4.08537	4.10568	0.840423	4.11449	78.9156	0.000243043	207.174	2.32979e-05
Cluster-101306.1	0.001	0.001	0.001	0.001	0.001	0.001	0.575031	2.98066	143.792	1	na	na
Cluster-101307.0	0.001	0.001	3.23989	0.001	0.001	0.001	0.49336	2.02392	154.392	1080.63	-1	0.42265
Cluster-101308.0	0.001	0.994855	1.08063	0.001	0.001	0.001	0.537505	1.64261	115.028	692.162	-1.99489	0.184201
Cluster-101309.0	0.001	0.994855	0.001	0.001	0.001	0.001	0.4864	1.81487	101.105	332.285	-1	0.42265
Cluster-10131.0	0.001	0.001	1.08063	0.001	0.001	0.001	0.140419	1.31415	117.705	360.877	-1	0.42265
Cluster-101311.0	0.001	1.98871	2.16026	0.001	0.001	0.001	0.520196	1.54751	111.947	1383.32	-1.99489	0.184201
Cluster-101312.0	0.001	1.98871	1.08063	1.38481	2.04318	0.001	0.464958	1.25401	134.739	0.895406	0.143691	0.892707
Cluster-101312.1	0.001	0.001	0.001	0.001	0.001	0.001	0.0291721	0.339065	173.206		na	na
Cluster-101313.1	0.001	0.001	0.001	0.001	0.001	0.001	0.0684335	0.546124	116.571		na	na
Cluster-101314.0	1.39285	0.001	0.001	0.001	0.001	0.001	0.188713	0.627507	173.206		-1	0.42265
Cluster-101315.0	0.001	0.001	0.001	0.001	0.001	0.001	0.171168	1.3467	173.206	1	na	na
Cluster-101316.0	0.001	0.001	0.001	0.001	3.06428	4.10568	0.342353	2.39032	100.158	0.000418354	1.93953	0.191987
Cluster-101317.0	0.001	0.001	0.001	0.001	0.001	0.001	0.0659826	0.529154	173.206		na	na
Cluster-101318.0	1.39285	0.994855	0.001	1.38481	1.02209	0.001	0.35401	0.931411	141.775		0.0109277	0.991804
Cluster-101319.0	0.001	0.001	4.31953	0.001	0.001	0.001	0.46729	1.44051	173.206	1440.51	-1	0.42265
Cluster-10132.0	0.001	0.001	6.47879	0.001	0.001	0.001	0.275181	2.16026	157.726	2160.26	-1	0.42265
Cluster-101320.0	0.001	0.994855	1.08063	0.001	0.001	0.001	0.347281	0.844983	143.136		-1.99489	0.184201
Cluster-101320.1	0.001	0.001	0.001	0.001	0.001	0.001	0.0872842	0.529154	173.206		na	na
Cluster-101320.2	0.001	0.001	2.16026	0.001	0.001	0.001	0.0609795	0.720754	173.206		-1	0.42265
Cluster-101321.0	0.001	0.001	0.001	0.001	0.001	0.001	0.0582278	0.449261	173.206		na	na
Cluster-101322.0	0.001	0.994855	0.001	0.001	0.001	0.001	0.237475	0.642002	173.206		-1	0.42265
Cluster-101322.1	0.001	0.001	2.16026	0.001	0.001	0.001	0.199393	1.27276	126.948	720.754	-1	0.42265
Cluster-101323.0	0.001	0.001	0.001	0.001	0.001	0.001	0.0663834	0.504273	173.206		na	na
Cluster-101325.0	0.001	0.001	2.16026	0.001	0.001	0.001	0.161534	0.897521	173.206		-1	0.42265
Cluster-101325.1	0.001	0.001	1.08063	0.001	0.001	0.001	0.342049	0.994633	133.672		-1	0.42265
Cluster-101326.0	0.001	0.001	0.001	0.001	0.001	0.001	0.221465	1.47157	125.498	1	na	na
Cluster-101326.1	0.001	0.001	0.001	0.001	0.001	0.001	0.0717285	0.499808	122.331		na	na
Cluster-101328.0	2.7847	0.001	0.001	0.001	0.001	0.001	0.360563	0.937336	173.206		-1	0.42265
Cluster-101329.0	0.001	0.001	0.001	0.001	0.001	0.001	0.161392	1.26251	173.206	1	na	na
Cluster-10133.0	0.001	0.001	0.001	0.001	0.001	0.001	0.314109	1.56032	101.298	1	na	na
Cluster-101330.0	0.001	0.001	0.001	0.001	0.001	0.001	0.0450129	0.529154	173.206		na	na
Cluster-101333.0	1.39285	0.001	1.08063	0.001	1.02209	1.36923	0.318979	0.857014	123.271		-0.0465325	0.965118
Cluster-101334.0	0.001	0.994855	0.001	0.001	1.02209	0.001	0.632592	2.09255	139.069	0.973404	0.0191149	0.985666
Cluster-101336.0	0.001	0.001	0.001	0.001	0.001	0.001	0.0216711	0.249054	173.206		na	na
Cluster-101337.0	0.001	0.001	0.001	0.001	0.001	0.001	0.0269075	0.31189	173.206		na	na
Cluster-101338.0	0.001	0.001	0.001	0.001	0.001	0.001	0.0790044	0.350934	173.206		na	na
Cluster-101339.0	0.001	0.001	0.001	0.001	2.04318	4.10568	0.482626	2.04995	121.259	0.000487816	1.72919	0.225916
Cluster-101340.0	0.001	0.001	1.08063	5.53624	0.001	1.36923	0.615078	2.30216	104.176	0.156756	1.13989	0.363762
Cluster-101342.0	0.001	0.001	0.001	0.001	0.001	0.001	0.0993308	0.622779	173.206		na	na
Cluster-101343.0	0.001	0.001	0.001	0.001	0.001	0.001	0.175914	0.631756	151.372		na	na
Cluster-101344.0	0.001	0.001	2.16026	0.001	0.001	2.73745	0.418069	2.09584	121.014	0.789304	0.165585	0.876928
Cluster-101345.0	0.001	0.001	0.001	0.001	1.02209	2.73745	0.415981	1.25352	135.294	0.000797757	1.56883	0.25724
Cluster-101346.0	0.001	0.001	0.001	0.001	0.001	0.001	0.26539	1.97054	76.9318	1	na	na
Cluster-101347.0	0.001	0.001	0.001	0.001	0.001	0.001	0.0419387	0.265077	173.206		na	na
Cluster-101348.0	0.001	2.98256	0.001	0.001	0.001	0.001	0.232513	0.994855	157.664		-1	0.42265
Cluster-101349.0	0.001	0.001	0.001	0.001	0.001	0.001	0.0830153	0.469469	173.206		na	na
Cluster-10135.0	0.001	0.001	1.08063	0.001	0.001	1.36923	0.183886	1.1456	130.217	0.789535	0.165585	0.876928
Cluster-101351.0	0.001	0.001	0.001	2.76862	0.001	0.001	0.579275	2.07175	104.782	0.00108279	1	0.42265
Cluster-101352.0	0.001	0.001	0.001	0.001	0.001	0.001	0.756474	2.09584	112.587	1	na	na
Cluster-101353.0	0.001	0.001	0.001	0.001	0.001	0.001	0.0691161	0.508256	173.206		na	na
Cluster-101353.1	0.001	0.001	0.001	0.001	0.001	0.001	0.470799	3.98655	113.333	1	na	na
Cluster-101353.2	0.001	0.001	0.001	0.001	0.001	0.001	0.001	0.001			na	na
Cluster-101354.0	0.001	0.001	0.001	0.001	0.001	0.001	0.0634831	0.265077	173.206		na	na
Cluster-101354.1	0.001	0.001	0.001	0.001	0.001	0.001	0.0268447	0.311137	173.206		na	na
Cluster-101355.0	0.001	0.001	3.23989	4.15243	2.04318	5.47391	1.01769	3.88984	100.887	0.277809	1.90981	0.129202
Cluster-101356.0	2.7847	0.001	0.001	0.001	0.001	0.001	0.198516	0.9289	173.206		-1	0.42265
Cluster-101357.0	0.001	0.001	1.08063	0.001	0.001	0.001	0.0976368	0.360877	173.206		-1	0.42265
Cluster-101358.0	0.001	0.001	0.001	0.001	0.001	0.001	0.144852	1.00278	122.955	1	na	na
Cluster-101359.0	0.001	0.994855	2.16026	0.001	0.001	0.001	0.20674	1.05204	143.246	1052.04	-1.68441	0.234141
Cluster-10136.0	0.001	0.001	3.23989	0.001	0.001	0.001	0.13271	1.08063	145.764	1080.63	-1	0.42265
Cluster-101360.0	0.001	0.001	0.001	0.001	0.001	0.001	0.0985158	0.469168	173.206		na	na
Cluster-101361.0	0.001	0.001	0.001	0.001	0.001	0.001	0.27876	1.59899	134.054	1	na	na
Cluster-101363.0	0.001	0.001	0.001	0.001	0.001	0.001	0.0711173	0.529154	173.206		na	na
Cluster-101364.0	0.001	0.001	1.08063	1.38481	3.06428	0.001	0.644542	1.48336	132.966	0.243283	1.17416	0.335215
Cluster-101365.0	2.7847	0.001	0.001	0.001	2.04318	0.001	0.339266	0.9289	173.206		-0.214779	0.841341
Cluster-101367.0	0.001	1.98871	0.001	0.001	0.001	0.001	1.74508	6.86259	83.4873	663.57	-1	0.42265
Cluster-101368.0	0.001	0.001	0.001	0.001	0.001	0.001	0.226726	1.04177	145.578	1	na	na
Cluster-101368.1	0.001	0.001	0.001	0.001	0.001	0.001	1.68903	6.17966	124.271	1	na	na
Cluster-101369.0	0.001	0.001	0.001	0.001	0.001	0.001	0.440471	1.94705	173.206	1	na	na
Cluster-10137.0	0.001	0.001	1.08063	0.001	0.001	0.001	0.0514214	0.360877	173.206		-1	0.42265
Cluster-101370.0	0.001	0.001	1.08063	0.001	0.001	0.001	0.0309898	0.360877	173.206		-1	0.42265
Cluster-101370.1	0.001	0.001	0.001	0.001	0.001	0.001	0.23471	1.01851	173.206	1	na	na
Cluster-101371.0	0.001	0.001	0.001	0.001	0.001	0.001	0.28312	1.49077	137.396	1	na	na
Cluster-101372.0	0.001	0.001	0.001	0.001	0.001	0.001	0.24791	1.18823	119.159	1	na	na
Cluster-101373.0	0.001	0.001	0.001	0.001	0.001	0.001	0.378748	1.68897	173.206	1	na	na
Cluster-101376.0	0.001	0.001	0.001	0.001	0.001	0.001	0.142479	0.714987	111.309		na	na
Cluster-101377.0	0.001	0.001	1.08063	0.001	0.001	0.001	0.277521	1.27173	149.566	360.877	-1	0.42265
Cluster-101377.1	0.001	0.001	0.001	0.001	0.001	0.001	0.0268447	0.311137	173.206		na	na
Cluster-101378.0	0.001	0.001	0.001	0.001	0.001	0.001	0.107382	0.546124	137.306		na	na
Cluster-101379.0	0.001	0.001	0.001	0.001	0.001	0.001	0.0528149	0.622779	173.206		na	na
Cluster-10138.0	0.001	0.001	2.16026	0.001	1.02209	0.001	0.234284	0.720754	157.576		-0.476517	0.667821
Cluster-101380.0	0.001	0.001	0.001	0.001	0.001	0.001	0.020507	0.235084	173.206		na	na
Cluster-101381.0	0.001	0.001	2.16026	0.001	0.001	0.001	0.218	0.957987	173.206		-1	0.42265
Cluster-101382.0	0.001	0.001	0.001	8.30387	0.001	6.84213	1.02349	5.049	138.071	0.000198059	1.97262	0.187281
Cluster-101383.0	0.001	0.001	0.001	0.001	0.001	1.36923	0.0852217	0.457076	173.206		1	0.42265
Cluster-101384.0	0.001	0.001	0.001	0.001	0.001	0.001	0.0269075	0.31189	173.206		na	na
Cluster-101384.2	0.001	0.001	0.001	0.001	0.001	0.001	0.66116	1.71539	108.367	1	na	na
Cluster-101385.0	0.001	0.001	0.001	2.76862	0.001	0.001	0.213121	0.923541	173.206		1	0.42265
Cluster-101386.0	0.001	0.001	0.001	0.001	0.001	0.001	1.20423	4.16345	148.465	1	na	na
Cluster-101387.0	0.001	0.001	0.001	0.001	0.001	1.36923	0.174987	0.698488	118.418		1	0.42265
Cluster-101388.0	0.001	0.001	0.001	0.001	0.001	0.001	0.24289	1.27276	135.266	1	na	na
Cluster-101389.0	0.001	0.001	0.001	0.001	0.001	0.001	0.134227	1.04842	125.394	1	na	na
Cluster-10139.0	0.001	0.001	0.001	0.001	0.001	0.001	0.0504376	0.594252	173.206		na	na
Cluster-101390.1	0.001	1.98871	0.001	1.38481	0.001	0.001	0.36157	1.40937	136.166	1.43546	-0.249342	0.816774
Cluster-101393.0	0.001	3.97642	0.001	0.001	0.001	0.001	0.58797	1.69133	141.068	1326.14	-1	0.42265
Cluster-101394.0	0.001	0.001	0.001	0.001	0.001	0.001	0.0645869	0.764042	173.206		na	na
Cluster-101395.0	2.7847	0.001	1.08063	2.76862	0.001	2.73745	0.67688	1.83569	119.396	0.702066	0.446824	0.678461
Cluster-101396.0	0.001	0.001	0.001	0.001	0.001	0.001	0.290631	1.04177	151.674	1	na	na
Cluster-101397.0	0.001	0.001	2.16026	0.001	0.001	0.001	0.247693	0.960805	173.206		-1	0.42265
Cluster-101398.0	0.001	0.001	2.16026	0.001	0.001	0.001	0.279901	0.960805	173.206		-1	0.42265
Cluster-101399.0	0.001	0.001	0.001	0.001	0.001	0.001	0.0787258	0.749942	113.917		na	na
Cluster-1014.0	0.001	0.001	0.001	0.001	0.001	0.001	0.0732466	0.622779	173.206		na	na
Cluster-1014.1	0.001	0.001	0.001	1.38481	4.08537	0.001	0.330496	1.82373	101.535	0.000548328	1.51982	0.267916
Cluster-10140.0	0.001	0.001	0.001	0.001	0.001	0.001	0.362688	1.5148	147.582	1	na	na
Cluster-101400.0	0.001	0.001	0.001	2.76862	2.04318	0.001	0.794315	2.41541	125.085	0.000623337	1.93506	0.192635
Cluster-101401.0	0.001	0.001	0.001	5.53624	0.001	1.36923	0.219471	2.30216	131.149	0.000434375	1.38242	0.300976
Cluster-101402.0	0.001	0.001	2.16026	0.001	0.001	0.001	0.24839	1.47157	117.991	720.754	-1	0.42265
Cluster-101403.0	0.001	0.001	0.001	0.001	0.001	0.001	0.0327934	0.382521	173.206		na	na
Cluster-101404.0	0.001	0.001	0.001	0.001	0.001	0.001	0.22215	0.642002	173.206		na	na
Cluster-101405.0	0.001	0.001	0.001	0.001	0.001	0.001	0.191147	0.957987	173.206		na	na
Cluster-101406.0	0.001	0.001	0.001	0.001	0.001	0.001	0.206328	0.954891	173.206		na	na
Cluster-101407.0	5.5684	0.001	7.55842	0.001	0.001	0.001	1.54132	4.37594	140.996	4375.94	-1.93441	0.19273
Cluster-101409.0	0.001	0.001	0.001	0.001	0.001	0.001	0.0544168	0.642002	173.206		na	na
Cluster-10141.0	0.001	0.001	1.08063	0.001	0.001	0.001	0.195577	0.755909	173.206		-1	0.42265
Cluster-101410.0	0.001	0.001	0.001	0.001	0.001	1.36923	0.0390063	0.457076	173.206		1	0.42265
Cluster-101411.0	0.001	1.98871	0.001	0.001	0.001	0.001	0.547989	2.88551	118.801	663.57	-1	0.42265
Cluster-101412.0	0.001	0.001	4.31953	0.001	0.001	2.73745	1.30098	5.08924	104.061	1.57751	-0.309451	0.775077
Cluster-101413.0	0.001	0.001	0.001	0.001	0.001	0.001	0.187506	0.700867	173.206		na	na
Cluster-101414.0	0.001	0.001	0.001	0.001	0.001	0.001	0.0741357	0.497107	173.206		na	na
Cluster-101415.0	0.001	0.001	0.001	0.001	0.001	0.001	0.223686	1.01088	76.0839	1	na	na
Cluster-101416.0	0.001	0.001	0.001	0.001	2.04318	0.001	0.208825	0.681728	173.206		1	0.42265
Cluster-101416.1	0.001	0.001	0.001	0.001	0.001	0.001	0.0803243	0.642002	173.206		na	na
Cluster-101417.0	0.001	0.001	0.001	0.001	0.001	0.001	0.128777	0.779418	173.206		na	na
Cluster-10142.0	0.001	0.001	1.08063	0.001	1.02209	0.001	0.126482	0.622779	173.206		-0.0393938	0.97047
Cluster-101420.0	0.001	0.001	0.001	0.001	0.001	0.001	0.270781	1.78075	173.206	1	na	na
Cluster-101420.1	0.001	0.001	0.001	0.001	0.001	0.001	0.202099	1.40764	173.206	1	na	na
Cluster-101421.0	0.001	0.001	0.001	0.001	0.001	0.001	0.336611	1.54667	119.334	1	na	na
Cluster-101422.0	0.001	0.001	0.001	0.001	0.001	0.001	0.101326	0.529154	173.206		na	na
Cluster-101423.0	0.001	0.001	0.001	0.001	0.001	0.001	0.300852	1.90351	108.449	1	na	na
Cluster-101424.0	0.001	0.001	0.001	0.001	2.04318	0.001	0.256306	0.931411	173.206		1	0.42265
Cluster-101425.0	0.001	0.001	0.001	0.001	0.001	0.001	0.0689298	0.321501	173.206		na	na
Cluster-101426.0	8.3521	8.94569	0.001	5.53624	19.4017	12.315	5.5035	15.1419	62.0252	0.464359	1.34757	0.255591
Cluster-101427.0	0.001	0.001	0.001	0.001	0.001	0.001	0.0216711	0.249054	173.206		na	na
Cluster-101428.1	0.001	0.994855	0.001	0.001	0.001	0.001	0.122058	0.594252	173.206		-1	0.42265
Cluster-101429.0	0.001	0.001	0.001	0.001	0.001	0.001	0.0199323	0.228187	173.206		na	na
Cluster-101430.0	0.001	1.98871	0.001	0.001	1.02209	0.001	0.248679	0.933669	156.123		-0.432561	0.694662
Cluster-101431.0	0.001	0.001	0.001	0.001	0.001	0.001	0.136473	0.649955	138.726		na	na
Cluster-101432.0	0.001	0.001	1.08063	0.001	0.001	0.001	0.0508625	0.360877	173.206		-1	0.42265
Cluster-101433.0	0.001	0.001	0.001	0.001	0.001	0.001	0.13878	1.40073	173.206	1	na	na
Cluster-101434.0	0.001	0.001	0.001	0.001	0.001	0.001	0.0692561	0.480903	173.206		na	na
Cluster-101435.0	0.001	0.001	0.001	0.001	0.001	0.001	0.084178	0.350934	173.206		na	na
Cluster-101436.0	0.001	0.001	0.001	0.001	0.001	0.001	0.189988	1.04366	173.206	1	na	na
Cluster-101437.0	4.17655	0.001	0.001	0.001	0.001	0.001	0.683243	3.48553	146.147	1392.85	-1	0.42265
Cluster-10144.0	0.001	0.001	0.001	0.001	0.001	0.001	0.0550719	0.649863	88.867		na	na
Cluster-101440.0	0.001	0.001	0.001	0.001	0.001	0.001	0.359621	1.95213	134.034	1	na	na
Cluster-101441.0	0.001	0.001	0.001	0.001	1.02209	0.001	0.204406	1.02028	143.941	0.00292942	1	0.42265
Cluster-101442.0	0.001	0.001	0.001	1.38481	0.001	0.001	0.296768	1.00507	136.841	0.00216324	1	0.42265
Cluster-101443.0	0.001	0.001	0.001	0.001	4.08537	0.001	1.15796	2.86502	129.693	0.000733969	1	0.42265
Cluster-101443.1	0.001	0.001	0.001	0.001	0.001	0.001	0.506682	1.52708	163.252	1	na	na
Cluster-101443.2	0.001	1.98871	0.001	0.001	0.001	0.001	0.235557	0.960805	173.206		-1	0.42265
Cluster-101443.3	0.001	0.001	0.001	0.001	6.12755	0.001	0.990193	4.35345	173.206	0.000489432	1	0.42265
Cluster-101443.4	0.001	0.001	0.001	2.76862	0.001	0.001	0.252848	0.923541	173.206		1	0.42265
Cluster-101444.0	0.001	0.001	0.001	0.001	0.001	0.001	0.104639	1.24466	114.197	1	na	na
Cluster-101445.0	0.001	0.001	0.001	0.001	0.001	0.001	0.172439	0.931411	173.206		na	na
Cluster-101446.0	1.39285	0.001	0.001	0.001	0.001	0.001	0.409128	1.42897	140.659	464.95	-1	0.42265
Cluster-101447.0	0.001	0.001	0.001	0.001	0.001	1.36923	0.14658	0.751444	99.5605		1	0.42265
Cluster-101448.0	1.39285	0.994855	0.001	2.76862	7.14864	4.10568	1.96465	4.67432	71.0675	0.170343	2.85057	0.0843657
Cluster-101449.0	0.001	0.001	0.001	0.001	0.001	0.001	0.0766515	0.670345	109.552		na	na
Cluster-10145.0	0.001	0.001	0.001	5.53624	8.16973	128.614	6.28891	47.4401	140.625	2.10792e-05	1.16862	0.363004
Cluster-101450.0	0.001	0.001	0.001	0.001	0.001	0.001	0.0894603	0.477946	173.206		na	na
Cluster-101451.0	0.001	0.994855	0.001	0.001	0.001	0.001	0.129754	0.348554	173.206		-1	0.42265
Cluster-101452.0	0.001	0.001	0.001	0.001	0.001	0.001	0.024444	0.282328	173.206		na	na
Cluster-101453.0	0.001	0.001	0.001	0.001	0.001	0.001	0.0795233	0.622779	173.206		na	na
Cluster-101456.0	0.001	0.001	0.001	0.001	0.001	0.001	0.159023	0.977129	107.526		na	na
Cluster-101457.0	0.001	0.001	0.001	0.001	0.001	0.001	0.0220696	0.253835	173.206		na	na
Cluster-101458.0	0.001	0.001	0.001	0.001	0.001	0.001	0.209092	0.98172	173.206		na	na
Cluster-101459.0	0.001	4.97027	0.001	0.001	0.001	0.001	1.1809	4.0893	129.489	1657.42	-1	0.42265
Cluster-10146.0	0.001	0.001	5.39916	0.001	0.001	0.001	0.25121	1.80039	173.206	1800.39	-1	0.42265
Cluster-101460.0	0.001	0.001	0.001	0.001	0.001	0.001	0.173899	0.745161	173.206		na	na
Cluster-101461.0	0.001	0.001	0.001	0.001	0.001	0.001	0.0593223	0.700867	173.206		na	na
Cluster-101462.0	0.001	0.001	0.001	0.001	0.001	0.001	0.124494	0.501888	143.939		na	na
Cluster-101463.0	0.001	0.001	1.08063	0.001	0.001	0.001	0.0516609	0.360877	173.206		-1	0.42265
Cluster-101464.0	0.001	0.001	0.001	0.001	0.001	0.001	0.170606	0.703252	173.206		na	na
Cluster-101465.0	0.001	0.001	0.001	0.001	0.001	2.73745	0.231451	0.933669	152.375		1	0.42265
Cluster-70816.21017	0.001	0.001	0.001	4.15243	4.08537	4.10568	0.520153	4.11449	37.8317	0.000243043	207.174	2.32979e-05
Cluster-101467.0	0.001	0.001	0.001	0.001	0.001	0.001	0.024444	0.282328	173.206		na	na
Cluster-101468.0	0.001	0.001	0.001	0.001	0.001	0.001	0.271068	1.71918	127.895	1	na	na
Cluster-101469.0	0.001	0.001	0.001	0.001	0.001	0.001	0.146184	0.631756	173.206		na	na
Cluster-10147.0	0.001	0.001	2.16026	0.001	0.001	0.001	0.0856983	0.720754	173.206		-1	0.42265
Cluster-101470.0	0.001	0.001	0.001	0.001	0.001	1.36923	0.220027	0.724294	153.888		1	0.42265
Cluster-101470.1	0.001	0.001	0.001	0.001	0.001	0.001	0.290575	1.02028	102.654	1	na	na
Cluster-101471.0	0.001	0.001	0.001	0.001	0.001	0.001	0.0397579	0.466095	92.1423		na	na
Cluster-101472.0	0.001	0.001	1.08063	0.001	0.001	0.001	0.284978	0.703463	155.664		-1	0.42265
Cluster-101474.0	0.001	0.001	0.001	0.001	0.001	1.36923	0.276765	1.68962	132.78	0.00218782	1	0.42265
Cluster-101475.0	0.001	0.001	0.001	0.001	0.001	0.001	0.132406	0.703252	173.206		na	na
Cluster-101476.0	0.001	0.001	3.23989	0.001	0.001	0.001	0.613986	1.51679	155.361	1080.63	-1	0.42265
Cluster-101477.0	0.001	0.001	1.08063	0.001	0.001	0.001	0.0309898	0.360877	173.206		-1	0.42265
Cluster-101478.0	0.001	0.001	0.001	0.001	0.001	2.73745	0.0770126	0.913151	173.206		1	0.42265
Cluster-101479.0	0.001	0.001	4.31953	0.001	0.001	2.73745	0.727082	2.38774	114.88	1.57751	-0.309451	0.775077
Cluster-10148.0	0.001	0.001	2.16026	0.001	0.001	0.001	0.162183	0.720754	173.206		-1	0.42265
Cluster-101480.0	0.001	0.001	0.001	0.001	0.001	0.001	0.246896	0.940761	173.206		na	na
Cluster-101481.0	0.001	0.001	0.001	0.001	0.001	0.001	1.45143	5.92697	130.896	1	na	na
Cluster-101482.0	0.001	0.001	0.001	0.001	0.001	0.001	0.020507	0.235084	173.206		na	na
Cluster-101483.0	0.001	0.001	0.001	0.001	0.001	0.001	0.210915	0.960805	173.206		na	na
Cluster-101484.0	0.001	0.001	1.08063	0.001	0.001	0.001	0.0796579	0.360877	173.206		-1	0.42265
Cluster-101486.0	0.001	0.001	1.08063	0.001	0.001	0.001	0.080822	0.360877	173.206		-1	0.42265
Cluster-101487.0	0.001	0.001	0.001	0.001	0.001	0.001	0.250112	1.35768	173.206	1	na	na
Cluster-101488.0	0.001	0.994855	0.001	4.15243	0.001	0.001	0.297079	1.38481	173.206	0.23995	0.739698	0.529561
Cluster-101489.0	0.001	0.001	0.001	0.001	0.001	0.001	0.0504376	0.594252	173.206		na	na
Cluster-101490.0	0.001	0.001	0.001	0.001	0.001	1.36923	0.15729	0.934527	136.603		1	0.42265
Cluster-101491.0	0.001	0.001	0.001	0.001	0.001	0.001	0.259085	0.937644	151.168		na	na
Cluster-101492.0	0.001	0.001	0.001	0.001	0.001	0.001	0.112336	0.679341	173.206		na	na
Cluster-101494.0	0.001	0.001	0.001	0.001	0.001	0.001	0.212496	0.937644	146.313		na	na
Cluster-101495.0	0.001	0.001	1.08063	0.001	0.001	0.001	0.192609	0.937644	143.521		-1	0.42265
Cluster-101496.0	0.001	0.001	0.001	0.001	0.001	0.001	0.244872	1.25088	173.206	1	na	na
Cluster-101497.0	0.001	0.001	0.001	0.001	0.001	0.001	0.024444	0.282328	173.206		na	na
Cluster-101498.0	0.001	4.97027	3.23989	0.001	1.02209	1.36923	0.740283	2.73706	107.813	3.43231	-1.28184	0.313193
Cluster-101499.0	0.001	3.97642	0.001	0.001	0.001	0.001	1.59276	4.77821	117.098	1326.14	-1	0.42265
Cluster-1015.0	0.001	0.001	0.001	0.001	0.001	0.001	0.399272	3.03059	120.45	1	na	na
Cluster-10150.0	0.001	0.001	0.001	0.001	0.001	0.001	0.288781	1.25918	173.206	1	na	na
Cluster-101500.0	0.001	0.001	0.001	0.001	0.001	0.001	0.129876	1.54751	126.684	1	na	na
Cluster-101501.0	0.001	0.001	0.001	1.38481	0.001	0.001	0.199124	1.12631	155.796	0.00216324	1	0.42265
Cluster-101502.0	0.001	0.001	0.001	0.001	0.001	0.001	0.444552	2.05904	107.524	1	na	na
Cluster-101502.1	0.001	0.001	0.001	0.001	0.001	0.001	0.162704	0.621274	173.206		na	na
Cluster-101503.0	0.001	0.001	0.001	0.001	0.001	0.001	0.138244	0.642002	173.206		na	na
Cluster-101504.0	0.001	3.97642	0.001	0.001	0.001	0.001	0.76805	2.14076	153.911	1326.14	-1	0.42265
Cluster-101505.0	0.001	0.001	0.001	0.001	0.001	0.001	0.120139	0.962503	173.206		na	na
Cluster-101506.0	0.001	0.001	0.001	0.001	0.001	0.001	0.13265	0.339065	173.206		na	na
Cluster-101507.0	0.001	0.001	0.001	0.001	0.001	0.001	0.0216711	0.249054	173.206		na	na
Cluster-101508.0	0.001	0.001	0.001	0.001	0.001	0.001	0.0799652	0.469168	173.206		na	na
Cluster-101509.0	0.001	0.001	0.001	0.001	0.001	0.001	0.0488512	0.311137	173.206		na	na
Cluster-10151.0	0.001	0.001	1.08063	0.001	0.001	1.36923	0.156281	1.04842	132.185	0.789535	0.165585	0.876928
Cluster-101510.0	0.001	0.001	0.001	0.001	1.02209	0.001	0.15664	0.382521	173.206		1	0.42265
Cluster-101511.0	0.001	3.97642	0.001	0.001	0.001	0.001	0.758936	2.36746	144.635	1326.14	-1	0.42265
Cluster-101512.0	0.001	0.001	0.001	0.001	0.001	0.001	0.322888	1.27276	134.071	1	na	na
Cluster-101513.0	0.001	0.001	0.001	0.001	0.001	0.001	0.0316279	0.368535	173.206		na	na
Cluster-101514.0	0.001	0.001	0.001	0.001	0.001	0.001	0.0494698	0.348554	173.206		na	na
Cluster-101515.0	0.001	0.001	0.001	0.001	0.001	0.001	0.059521	0.703252	173.206		na	na
Cluster-101517.0	0.001	0.001	0.001	0.001	0.001	0.001	0.0847462	0.757901	117.873		na	na
Cluster-101518.0	0.001	0.001	0.001	0.001	0.001	0.001	0.307183	2.0262	85.0489	1	na	na
Cluster-101519.0	0.001	0.001	0.001	0.001	0.001	1.36923	0.10439	0.504273	173.206		1	0.42265
Cluster-101520.0	0.001	0.001	0.001	0.001	1.02209	0.001	0.0821765	0.341364	173.206		1	0.42265
Cluster-101521.0	0.001	0.001	0.001	0.001	0.001	2.73745	0.387878	1.73877	142.45	0.00109511	1	0.42265
Cluster-101521.1	0.001	0.001	0.001	0.001	0.001	0.001	0.409084	1.86634	173.206	1	na	na
Cluster-101522.0	0.001	0.994855	0.001	0.001	2.04318	0.001	0.185019	0.681728	173.206		0.461579	0.676825
Cluster-101523.0	0.001	0.001	0.001	0.001	0.001	0.001	0.040014	0.469168	173.206		na	na
Cluster-101524.0	0.001	0.001	0.001	0.001	0.001	0.001	0.0208727	0.239473	173.206		na	na
Cluster-101526.0	0.001	0.001	0.001	0.001	0.001	0.001	0.020507	0.235084	173.206		na	na
Cluster-101526.2	0.001	0.001	0.001	0.001	0.001	0.001	0.04639	0.297626	173.206		na	na
Cluster-101527.0	0.001	0.994855	0.001	0.001	1.02209	1.36923	0.170519	0.79744	140.357		0.881629	0.429842
Cluster-101527.1	0.001	0.001	0.001	0.001	0.001	0.001	0.0230064	0.265077	173.206		na	na
Cluster-101528.0	2.7847	0.001	0.001	0.001	3.06428	0.001	0.268188	1.02209	173.206	0.908823	0.0675437	0.949418
Cluster-101529.0	0.001	0.001	0.001	0.001	0.001	0.001	1.09423	6.50064	63.3686	1	na	na
Cluster-10153.0	0.001	0.001	3.23989	0.001	0.001	0.001	0.850758	4.92816	97.6114	1080.63	-1	0.42265
Cluster-101530.0	0.001	0.001	1.08063	0.001	0.001	0.001	0.57106	1.47876	151.365	360.877	-1	0.42265
Cluster-101531.0	0.001	0.001	0.001	0.001	0.001	0.001	0.0526662	0.382521	173.206		na	na
Cluster-101531.1	0.001	0.001	0.001	0.001	0.001	0.001	0.0269075	0.31189	173.206		na	na
Cluster-101532.0	0.001	1.98871	0.001	0.001	0.001	0.001	0.777973	3.04192	112.213	663.57	-1	0.42265
Cluster-101532.1	0.001	0.001	1.08063	0.001	0.001	0.001	0.150991	1.13088	134.873	360.877	-1	0.42265
Cluster-101533.0	0.001	0.001	0.001	0.001	0.001	0.001	0.0805213	0.642002	173.206		na	na
Cluster-101535.0	0.001	0.001	0.001	0.001	0.001	0.001	0.0722549	0.314254	173.206		na	na
Cluster-101536.0	0.001	0.001	0.001	0.001	0.001	2.73745	0.196746	0.913151	173.206		1	0.42265
Cluster-101537.0	0.001	0.001	0.001	0.001	7.14864	0.001	0.906232	5.21801	133.85	0.000419543	1	0.42265
Cluster-101538.0	0.001	0.001	0.001	0.001	1.02209	2.73745	0.348944	1.25352	154.367	0.000797757	1.56883	0.25724
Cluster-101539.0	4.17655	0.001	3.23989	0.001	5.10646	2.73745	0.899672	2.61497	126.424	0.94551	0.0733267	0.945144
Cluster-10154.0	0.001	0.001	0.001	0.001	0.001	0.001	0.0691751	0.469168	173.206		na	na
Cluster-101540.0	0.001	0.001	0.001	0.001	0.001	1.36923	0.105756	0.457076	173.206		1	0.42265
Cluster-101541.0	0.001	0.001	0.001	0.001	0.001	0.001	0.07684	0.348554	173.206		na	na
Cluster-101542.0	0.001	0.001	0.001	0.001	0.001	1.36923	0.379314	0.937336	161.162		1	0.42265
Cluster-101544.0	0.001	0.001	0.001	0.001	0.001	0.001	0.0216711	0.249054	173.206		na	na
Cluster-101545.0	0.001	0.001	0.001	0.001	0.001	1.36923	0.162255	0.62439	145.308		1	0.42265
Cluster-101546.0	0.001	0.001	0.001	0.001	0.001	0.001	0.0666529	0.477946	173.206		na	na
Cluster-101547.0	0.001	0.001	0.001	0.001	0.001	0.001	0.130349	0.931411	173.206		na	na
Cluster-101548.0	0.001	0.001	0.001	0.001	0.001	0.001	0.23442	1.55545	173.206	1	na	na
Cluster-101549.0	0.001	0.001	0.001	0.001	0.001	0.001	0.0645199	0.529154	173.206		na	na
Cluster-10155.0	0.001	0.001	1.08063	1.38481	3.06428	0.001	0.375792	1.48336	123.022	0.243283	1.17416	0.335215
Cluster-101550.0	0.001	0.001	2.16026	0.001	3.06428	0.001	0.268335	1.02209	173.206	0.705176	0.241211	0.822517
Cluster-101551.0	0.001	6.95798	0.001	0.001	0.001	0.001	1.77748	16.9144	73.8268	2319.99	-1	0.42265
Cluster-101552.0	0.001	0.001	0.001	0.001	0.001	0.001	0.0958143	0.34017	173.206		na	na
Cluster-101553.0	0.001	0.001	0.001	0.001	0.001	4.10568	0.115019	1.36923	173.206	0.000730339	1	0.42265
Cluster-101554.0	0.001	0.001	0.001	0.001	0.001	0.001	0.0918541	1.09125	89.1352	1	na	na
Cluster-101555.0	0.001	0.001	0.001	0.001	0.001	2.73745	0.118944	0.913151	173.206		1	0.42265
Cluster-101556.0	0.001	0.001	0.001	0.001	0.001	0.001	0.0946289	0.621274	173.206		na	na
Cluster-101557.0	0.001	0.001	2.16026	0.001	0.001	0.001	0.288008	1.42672	137.459	720.754	-1	0.42265
Cluster-101558.0	0.001	0.001	0.001	0.001	0.001	0.001	0.205271	0.98802	116.877		na	na
Cluster-101559.0	0.001	0.001	0.001	0.001	2.04318	0.001	0.145796	0.681728	173.206		1	0.42265
Cluster-101559.1	0.001	0.001	0.001	0.001	0.001	0.001	0.113116	0.898136	173.206		na	na
Cluster-10156.0	0.001	0.001	1.08063	0.001	0.001	1.36923	0.146555	0.683652	144.046		0.165585	0.876928
Cluster-101561.0	0.001	0.994855	0.001	0.001	0.001	0.001	0.336169	0.960805	146.14		-1	0.42265
Cluster-101562.0	0.001	0.001	0.001	0.001	0.001	0.001	1.03711	2.8625	135.703	1	na	na
Cluster-101563.0	0.001	0.001	0.001	0.001	1.02209	0.001	0.340225	1.0179	117.915	0.00292942	1	0.42265
Cluster-101564.0	1.39285	0.001	0.001	0.001	0.001	0.001	0.115669	0.631756	173.206		-1	0.42265
Cluster-101565.0	0.001	0.001	0.001	0.001	0.001	0.001	0.421721	1.75067	173.206	1	na	na
Cluster-101567.0	0.001	0.001	0.001	0.001	0.001	1.36923	0.152437	0.457076	173.206		1	0.42265
Cluster-101568.0	0.001	0.001	3.23989	0.001	0.001	1.36923	0.169618	1.08063	173.206	2.36423	-0.532039	0.635443
Cluster-101569.0	1.39285	0.001	0.001	0.001	0.001	0.001	0.105682	0.793232	173.206		-1	0.42265
Cluster-10157.0	0.001	0.001	0.001	0.001	0.001	0.001	0.0220696	0.253835	173.206		na	na
Cluster-101570.0	0.001	0.001	0.001	0.001	0.001	0.001	0.174497	0.934527	140.233		na	na
Cluster-101571.0	0.001	0.001	0.001	0.001	3.06428	0.001	0.105023	1.02209	173.206	0.000978386	1	0.42265
Cluster-101572.0	0.001	0.001	0.001	0.001	0.001	0.001	0.449994	2.10215	98.2079	1	na	na
Cluster-101573.0	0.001	0.001	0.001	0.001	0.001	0.001	0.141644	0.714987	142.589		na	na
Cluster-101576.0	0.001	0.001	0.001	0.001	0.001	0.001	0.170017	1.56103	110.66	1	na	na
Cluster-101577.0	0.001	0.001	0.001	0.001	0.001	0.001	0.403507	1.63137	90.0217	1	na	na
Cluster-101578.0	0.001	0.001	0.001	0.001	0.001	0.001	0.103784	0.639822	173.206		na	na
Cluster-101579.0	0.001	0.001	0.001	0.001	0.001	0.001	0.296892	1.09125	147.392	1	na	na
Cluster-10158.0	0.001	0.001	1.08063	0.001	0.001	0.001	0.111768	0.622779	173.206		-1	0.42265
Cluster-101580.0	0.001	0.001	0.001	0.001	0.001	0.001	0.0271045	0.314254	173.206		na	na
Cluster-101581.0	0.001	0.001	0.001	0.001	0.001	0.001	0.165062	0.698488	142.525		na	na
Cluster-101582.0	2.7847	0.001	0.001	0.001	0.001	0.001	0.617359	1.7179	154.072	928.9	-1	0.42265
Cluster-101583.0	0.001	0.001	0.001	0.001	0.001	0.001	0.0277084	0.321501	173.206		na	na
Cluster-101584.0	0.001	0.001	0.001	0.001	0.001	0.001	0.0268447	0.311137	173.206		na	na
Cluster-101585.0	0.001	0.001	0.001	0.001	1.02209	0.001	0.200373	0.642002	173.206		1	0.42265
Cluster-101586.0	0.001	0.001	0.001	0.001	0.001	0.001	0.428687	1.94674	128.418	1	na	na
Cluster-101586.1	0.001	2.98256	4.31953	0.001	0.001	0.001	1.02079	4.57099	70.6348	2434.36	-1.90638	0.196862
Cluster-101586.2	0.001	0.001	1.08063	0.001	0.001	0.001	0.0938	0.754723	124.092		-1	0.42265
Cluster-101587.0	0.001	0.001	0.001	0.001	0.001	0.001	0.206382	2.15469	149.328	1	na	na
Cluster-101588.0	0.001	0.001	0.001	0.001	2.04318	0.001	0.352184	0.940761	156.61		1	0.42265
Cluster-101589.0	0.001	0.001	0.001	0.001	0.001	2.73745	0.188472	0.913151	173.206		1	0.42265
Cluster-10159.0	0.001	0.001	0.001	0.001	0.001	0.001	0.0870545	0.504273	173.206		na	na
Cluster-101590.0	2.7847	0.001	0.001	0.001	0.001	0.001	0.343462	1.26251	173.206	928.9	-1	0.42265
Cluster-101590.1	0.001	0.001	0.001	0.001	0.001	0.001	0.0536051	0.350934	173.206		na	na
Cluster-101590.2	0.001	0.001	0.001	0.001	0.001	1.36923	0.117477	0.631756	173.206		1	0.42265
Cluster-101592.0	0.001	0.001	0.001	0.001	0.001	0.001	0.020507	0.235084	173.206		na	na
Cluster-101593.0	0.001	0.001	0.001	0.001	0.001	0.001	2.05954	5.63859	97.4257	1	na	na
Cluster-101595.0	0.001	0.001	0.001	0.001	0.001	2.73745	0.17677	0.913151	147.883		1	0.42265
Cluster-101596.0	0.001	0.001	0.001	0.001	0.001	5.47391	0.37197	1.8253	173.206	0.000547854	1	0.42265
Cluster-101597.0	0.001	0.001	0.001	0.001	0.001	0.001	0.329068	1.02028	105.974	1	na	na
Cluster-101599.0	0.001	0.001	0.001	0.001	0.001	0.001	0.269421	1.58301	149.207	1	na	na
Cluster-1016.0	0.001	0.001	0.001	0.001	0.001	0.001	0.024444	0.282328	173.206		na	na
Cluster-10160.0	0.001	0.001	0.001	0.001	0.001	0.001	0.104844	0.716418	173.206		na	na
Cluster-101600.0	0.001	7.95184	0.001	0.001	0.001	0.001	1.52217	3.71866	117.695	2651.28	-1	0.42265
Cluster-101601.0	0.001	0.001	0.001	0.001	0.001	0.001	0.315519	1.2509	153.908	1	na	na
Cluster-101603.0	0.001	0.994855	1.08063	0.001	0.001	1.36923	0.271284	0.692162	141.06		-0.410451	0.703938
Cluster-101603.1	0.001	0.001	4.31953	0.001	0.001	0.001	0.412578	1.44051	173.206	1440.51	-1	0.42265
Cluster-101604.0	0.001	0.001	0.001	0.001	0.001	0.001	0.0429394	0.504273	173.206		na	na
Cluster-101604.1	0.001	0.001	0.001	0.001	0.001	0.001	1.0287	5.92469	87.8072	1	na	na
Cluster-101605.0	0.001	0.001	0.001	1.38481	0.001	0.001	0.328846	1.32685	109.233	0.00216324	1	0.42265
Cluster-101606.0	0.001	0.001	0.001	0.001	0.001	2.73745	0.135335	0.913151	173.206		1	0.42265
Cluster-101607.0	0.001	0.001	0.001	0.001	1.02209	0.001	0.0513701	0.341364	173.206		1	0.42265
Cluster-101608.0	0.001	0.001	0.001	1.38481	0.001	0.001	0.262223	0.989756	135.466		1	0.42265
Cluster-101609.0	0.001	0.001	5.39916	0.001	0.001	0.001	0.848511	3.20622	123.492	1800.39	-1	0.42265
Cluster-10161.1	0.001	0.001	0.001	0.001	1.02209	0.001	0.477378	1.36545	92.9625	0.00292942	1	0.42265
Cluster-101610.0	0.001	0.001	0.001	0.001	0.001	0.001	0.024444	0.282328	173.206		na	na
Cluster-101612.0	0.001	0.001	0.001	0.001	0.001	1.36923	0.0880402	0.457076	173.206		1	0.42265
Cluster-101614.0	0.001	0.001	0.001	0.001	0.001	0.001	0.690299	3.59675	135.769	1	na	na
Cluster-101614.1	0.001	0.001	0.001	0.001	0.001	4.10568	0.50627	2.23566	118.221	0.000730339	1	0.42265
Cluster-101615.0	0.001	0.001	0.001	0.001	0.001	0.001	0.104898	1.24778	86.6068	1	na	na
Cluster-101616.0	0.001	0.001	0.001	0.001	0.001	0.001	0.152979	0.34017	173.206		na	na
Cluster-101617.1	0.001	0.001	0.001	0.001	0.001	0.001	0.0205196	0.235235	173.206		na	na
Cluster-101618.0	0.001	0.001	0.001	0.001	0.001	0.001	0.283642	3.3927	173.206	1	na	na
Cluster-10162.0	0.001	0.001	1.08063	0.001	0.001	0.001	0.22594	1.0508	173.206	360.877	-1	0.42265
Cluster-101620.0	0.001	0.001	0.001	0.001	3.06428	0.001	0.374542	1.05731	173.206	0.000978386	1	0.42265
Cluster-101621.0	0.001	0.001	0.001	0.001	0.001	0.001	0.143967	0.745161	173.206		na	na
Cluster-101622.0	0.001	2.98256	0.001	0.001	0.001	2.73745	0.239325	0.994855	173.206		-0.0605665	0.95463
Cluster-101623.1	0.001	0.001	0.001	0.001	1.02209	0.001	0.0293637	0.341364	173.206		1	0.42265
Cluster-101623.2	1.39285	0.001	1.08063	2.76862	1.02209	0.001	0.633564	1.27276	91.7077	0.652603	0.481739	0.662807
Cluster-101624.0	0.001	0.001	0.001	0.001	1.02209	0.001	0.193495	0.807535	144.131		1	0.42265
Cluster-101624.1	0.001	1.98871	1.08063	0.001	1.02209	1.36923	0.660123	1.61212	98.8038	1.28342	-0.320043	0.766541
Cluster-101624.2	0.001	0.001	0.001	0.001	0.001	0.001	0.384668	1.34578	153.298	1	na	na
Cluster-101624.3	0.001	0.001	2.16026	0.001	0.001	0.001	0.18331	1.01459	141.245	720.754	-1	0.42265
Cluster-101625.0	0.001	0.001	0.001	0.001	0.001	0.001	0.994327	6.93931	173.206	1	na	na
Cluster-101626.0	0.001	0.001	0.001	0.001	0.001	0.001	0.461148	1.73663	126.184	1	na	na
Cluster-101627.0	0.001	0.994855	0.001	0.001	0.001	0.001	0.0659878	0.449568	173.206		-1	0.42265
Cluster-101628.0	1.39285	0.001	0.001	0.001	1.02209	0.001	0.96595	2.61965	61.2699	1.36204	-0.214779	0.841341
Cluster-101629.0	0.001	0.001	0.001	0.001	0.001	0.001	0.0423423	0.497107	173.206		na	na
Cluster-101630.0	0.001	0.001	0.001	0.001	0.001	0.001	0.120277	1.0508	173.206	1	na	na
Cluster-101631.0	0.001	0.001	0.001	0.001	0.001	0.001	0.0612745	0.724294	103.007		na	na
Cluster-101632.0	0.001	0.001	0.001	0.001	0.001	0.001	0.50907	1.76246	173.206	1	na	na
Cluster-101633.0	0.001	0.001	0.001	0.001	0.001	1.36923	0.245014	1.00755	173.206	0.00218782	1	0.42265
Cluster-101635.0	0.001	0.001	0.001	0.001	0.001	4.10568	0.115019	1.36923	173.206	0.000730339	1	0.42265
Cluster-101636.0	0.001	0.001	0.001	0.001	0.001	0.001	0.0547999	0.646598	90.8007		na	na
Cluster-101636.1	0.001	0.001	0.001	0.001	0.001	0.001	0.190507	0.931411	144.514		na	na
Cluster-101637.0	0.001	0.001	0.001	0.001	0.001	1.36923	0.079197	0.457076	173.206		1	0.42265
Cluster-101638.0	0.001	0.001	0.001	0.001	0.001	0.001	0.11822	1.40764	173.206	1	na	na
Cluster-101639.0	0.001	0.001	0.001	0.001	0.001	2.73745	0.215858	0.913151	173.206		1	0.42265
Cluster-10164.0	0.001	0.001	0.001	0.001	0.001	0.001	0.220261	1.33914	135.85	1	na	na
Cluster-101640.0	0.001	0.001	0.001	0.001	0.001	0.001	0.0978435	0.350934	173.206		na	na
Cluster-101640.1	0.001	0.001	0.001	0.001	0.001	0.001	0.061799	0.449261	173.206		na	na
Cluster-101641.0	0.001	0.001	0.001	0.001	0.001	0.001	0.586101	1.89544	130.363	1	na	na
Cluster-101641.1	0.001	1.98871	0.001	0.001	0.001	1.36923	0.571847	1.92069	139.374	1.45177	-0.256717	0.811584
Cluster-101641.2	0.001	0.001	0.001	0.001	0.001	0.001	0.362894	2.21566	116.376	1	na	na
Cluster-101642.0	0.001	0.001	0.001	0.001	1.02209	0.001	0.150392	0.621274	173.206		1	0.42265
Cluster-101643.1	4.17655	0.001	0.001	0.001	0.001	0.001	0.195301	1.39285	173.206	1392.85	-1	0.42265
Cluster-101643.2	0.001	0.001	0.001	1.38481	0.001	0.001	0.172282	0.621274	173.206		1	0.42265
Cluster-101644.0	0.001	0.001	0.001	0.001	0.001	6.84213	0.639191	3.03657	144.294	0.000438332	1	0.42265
Cluster-101645.0	0.001	0.001	0.001	0.001	2.04318	2.73745	0.297744	1.59388	135.675	0.0006274	1.93953	0.191987
Cluster-101646.0	0.001	0.001	1.08063	0.001	0.001	2.73745	0.255329	0.913151	173.206		0.563213	0.618029
Cluster-101647.0	0.001	0.001	0.001	0.001	0.001	0.001	0.0630134	0.745161	173.206		na	na
Cluster-101647.1	0.001	0.001	1.08063	0.001	0.001	0.001	0.100672	0.360877	173.206		-1	0.42265
Cluster-101648.0	0.001	0.001	0.001	0.001	0.001	0.001	0.0856063	0.382521	173.206		na	na
Cluster-101649.1	0.001	0.001	0.001	0.001	0.001	0.001	0.0683196	0.563656	173.206		na	na
Cluster-10165.0	0.001	0.001	0.001	0.001	0.001	0.001	0.0594246	0.449261	173.206		na	na
Cluster-101650.0	0.001	4.97027	0.001	0.001	5.10646	0.001	3.36895	11.4528	82.1808	0.973341	0.0191149	0.985666
Cluster-101651.0	0.001	0.001	0.001	0.001	0.001	0.001	0.299314	1.0179	97.0197	1	na	na
Cluster-101652.0	0.001	0.001	2.16026	0.001	0.001	0.001	0.238229	0.759505	155.315		-1	0.42265
Cluster-101653.0	4.17655	4.97027	0.001	0.001	0.001	0.001	0.719043	3.04928	105.148	3049.28	-1.97778	0.186562
Cluster-101654.0	0.001	0.001	0.001	0.001	0.001	0.001	0.123108	0.764042	173.206		na	na
Cluster-101656.0	0.001	0.001	0.001	0.001	0.001	0.001	0.389071	2.23158	122.829	1	na	na
Cluster-101657.0	5.5684	1.98871	2.16026	0.001	2.04318	0.001	1.59146	4.16345	103.304	4.75135	-1.89451	0.148097
Cluster-70816.25643	0.001	0.001	0.001	4.15243	4.08537	4.10568	1.99406	6.83376	51.5546	0.000243043	207.174	2.32979e-05
Cluster-101658.1	0.001	0.001	1.08063	2.76862	0.001	0.001	0.123182	0.923541	173.206		0.568204	0.615292
Cluster-101659.0	0.001	0.001	1.08063	0.001	0.001	0.001	0.111346	0.497107	173.206		-1	0.42265
Cluster-101659.1	0.001	0.001	0.001	0.001	0.001	0.001	0.110945	0.479494	173.206		na	na
Cluster-101660.0	0.001	0.001	0.001	0.001	0.001	0.001	0.0928155	0.479494	173.206		na	na
Cluster-101661.0	0.001	0.994855	0.001	0.001	0.001	0.001	0.186993	0.703252	173.206		-1	0.42265
Cluster-101662.0	0.001	0.001	0.001	0.001	0.001	0.001	0.173606	0.667965	145.394		na	na
Cluster-101663.0	0.001	0.001	0.001	0.001	0.001	0.001	0.0992836	0.67713	173.206		na	na
Cluster-70816.26663	0.001	0.001	0.001	4.15243	4.08537	4.10568	1.06672	4.11449	69.6872	0.000243043	207.174	2.32979e-05
Cluster-101665.0	0.001	0.001	0.001	0.001	0.001	0.001	0.163311	0.993215	173.206		na	na
Cluster-101666.0	0.001	0.994855	1.08063	0.001	0.001	0.001	0.198615	0.692162	148.03		-1.99489	0.184201
Cluster-101667.0	1.39285	0.001	0.001	0.001	0.001	0.001	0.365536	1.78155	123.417	464.95	-1	0.42265
Cluster-101667.1	0.001	0.001	2.16026	0.001	0.001	0.001	0.296385	1.44071	173.206	720.754	-1	0.42265
Cluster-101668.0	0.001	0.001	3.23989	0.001	0.001	0.001	0.67786	3.37349	115.197	1080.63	-1	0.42265
Cluster-101668.1	0.001	0.001	0.001	0.001	0.001	2.73745	0.0770126	0.913151	173.206		1	0.42265
Cluster-101669.0	0.001	0.001	0.001	0.001	0.001	0.001	0.619991	4.58628	122.519	1	na	na
Cluster-10167.1	0.001	0.001	0.001	0.001	0.001	0.001	0.0429394	0.504273	173.206		na	na
Cluster-101670.0	0.001	0.001	0.001	2.76862	0.001	0.001	0.658004	2.53427	145.17	0.00108279	1	0.42265
Cluster-101671.0	0.001	0.001	0.001	0.001	0.001	0.001	0.0870955	0.449568	173.206		na	na
Cluster-101672.0	0.001	1.98871	0.001	0.001	0.001	0.001	0.235447	0.957987	173.206		-1	0.42265
Cluster-101673.0	0.001	0.994855	0.001	0.001	0.001	0.001	0.125634	0.479494	173.206		-1	0.42265
Cluster-101674.0	0.001	3.97642	0.001	0.001	0.001	0.001	0.257182	1.32614	150.875	1326.14	-1	0.42265
Cluster-101676.0	0.001	0.001	0.001	0.001	2.04318	0.001	0.154164	0.844983	173.206		1	0.42265
Cluster-101677.0	0.001	0.001	0.001	0.001	0.001	0.001	0.255089	1.05731	173.206	1	na	na
Cluster-101678.0	0.001	0.001	0.001	0.001	0.001	0.001	0.0220696	0.253835	173.206		na	na
Cluster-101679.0	0.001	0.001	0.001	0.001	2.04318	1.36923	0.298925	1.1378	147.237	0.000878886	1.89222	0.198994
Cluster-101679.1	0.001	0.001	0.001	0.001	0.001	0.001	0.0219697	0.252636	173.206		na	na
Cluster-10168.0	0.001	0.001	3.23989	0.001	1.02209	0.001	0.191407	1.08063	140.49	3.16563	-0.653056	0.570906
Cluster-10168.1	0.001	0.001	0.001	0.001	0.001	0.001	0.512861	3.49314	87.7211	1	na	na
Cluster-10168.2	1.39285	0.001	2.16026	0.001	0.001	0.001	0.313228	2.56403	95.9977	1184.7	-1.87309	0.201926
Cluster-10168.3	2.7847	0.001	0.001	2.76862	0.001	0.001	0.438885	1.40073	173.206	1.0058	-0.00409618	0.996928
Cluster-101680.0	1.39285	0.001	0.001	0.001	0.001	0.001	0.194214	0.997996	124.404		-1	0.42265
Cluster-101681.0	0.001	0.994855	0.001	0.001	1.02209	0.001	0.410102	1.25401	156.19	0.973404	0.0191149	0.985666
Cluster-101682.0	0.001	0.001	1.08063	0.001	0.001	0.001	0.202066	0.764042	173.206		-1	0.42265
Cluster-101683.0	0.001	0.001	0.001	0.001	0.001	0.001	1.0075	3.84022	173.206	1	na	na
Cluster-101685.0	0.001	0.001	0.001	0.001	0.001	0.001	0.554344	1.94713	117.665	1	na	na
Cluster-101687.0	0.001	0.001	0.001	0.001	0.001	1.36923	0.2509	0.759273	153.395		1	0.42265
Cluster-101688.0	0.001	0.001	0.001	0.001	0.001	0.001	0.59549	2.88551	173.206	1	na	na
Cluster-101689.0	0.001	0.001	0.001	2.76862	0.001	0.001	0.405486	1.86182	133.984	0.00108279	1	0.42265
Cluster-10169.0	0.001	0.001	3.23989	0.001	0.001	0.001	0.111939	1.08063	173.206	1080.63	-1	0.42265
Cluster-101690.0	0.001	0.001	1.08063	0.001	0.001	0.001	0.0309898	0.360877	173.206		-1	0.42265
Cluster-101691.0	0.001	0.001	0.001	0.001	0.001	0.001	0.135999	0.679341	173.206		na	na
Cluster-101692.0	0.001	0.001	0.001	0.001	0.001	0.001	0.27053	1.91497	173.206	1	na	na
Cluster-101693.0	0.001	0.001	0.001	0.001	0.001	1.36923	0.364346	1.64322	121.978	0.00218782	1	0.42265
Cluster-101694.0	0.001	0.001	1.08063	0.001	0.001	0.001	0.343495	1.13694	140.018	360.877	-1	0.42265
Cluster-101695.0	0.001	0.001	0.001	0.001	0.001	0.001	0.19217	0.639822	154.3		na	na
Cluster-101696.0	0.001	0.001	0.001	0.001	0.001	2.73745	0.0770126	0.913151	173.206		1	0.42265
Cluster-101697.0	0.001	0.001	0.001	0.001	0.001	0.001	0.315428	1.70983	134.447	1	na	na
Cluster-101698.0	0.001	0.001	2.16026	0.001	0.001	0.001	0.416295	1.89327	147.133	720.754	-1	0.42265
Cluster-101699.0	0.001	0.001	0.001	0.001	0.001	1.36923	0.0390063	0.457076	173.206		1	0.42265
Cluster-1017.0	0.001	0.001	0.001	0.001	0.001	0.001	0.0269075	0.31189	173.206		na	na
Cluster-10170.0	0.001	0.001	1.08063	0.001	0.001	0.001	0.121397	0.834256	173.206		-1	0.42265
Cluster-101700.0	0.001	0.994855	0.001	0.001	0.001	0.001	0.292263	0.959233	173.206		-1	0.42265
Cluster-101701.0	0.001	0.994855	0.001	0.001	3.06428	0.001	0.433232	1.67479	152.902	0.325103	0.642584	0.576168
Cluster-101702.0	0.001	0.001	0.001	0.001	0.001	0.001	0.186177	0.898136	148.579		na	na
Cluster-101703.0	0.001	0.001	0.001	0.001	0.001	0.001	0.182902	0.844983	173.206		na	na
Cluster-101704.0	0.001	0.001	0.001	0.001	1.02209	0.001	0.121308	0.649955	134.38		1	0.42265
Cluster-101705.0	0.001	0.001	2.16026	0.001	0.001	0.001	0.307478	1.2509	153.402	720.754	-1	0.42265
Cluster-101706.0	0.001	0.994855	1.08063	0.001	0.001	2.73745	0.204375	0.913151	148.743		0.226485	0.83764
Cluster-101707.0	0.001	0.001	0.001	0.001	0.001	0.001	0.0772568	0.321501	173.206		na	na
Cluster-101708.0	0.001	0.001	0.001	0.001	0.001	0.001	0.0794005	0.594252	173.206		na	na
Cluster-101709.0	0.001	0.001	0.001	0.001	0.001	0.001	0.102825	0.529154	173.206		na	na
Cluster-101710.0	0.001	0.001	2.16026	0.001	0.001	0.001	0.112794	0.720754	173.206		-1	0.42265
Cluster-101711.0	0.001	0.001	0.001	0.001	0.001	2.73745	0.182129	0.952256	140.934		1	0.42265
Cluster-101711.1	0.001	0.001	0.001	0.001	0.001	0.001	0.162282	1.00755	173.206	1	na	na
Cluster-101712.0	0.001	0.001	0.001	0.001	0.001	0.001	0.0957591	0.642002	173.206		na	na
Cluster-101713.0	0.001	0.001	1.08063	0.001	0.001	0.001	0.0309898	0.360877	173.206		-1	0.42265
Cluster-101714.0	0.001	0.001	1.08063	0.001	0.001	0.001	0.355233	0.88419	116.201		-1	0.42265
Cluster-101715.0	0.001	0.001	0.001	0.001	0.001	0.001	0.035719	0.417628	173.206		na	na
Cluster-101717.0	0.001	0.001	0.001	1.38481	0.001	0.001	0.245576	1.26117	137.57	0.00216324	1	0.42265
Cluster-101718.0	0.001	0.001	0.001	0.001	0.001	0.001	0.0277084	0.321501	173.206		na	na
Cluster-101719.0	0.001	0.001	0.001	0.001	0.001	0.001	0.319772	0.997996	84.7714		na	na
Cluster-101719.1	0.001	0.001	0.001	0.001	0.001	0.001	0.189807	0.679341	136.338		na	na
Cluster-10172.0	0.001	0.001	0.001	0.001	0.001	1.36923	0.0390063	0.457076	173.206		1	0.42265
Cluster-101720.0	2.7847	0.001	0.001	0.001	0.001	0.001	0.190475	0.9289	173.206		-1	0.42265
Cluster-101721.0	0.001	0.001	0.001	0.001	0.001	0.001	0.0463518	0.311137	173.206		na	na
Cluster-101722.0	0.001	0.001	0.001	0.001	0.001	0.001	0.466623	1.73565	111.576	1	na	na
Cluster-101723.0	0.001	0.001	0.001	0.001	0.001	0.001	0.28351	1.89714	98.4913	1	na	na
Cluster-101724.0	1.39285	0.001	0.001	0.001	0.001	0.001	0.397215	1.85794	111.263	464.95	-1	0.42265
Cluster-101725.0	0.001	0.001	1.08063	0.001	0.001	0.001	0.434826	2.07748	129.792	360.877	-1	0.42265
Cluster-101726.0	0.001	0.001	1.08063	0.001	0.001	0.001	0.133955	0.642002	173.206		-1	0.42265
Cluster-101727.0	0.001	0.001	0.001	0.001	0.001	0.001	0.0268447	0.311137	173.206		na	na
Cluster-101728.0	0.001	0.001	0.001	0.001	0.001	0.001	0.163953	0.897521	173.206		na	na
Cluster-101729.0	0.001	0.001	0.001	0.001	0.001	0.001	0.15742	0.799994	138.444		na	na
Cluster-10173.0	0.001	0.001	0.001	0.001	2.04318	0.001	0.284509	2.1006	173.206	0.00146686	1	0.42265
Cluster-101730.0	0.001	0.001	0.001	0.001	0.001	0.001	0.0562374	0.382521	173.206		na	na
Cluster-101732.0	0.001	0.001	0.001	0.001	0.001	0.001	0.0995402	0.622779	173.206		na	na
Cluster-101733.0	0.001	0.001	0.001	0.001	0.001	0.001	0.147516	0.714254	139.535		na	na
Cluster-101734.0	2.7847	0.001	0.001	0.001	0.001	0.001	0.309783	1.25401	173.206	928.9	-1	0.42265
Cluster-101735.0	4.17655	1.98871	0.001	8.30387	5.10646	0.001	1.82237	4.47044	88.3037	0.45978	0.893841	0.438548
Cluster-101735.1	0.001	0.001	0.001	2.76862	1.02209	2.73745	0.599785	2.17606	94.5109	0.000459547	3.76925	0.0637316
Cluster-101736.0	0.001	0.001	0.001	0.001	0.001	0.001	0.0757613	0.898136	173.206		na	na
[truncated: 255,686+ more rows]

## Sheet: Fig. 4
Original transcripts	Annotation	Accepted	Truncated	Max FPKM	AA	DBD	Start	Stop	Score	E-Value	LBD	Start	Stop	Score	E-Value	Comments		mRNA	Protein	DBD	LBD
Cluster-70816.112855	E75-A	Y	3'	51.78	707	X	27	115	190.841	5.28719e-58	X	183	375	290.933	1.12086e-94	Full length, identicle LBD + DBD with differential A/B region		GGTGTACTCGTGGCTGAGCGGTGACAGTGGGTTGCACAGGACTGAGGTTGCCACTGCTGCTACCACTGCTACAGCCTCGTGAAGATGGGCATGACCAAGATACTGGTGGCTGAAGGCGGTCCATGGCAGCCTGTGGGACGTAATATGGGGCGGGAGACACTCTTGAAGCAGAGGACAACCGCTCACGAACTTCAGTGCGCATGATCATAGAGTGCAGAAGATCTGCACGGCGCATAGCGTCTTCGGATATCTTGGAACCCTCAAGTAGAGTTCGGGCAAGGGTGGAGTGGGAGGCAGCCAAGCTGGGGCCACACAGGGTAGACGCCAAGGTCGACGCTAAGGTGGAGTTTACCGTAGCTGGAGAACTGTTCTGGGGAGGCTGGGCTAAAGTCTGGGCCA…	MYCEQEFYEVPMDSQVLVDKTVIEFDGTTVLCRVCGDKASGFHYGVHSCEGCKGFFRRSIQQKIQYRPCTKNQQCSILRINRNRCQYCRLKKCIAVGMSRDAVRFGRVPKREKAKILAAMQSVNARSQEKAVLAELEDDTRVTAAIIRAHMDTCDFTRDKVAPMLQHARNNPSYTQCPPTLACPLNPRPVPLHGQQELVQDFSERFSPAIRGVVEFAKRLPGFQQLPQEDQVTLLKAGVFEVLLVRLAAMFDARTNTMLCLNGQLLRREALHTSVNARFLMNSMFDFAERVNNLCLSDAELALFCAVVVLAPDRPGLRNAELVERVQRRLVNCLQAVVSKHHPENPSLHRELLSKIPDLRTLNTLHSEKLLKYKMTEHTAAAAGPWDDSRSSWSMEHDS…	GTTVLCRVCGDKASGFHYGVHSCEGCKGFFRRSIQQKIQYRPCTKNQQCSILRINRNRCQYCRLKKCIAVGMSRDAVRFGRVPKREKA	CPLNPRPVPLHGQQELVQDFSERFSPAIRGVVEFAKRLPGFQQLPQEDQVTLLKAGVFEVLLVRLAAMFDARTNTMLCLNGQLLRREALHTSVNARFLMNSMFDFAERVNNLCLSDAELALFCAVVVLAPDRPGLRNAELVERVQRRLVNCLQAVVSKHHPENPSLHRELLSKIPDLRTLNTLHSEKLLKYK
Cluster-70816.103893	E78-L	Y		27.77	429	X	114	194	183.14	1.73007e-57	C	275	428	217.646	2.93348e-69			TATATATATATATTATATATATATCAGTTCAAAATGATGATGAGTTTGCCAGTGACGTCCCTCGCCGGGGGAGCGGTGCCGTCCCCCTTGACCAATCACGGCCATGATCTCACGTCTCCACCAGCCAATCACAGCCACCGCTTCGACTTCGCGCCCCAGGCCTCCCCAACAAGCACTTTCATAAGGGTGAAGCAGGAGCCTGGGTCCCCAGGGTGTGGCAGCCAGCCACCTACTCCGGGCCCGGCGTTGGACGACTCCGAACTCCACAATTCATCCTGTTCGCCAGCCTCACTCCAGGAACAGAGTTACCAAGCGGCGGACAGCACGCCAACGGCCACAACGGCCACCCCGACGAATAAAAACTTCGTGCCATGCAAAGTGTGCGGAGATAAAGCCTCG…	MMMSLPVTSLAGGAVPSPLTNHGHDLTSPPANHSHRFDFAPQASPTSTFIRVKQEPGSPGCGSQPPTPGPALDDSELHNSSCSPASLQEQSYQAADSTPTATTATPTNKNFVPCKVCGDKASGYHYGVTSCEGCKGFFRRSIQKQIEYRCLRDGKCLVIRLNRNRCQYCRFKKCLAVGMSRDSVRYGRVPKRSREREGEVRPEGSEVVSREVENKQLAIYDIILTISQAHHANCAFTEEKTRALVRKPIIFNTSEVSSDPEAASSTMDALEQQKISMWQTFAVFMTPSIQRVVEFAKRVPGFSELSQDDQLILIKVGFLELWLTHVSRMVSSLDNTLTFSDGSYVTRTQMEMMFDQDFVSTVFNFALSFNNLNLNDTELALFTAVVLLTADRPGITDSK…	CKVCGDKASGYHYGVTSCEGCKGFFRRSIQKQIEYRCLRDGKCLVIRLNRNRCQYCRFKKCLAVGMSRDSVRYGRVPKRS	ISMWQTFAVFMTPSIQRVVEFAKRVPGFSELSQDDQLILIKVGFLELWLTHVSRMVSSLDNTLTFSDGSYVTRTQMEMMFDQDFVSTVFNFALSFNNLNLNDTELALFTAVVLLTADRPGITDSKVIEQQQDKIIEALRVQVGRNHASETHLF
Cluster-70816.136923	ECR-A1	Y	3'	2.93	461	X	155	240	192.784	8.35628e-61	C	312	461	292.803	1.1496e-97	+73AA at residue 389; 14 SNPs from residue 343-383		GAGTTAAGTACAGAAGGGGCTCAACAGGTGCAGTGTGTGTAGGAGTCTCTGGCCCACCTACCTGCCCGGGCCGAGTCCTGAGCCGTCTCGGTCGCGGTCACTCTGCCAGTTGCCCGCCAGCCGCCGTATCGTCAACGTGGAGTCGGTCCGCGCACGTCTCCCTCCCCCTCCGACGTTGGCTTGGCGCTAATATTTAGTTTACTTGTTCACTTTATTTCGTCTCAACAGTGAAGTGGGAATAGTATTATTGGATCCGACATAATGCTGGTGTTGCGATCGTCGAATTTTTTAGTCTTAAGAATTAACTGACAATACGAGTTTATATAAACTCAGGTGGGACAAGTGTGCGATGGTAGTCTGTTGGTAGAATGTTGTCTAGATAACATTAGCTCAGTGACA…	MAKVLATARAAGMFVLGSGVATLNLSAMGDESCSEVSSSSPLTSPGALSPPALVSVGVSVGMSPPTSLASSDIGEVDLDFWDLDLNSHSPPHGMAAAASTTTSLLVNPRSLTSLSDASSISGRDDMSPPSSLISLSTDSYGDLKKKKGPIPRQQEELCLVCGDRASGYHYNALTCEGCKGFFRRSITKNAVYQCKYGNNCEMDMYMRRKCQECRLKKCLSVGMRPECVVPESQCQVKREQKKARDKDKKDYPSMGSPIAEDNKGIHLSPCKPKGPSTASGMQFKNLVGSSNITLSPLPTTPRVNIKPLTKEQEELINTLVYYQEEFEQPSEEDLKKIKDYEISDDDSDAKFKHITDMTILTVQLIVEFSKRLPGFDTLLREDQITLLKACSSEVMMLRA…	EELCLVCGDRASGYHYNALTCEGCKGFFRRSITKNAVYQCKYGNNCEMDMYMRRKCQECRLKKCLSVGMRPECVVPESQCQVKRE	QEELINTLVYYQEEFEQPSEEDLKKIKDYEISDDDSDAKFKHITDMTILTVQLIVEFSKRLPGFDTLLREDQITLLKACSSEVMMLRAARRYDSKTDSIVFGNNFPYTQHSYELAGLGESAATLFRFCRNLCKMKVDNAEYALLAAIAI
Cluster-70816.61939	ECR-B	Y		1.73	441	X	155	240	195.48	4.50337e-62	C	316	392	154.131	3.10067e-44	+39AA at residue 393; +4AA at residue 270		GAGTTAAGTACAGAAGGGGCTCAACAGGTGCAGTGTGTGTAGGAGTCTCTGGCCCACCTACCTGCCCGGGCCGAGTCCTGAGCCGTCTCGGTCGCGGTCACTCTGCCAGTTGCCCGCCAGCCGCCGTATCGTCAACGTGGAGTCGGTCCGCGCACGTCTCCCTCCCCCTCCGACGTTGGCTTGGCGCTAATATTTAGTTTACTTGTTCACTTTATTTCGTCTCAACAGTGAAGTGGGAATAGTATTATTGGATCCGACATAATGCTGGTGTTGCGATCGTCGAATTTTTTAGTCTTAAGAATTAACTGACAATACGAGTTTATATAAACTCAGGTGGGACAAGTGTGCGATGGTAGTCTGTTGGTAGAATGTTGTCTAGATAACATTAGCTCAGTGACA…	MAKVLATARAAGMFVLGSGVATLNLSAMGDESCSEVSSSSPLTSPGALSPPALVSVGVSVGMSPPTSLASSDIGEVDLDFWDLDLNSHSPPHGMAAAASTTTSLLVNPRSLTSLSDASSISGRDDMSPPSSLISLSTDSYGDLKKKKGPIPRQQEELCLVCGDRASGYHYNALTCEGCKGFFRRSITKNAVYQCKYGNNCEMDMYMRRKCQECRLKKCLSVGMRPECVVPESQCQVKREQKKARDKDKKDYPSMGSPIAEDNKGIHLSPVSNNCKPKGPSTASGMQFKNLVGSSNITLSPLPTTPRVNIKPLTKEQEELINTLVYYQEEFEQPSEEDLKKIKFTFDGEDTSDMRFRHITEMTILTVQLIVEFSKQLPGFGTLQREDQITLLKVHSRAHD…	EELCLVCGDRASGYHYNALTCEGCKGFFRRSITKNAVYQCKYGNNCEMDMYMRRKCQECRLKKCLSVGMRPECVVPESQCQVKRE	QEELINTLVYYQEEFEQPSEEDLKKIKFTFDGEDTSDMRFRHITEMTILTVQLIVEFSKQLPGFGTLQREDQITLL
Cluster-70816.75835	Ftz-F1 alpha-A	Y		288.22	588	X	119	211	232.73	7.89041e-75	X	356	586	377.777	4.3198e-129	N+95AA; C+48AA		CACACACACACACACACACACACGGACGCAGGCACGGCGGTTACCTCAGAGCTAACATAGACCCCGTTACGGCGCGATAATGTAGGCCAAGCCCAGCAGTTCTAACTTTCACTCTTACTGGCGGAGCGTTGCGGGGCGGGACCCCAGTCGTAGCCGAGGGAGCCAACAGTGTGTGTGTTGCCCACCGCCATGTGCGCCCTCACTGCCGTGTGCTCTGCCAGTGCTTACTATATTACACCGTACCAGTGAAAACAGTGATACTCTCAGTGCTTACACCTTGCCTCCTAGTTAAGAATTATTTATATTTTGAGTGCTTTGTGCGAGAATGCTCTCAGAGATGGAGCTACCAATTTCAGTGCAGAACTTTAGCTTGTCTCCTCAGTTCGGGCAGTTGACAAT…	MLSEMELPISVQNFSLSPQFGQLTISAAPMTVDMSGAGVGIPTSALSPTYTQITTGAGVVNSTVSTNTVTSNITSNNNNSLLTPTLMDSGLFPGVATTTLDYNPLTDMPDTKEGIEELCPVCGDKVSGYHYGLLTCESCKGFFKRTVQNKKVYTCVADRSCQIDKTQRKRCPYCRFQKCLEVGMKLEAVRADRMRGGRNKFGPMYKRDRARKLQMLRQRQLTHPGLLSGARPPSSSGVAITYSAPGYTSAPSSHVHIKEEIQSPFLSSSTSSPDSSPSPMGGLGGLVAATSGTSGLVASGPVTPIIPGPEPTIWVTNPQSTAAPPTTGAPPSAGVGGGGGEGGGGGRTPVGGPRIPIIIRELVETVDDQEWQASLFSLLQNQTYNQCEVDLFELMCKVL…	CPVCGDKVSGYHYGLLTCESCKGFFKRTVQNKKVYTCVADRSCQIDKTQRKRCPYCRFQKCLEVGMKLEAVRADRMRGGRNKFGPMYKRDRA	PIIIRELVETVDDQEWQASLFSLLQNQTYNQCEVDLFELMCKVLDQNLFAQVDWARNSCFFKDLKVDDQMKLLQHSWSDLLILDHLHQRIHNRLQDETTLPNGQKFDLLSLALLGTTQFADRFHAILNKLVDLKFDIPEYVCIKFVILLNPEVRLLSDRRSVATAHEQVRQSLMEYTANVYRDETEKYQKMMDLLPELHYIADNGEKYLYYKHINGAAPTQTLLMEMLHT
Cluster-70816.74549	Ftz-F1 beta	Y		16.03	453	X	82	167	181.884	1.26157e-56	X	262	422	172.025	7.08951e-52			GCCCCGCCTCCACCCACACACACAGTCCCCCACACACCTCTACTCCCCCACGCAGTCGCCTGGACCCAGTAGGCATGTGTCGGGCTTCTCATCTCCCTACAGCCACACGCCATCAACAGGGCTCAGTCGTAACAACAGCGATGCTTCCCAGTATGGCGGCTCTTATAATAGCTATTCATCCGCTCCATCACCCATCTCTCCCACGCACTACTCCCCATCACAGTCACCTATCCAACAACGCCATATGAACTACTCAATGCCGTCTCACCAGTCACCCAACCTGGGTCGCGTCCCACAGTATCCAGGGGCAGCTCCAGGAGGTTTTTTTAATGCACCCCTTGATCTGCGAGAGACCCACAGCCTTGCAGGTCATCCGGATTCCTCTAAGGATCCTAAAGA…	MNYSMPSHQSPNLGRVPQYPGAAPGGFFNAPLDLRETHSLAGHPDSSKDPKDDERLTADLAQHSVIAAQSGITRQQLINSPCPICGDKISGFHYGIFSCESCKGFFKRTVQNKKNYVCMRGASCPVTTSTRKKCPACRFDKCLCMGMKLEAIREDRTRGGRSTYQCAPYPLPPTLVTPTTSTHHIDPQRLPDATAVKAEPSDSEELKHSPADEKRPIPLLLQQIHDVEHLWHCSESEMAELRQSEQAAREAMENNSPDFLNSLCHIADHRLYKIVKWCKSLPLFRHITIDDQICLLINSWCELLLLSCCFRSMDSPGEIRVSSGRTMTLQQAENMGIGPCIERMLNLTYQLSRLQVDKYEYMAMKVIVLLSSDVSGLQEGEKVRDSQKKVVQALQEYTL…	CPICGDKISGFHYGIFSCESCKGFFKRTVQNKKNYVCMRGASCPVTTSTRKKCPACRFDKCLCMGMKLEAIREDRTRGGRSTYQC	SLCHIADHRLYKIVKWCKSLPLFRHITIDDQICLLINSWCELLLLSCCFRSMDSPGEIRVSSGRTMTLQQAENMGIGPCIERMLNLTYQLSRLQVDKYEYMAMKVIVLLSSDVSGLQEGEKVRDSQKKVVQALQEYTLTHYPHLPPKFGELLLRIPELQR
Cluster-70816.129733	HR38-B2	Y		22.46	695	X	356	430	185.341	3.35432e-56	X	458	695	437.72	4.08295e-151	N+52AA		GTGATATTTCCACATTGTTGGCCGGCCAGTTTTTGCCGGTGCGCCCGTGGTGGCAGTGCTCGCGGACCAACGCCTCACTCCGTCCCCGCCCGGGCCCGCAGCACCACCTCCGCCTCCGACTCCGTCTAGTCAGCCTGGTGGTGCCCGGCCAAGGGTACTGCCTTCGGCACCCCCCACTGCCGCCCCCGCCTACACCACTGAGGTCTACCTGTGACGTCACATATAGCACCGTACCCTATGCTACGGTACGTGTGCATGGCGCCCTGATTACTCAGTATTGGACTTGAAGTAGAGGGTAGTGGATGGTGTCCCCTCTCTCTAGTGTTAAGACAGTGCAATAAGAGTGACAGTTGCAGGATAGTTAGCCTCCACCAGTGCCTCGCTTGTGTTTACCTCCGG…	MCCLLRSSMLLVEGVDVTQESPLAPDDTPAVPHPSFTPPHSHAQNMLVLQPQQSLLHPSVAEALSASYGLTTSFGDDSLSGTTSDEFKLGSAFTATPAPSYGEGSSETPFNEVFQADYLLAAPPLEDLKPVITHPPSGTPPPGSPGQAASTPVSTTAGGAAALPSFQETYSPRYRPLGSSEVFTFKTDEGRPAEYPQPPPAHQAFAHASPQHQQQQPQLQQQPQLPQQQQQQPTPSFEAYTHASQVYARPAPYPSPSVPVSHGYSGPSKAFGGEFYPAAATYDPLQPLHPEQYLRPSTSHHYTEMAAASTSSTPPVSFLGRKGAGEHIDPALMRLHAPPMSTARPVSEQKPQSPAQLCAVCGDTAACQHYGVRTCEGCKGFFKRTVQKNAKYVCLADKN…	QLCAVCGDTAACQHYGVRTCEGCKGFFKRTVQKNAKYVCLADKNCPVDKRRRNRCQFCRFQKCLVVGMVKEVVR	LITALVRAHVDTTPDVSNLDYSQYREPSNGAESPSTEAERIQQFYSLLTSSIDVIRHFAEKIPGYHDLAREDQDLLFQSASLELFVLRVAYRLVSNPDETKFVFDNGRVLHRTQCERSFGEWLQGILDFSASLKAMELDISAFACLSALTIITERHGLKDTKKVEQLQMKIISSLRDHVTYNAEAQKKPHYFSRILGKLPELRSLSVQGLQRIFYLKLEDLVPAPQLIENMFVSSLP
Cluster-70816.81023	HR3-A2	Y		55.4	472	X	26	120	217.787	3.42771e-70	X	224	468	291.962	4.93618e-97	N+25AA		CACCAAAACCAACTGGGTAACACCTGCCTTCTGCTAGCGTGTATGATTAAGGCTGAGGACCCTATTCCTGTAAAATACAATCCCACAGAAGGTGCATGCCTGTATTCTCATAATCCATCTCATGGACATGAGTACAGAGCTTATGATAATTAAGAAGTATTATATAATGTATCAAAAAATAAGTTATATAACAGAGTTAGTGGAAAGTTGATTCTCTCATGCATAATACTTCTTAATTCCATTACAAACAAATCATATAATAGATTACAAAGTTTGCTTATTATCAGCATCACAAACATTACATTCAAATGGGTTTCAAAATGAAAAAAAATGAAGATGTACCTTTTATTATGAATTTGACAGATGAGGATAATTAACTTCTGAACCTATAAAAACTGA…	MLGMTWGAVTKVEVQQPHTAAGSIKAQIEIIPCKVCGDKSSGVHYGVITCEGCKGFFRRSQSSVVNYQCPRQKNCVVDRVNRNRCQYCRLQKCLALGMSRDAVKFGRMSKKQREKVEDEVRYHKAAQMVGMTGQETSPDSSMYEPPTPTSSDIYTPTYYGSEIASFTSPGYTYTPQTTTPTIPFEISPEYAVDSTTFDHRQTPLDPLPDSGAMSPVVSSDPTQLDEIVARWVADAHLRTCLYSSEHIADVLRKQALDISKVTYYKNMAHEELWFDCAQKLTLVIQQIIEFAKAVPGFRKFSQDDQIVLLKAGSFELAVLRMTRYYDVNQNCVVYGDALLPMEAFLTTETVEMKLVNNVFEFAKTIAELKLTDTELGLYSALVLLQADRPGLRGTEEIAK…	AQIEIIPCKVCGDKSSGVHYGVITCEGCKGFFRRSQSSVVNYQCPRQKNCVVDRVNRNRCQYCRLQKCLALGMSRDAVKFGRMSKKQREKVEDE	LDEIVARWVADAHLRTCLYSSEHIADVLRKQALDISKVTYYKNMAHEELWFDCAQKLTLVIQQIIEFAKAVPGFRKFSQDDQIVLLKAGSFELAVLRMTRYYDVNQNCVVYGDALLPMEAFLTTETVEMKLVNNVFEFAKTIAELKLTDTELGLYSALVLLQADRPGLRGTEEIAKLNEAVGRSLCLELDKTHRYPVKGDVSVYAFLLAKMPALRELSMLHQEALSKFKRAAPHLQFSDLHKEI
Cluster-70816.125570	HR4-A4	Y		26	948	X	507	596	207.027	6.38542e-63	X	713	944	213.777	1.17319e-63	N +17AA	Atrophin-1 domain	GTTCACTTGTTTATTTCATTAAATATAGAAGCAACAAATTTGATTGCTTGACTACATTAAGGAGTCAGCTTACAGTGTACTCATGGCTGCTTATGACTTAGGCTGCTGCTGCCTCACCATTACCACTCATTTTATAAGAGTATTACTATCACACCTCAAATAGTATTGAGCTTCAAATTTTCAGCCATTAAGACAATAAATTTAAAGATAAGAATGAGATCAGAGACTAGTGTTGGCCACTGCAATGCCACTACCCCATAATACCAATCACTTCCCAAGTAATTTCCATTTCCAGTCTTGTAAAATGCATGAAAAACATTGGTAGTGATGCTGCACCCTATCGCAGCATAGGTCATCTGACATCAGATTTACTCTGCAGCCACTGGTAACTTAACAGTC…	MVDIRVEPSHSTPMLTQGIMTVTLLQCEGVKMSLFQDLKLKRRKVDSRCSSDGESLAETSSCSPDSGSSGGETSSCSPVQPQASYLPSESPRSSPNPRPQTHERASPDSAGDEFAEVKSCLDCGQEEDTQDAHVFDGGGSQPVSSTAMPGPSDTDSSMHTVERCGESDIPERMSTTPPPPDTSEHPAEVTAVSTCTPLAPPLVSLGPPLSTLSTLPHTLSVSMASLSPGIVTSAGLRCGPPVNVAQPYWGGGPNRINGMRPEFISGGMVQPTPSAPVSAAAPADSSRAGYSPRLRTPTVIMGEAGGVKTMFWSSPSETQTPVTQAPREVLAQPTTPCGYGADTSDAVRASVDGLLTLGQDRRGSPPQLSPSSTLSLSPAARSPITQSARSPHAHTPIAR…	EEEDQPMICMICEDRATGLHYGIITCEGCKGFFKRTVQNKRVYTCVADGDCEITKAQRNRCQYCRFQKCLRQGMVLAAVREDRMPGGRN	MLIECDDFEDIATLKNLDDLLDHNSDLSTKLCQLGDSISIKLVQWTKRLPFYQELPVEVHTRLLTHKWHELLVLTTSAYQAIYGLQKLGSRSSDGTEAEFHQEVSNNLCTLQTCLNSMMGQPITMDQLRHEVGVMVEKITHVTLALRKIKIQIEEYVCLKVIAMLNQSRIGHKELEVIQERYMGCLRSFCETHYPSQPNRYQDLLVRLPDIQAAAAKLLETKMLYVPFLLN
Cluster-70816.100300	MAR3-A	Y		45.45	893	X	80	153	110.549	4.06622e-29	X	360	530	42.3365	0.000325065	N+53	Atrophin-1 domain 619-815, 1.13E-4, -N	GGGAGAGGTTGCTCGCCGTGCCTCTGGACGTTCTTAACAATTAATCCCAAAGGTTATCTAATCTAGTGAAAAAAGTGCAATATTATGTATGAAAATGACCTGAAGATGTGTATAATCGTGCATTTTGAAAGGTAGACTAGTTTTAATAGAAAAGGGAGCGATCTACGAGAGCTGATCTTAGTCGAGGAGCAATGTTGAGGTGGTGACAGGTGAGCGCCGGCGGAAGCATGCACACCAGAGCCACACAGCTGTGAAACAAAAAAACAAACAAACCCGGGGCCAATACGCCAGCTGAACTCCTGCCGGTGAGTGTGAACATGACCAGTTGGAAGAGAGTGAGCGAGAAATAAAGAGAAAGAAAAAAGAGAAAGGAAAGAAATAAATATATATCTATAATAT…	MIDGKTPPSLSPTVPTMGYHRNIPGGGQESSEIGVASGGGNVVSGSTGGGTAKMSVVPRNPPAAVPTSGDTPSRKPVRLCQVCGDIAKSLHFGGLSCDSCKAFFRRSVQNDAYKHFRCGGDQKCAISIASRKFCKYCRFAKCESIGMTKSWVMSEDERLQLMKTRLTKRMMYQQGGTGNVGGSGSGGGRGESGGGGRGSSSGSYSPNECSKESSTYPNNSSSKNVSSRYQNNNSSSLTYHSPAQPVDLGSTGSSPNSSPSTPISGPLTPIQYGPIPPPAAHHNTEIIQRQHITTKQESPVRNLCRGIKRESDEEVMPVDRVFNPASQYLDANEVEILTRVISNIKLVDQQLPYCTNKPMDVMATYKRFAERLTRFLRQFPEFNCLSSQTQGLAIKKNIT…	CQVCGDIAKSLHFGGLSCDSCKAFFRRSVQNDAYKHFRCGGDQKCAISIASRKFCKYCRFAKCESIGMTKSWV	DVMATYKRFAERLTRFLRQFPEFNCLSSQTQGLAIKKNITVIALVFASSFVNEETGNYHNVLAPSQPVITNMSMIQKSQSPEVFSKFKDILGSLRQFSVDSRMAYLLVLIIVLGYEGQDTNRDIYQSILQHYIYWKFGEASGKSLYDGLMHSLQGLRRHSELFESMAIRQ
Cluster-70816.105623	RXR-A1	Y		11.52	452	X	127	203	172.347	3.67694e-53	X	224	426	390.496	1.50641e-136	N +47AA		ATTTCCCCGTGATTTCAGCGCATGGATCTCAATATTACATACCAAAAAATGTCTGAAATTTAATGTTATACCTAATCACATGTGTACTATCCACAGGTAACGATGCATAACAGAGAAATTAAATATAATAGGTTGCCACGTGCAGTTGCCAACACGTGTGGCATGATGATGCACGGTGGCCATGAGATGGTCTCGGCATAGCAACGTCCTAACATCATTAACAAATCCCGGGCTAGGCATTCAAAATGGCATCTAAGATCATTAGAAAAGTGGTTTCTACACCCAAAGCCCCCGCTGCCATTGGTCCTTACAGCCAAGCAGTGCAGGCAGGCAGCACACTCTACATCTCAGGCCAGCTTGGATTGGACCCAAAGACTATGAACTTGGTTAGTGAAGACG…	MIVIKKEKPVMSVSSIIHGSQQRPWTPGEWCGGGPSQPWHASGLDIGMSGSLDRQSPLNVTPDTASLLSPSSSNFSNTNGGPASPSISAPPFTIGSSGNMLSSSNSNSLSTSPNQYPPSHPLSGSKHLCSICGDRASGKHYGVYSCEGCKGFFKRTVRKDLTYACREDKSCTIDKRQRNRCQYCRYQKCLSMGMKREAVQEERQRTKGDKGDGDTESSCGAISDMPIASIREAELCVEQTDEQPLDQGDAVTNICQAADRHLVQLVEWAKHIPHFTDLPVEDQVVLLKAGWNELLIASFSHRSMGVEDGIVLATGLVVHRSSAHQAGVGTIFDRVLSELVAKMKEMKMDKTELGCLRSVVLFNPDAKGLTCCNDVEILREKVYAALEEYTRTSYPDEPG…	HLCSICGDRASGKHYGVYSCEGCKGFFKRTVRKDLTYACREDKSCTIDKRQRNRCQYCRYQKCLSMGMKREAVQEE	DMPIASIREAELCVEQTDEQPLDQGDAVTNICQAADRHLVQLVEWAKHIPHFTDLPVEDQVVLLKAGWNELLIASFSHRSMGVEDGIVLATGLVVHRSSAHQAGVGTIFDRVLSELVAKMKEMKMDKTELGCLRSVVLFNPDAKGLTCCNDVEILREKVYAALEEYTRTSYPDEPGRFAKLLLRLPALRSIGLKCLEYLFLF
Cluster-70816.95097	RXR-C	Y		27.17	437	X	112	188	171.962	4.01093e-53	X	209	411	390.496	8.91288e-137	N +32AA (15AA deletion at residue 28)		ATTTCCCCGTGATTTCAGCGCATGGATCTCAATATTACATACCAAAAAATGTCTGAAATTTAATGTTATACCTAATCACATGTGTACTATCCACAGGTAACGATGCATAACAGAGAAATTAAATATAATAGGTTGCCACGTGCAGTTGCCAACACGTGTGGCATGATGATGCACGGTGGCCATGAGATGGTCTCGGCATAGCAACGTCCTAACATCATTAACAAATCCCGGGCTAGGCATTCAAAATGGCATCTAAGATCATTAGAAAAGTGGTTTCTACACCCAAAGCCCCCGCTGCCATTGGTCCTTACAGCCAAGCAGTGCAGGCAGGCAGCACACTCTACATCTCAGGCCAGCTTGGATTGGACCCAAAGACTATGAACTTGGTTAGTGAAGACG…	MIVIKKEKPVMSVSSIIHGSQQRPWTPGLDIGMSGSLDRQSPLNVTPDTASLLSPSSSNFSNTNGGPASPSISAPPFTIGSSGNMLSSSNSNSLSTSPNQYPPSHPLSGSKHLCSICGDRASGKHYGVYSCEGCKGFFKRTVRKDLTYACREDKSCTIDKRQRNRCQYCRYQKCLSMGMKREAVQEERQRTKGDKGDGDTESSCGAISDMPIASIREAELCVEQTDEQPLDQGDAVTNICQAADRHLVQLVEWAKHIPHFTDLPVEDQVVLLKAGWNELLIASFSHRSMGVEDGIVLATGLVVHRSSAHQAGVGTIFDRVLSELVAKMKEMKMDKTELGCLRSVVLFNPDAKGLTCCNDVEILREKVYAALEEYTRTSYPDEPGRFAKLLLRLPALRSI…	HLCSICGDRASGKHYGVYSCEGCKGFFKRTVRKDLTYACREDKSCTIDKRQRNRCQYCRYQKCLSMGMKREAVQEE	DMPIASIREAELCVEQTDEQPLDQGDAVTNICQAADRHLVQLVEWAKHIPHFTDLPVEDQVVLLKAGWNELLIASFSHRSMGVEDGIVLATGLVVHRSSAHQAGVGTIFDRVLSELVAKMKEMKMDKTELGCLRSVVLFNPDAKGLTCCNDVEILREKVYAALEEYTRTSYPDEPGRFAKLLLRLPALRSIGLKCLEYLFLF
