# Supplementary material for: Transcriptional profiling of spiny lobster metamorphosis reveals three new additions to the nuclear receptor superfamily
Source: BMC Genomics. 2019 Jun 28;20:531. doi: 10.1186/s12864-019-5925-5 (PMC6599367; doi:10.1186/s12864-019-5925-5)
Supplement: Supplementary file 4 — “MAR transcripts” – A spreadsheet of sequences and predicted domain data used in the cross-species phylogeny of the MAR proteins. (XLSX 140 kb) [file 12864_2019_5925_MOESM4_ESM.xlsx]

## Sheet: Local
Species	Annotation	Query	Score	E-value	Transcript ID	Nucleotide	BP	Protein	AA	DBD	Start	Stop	E-Value	Bitscore	LBD	Start	Stop	E-Value	Bitscore	DBD	LBD
Panulrus ornatus	MAR1	JQ678702.1 (D. magna)	254	7e-67	Cluster-70816.123251	CGCGCGCGCCCCTCCCTCCCTCCCTCGCGTTTGGAGTACACCCGGTGATAAATAGACTCGCATGGACACCGCCACTGGAGGAATATGAGCGATGTCGCCCTCAGTCTCGTTGTGAAGGCGAGCAAAATGGGCTAGATCAGTGCGGGGGCGTTGGGTAAACAGCCTTGGAGTAACTACCCCGCCCTCCTCCTCTTCGTCTTCGTCTTCATCTCCCCTCCTCTCTCTCCCCCACCCTCTGGGGCACCCTTTCTCCTCTTGGAAAGGGGGGAAGCAAAGTCTCCCAGCGCAACGATGAACCTCTGAGGCCTACAAGGACAGCAGCTGCTGCTTGCACAGCGCCCGCACAGACGTTAGAAATTGTTGAGAGGGGAACGACTTCGTCATCCGCTGCCACAACGC…	6589	MTTMMVGGGAFSGGGVGRGSLASHSSGTAHHSLRLLSPHSPPSPASSDSPTSPASPGRPGGNKACGVCGDVAKSMHFGGLSCDSCKAFFRRSVQNNAHKGFTCPYEKKCVIAVSSRKACQYCRFQKCLSIGMEKGWVMTEEERRKMMQQRQEKKMKEEQKKFSVTSSTEKYTLTEEEQTEISIIVSLYKKAYQDVPYEENCPQDGPSGVMSPWMTFCQRIGYFFSLFREFADLPSSDQALLLKTAITSACIIMGSVVYDSDTGRWPSKGISRSGFVPNVTSQNVERFVPAELMTRVEHFFRKFQQVCPDETMAMILILVALYSPELMGLEAKDTIQALQDRYTRILHKYVGWKYKEQSALMFPKVIVSLADIRELAERTSQMRIQQGVTSNIPTLSSLL…	771	X	65	138	6.31268e-35	126.727	X	230	382	7.26014e-17	78.8038	CGVCGDVAKSMHFGGLSCDSCKAFFRRSVQNNAHKGFTCPYEKKCVIAVSSRKACQYCRFQKCLSIGMEKGWV	FADLPSSDQALLLKTAITSACIIMGSVVYDSDTGRWPSKGISRSGFVPNVTSQNVERFVPAELMTRVEHFFRKFQQVCPDETMAMILILVALYSPELMGLEAKDTIQALQDRYTRILHKYVGWKYKEQSALMFPKVIVSLADIRELAERTSQ
Panulrus ornatus	MAR2-A	KFM66780.1 (Stegodyphus mimosarum)	215	4e-58	Cluster-70816.111494	GTGGAAGAATGCATGGAATGGTATATACAAGGGAGGTATGTAAGGACAGGAATAAGTCGAGAGTCTTTTGCTGTGGCCAAACCCTTGATAGGAATTCCTGGAAGGAACGAGCATCAAATACATAGATTGATAGTAGGATGCTACCTGATACGAAGGGCAAGATCTTATCTGAGCTATGCATCTTATTGTTTGGGTGATATGTGTTAGAAGGGGTGTGATATCTATATTGGTTAGAAGGGGAGTGATATCTAAAGTACAAAAGAAAATCACAAATCATAAAATGTTCGATCCTTCTGGAGGGGAAAGGGAACTTAAAACTATAGTGCTAGATGCAAATAAGAGGACTGCTAAGGTTTAAAGGGAATGGAAATGCTAAAGTTATTAAGAACTTGGGGCTTT…	5973	MSKDAYFQAGSRAVDGFSLPSFPSTTFWYDAHSSVGSCIYSSNETQGVPPYKSQHQVDSKLTENERELLDWWTDGLCLGNQPRSSDGRGWEGHSTKQGFTPLCDRVGAGSELELSEQQLVLLNCDASDPEFMSTDDILGHDQDEESMCYESSSSQAYSPASGYNETTVNNKKHSPEPLTPTDEHKRSQKRQRKETKEKAKEDKRCGVCGDAARSMHFGGMACDSCKAFFRRSVQSGAYKSFQCPDNKTCLISKQNRKVCQYCRFKKSQENGMEINWVMSETDRMVLWKNRLAKQRHVQEEKMKDKVYGDLPRSLDPEEADKLKKLAALQEATFRSIPYPEDCYGDSVEALANLFVCICKKLGMFFYKVEDFQEVCKTDQSLLLKSGIGMSIYLHGAYMY…	746	X	205	278	3.14892e-26	102.075	X	358	525	7.89685e-24	98.8342	CGVCGDAARSMHFGGMACDSCKAFFRRSVQSGAYKSFQCPDNKTCLISKQNRKVCQYCRFKKSQENGMEINWV	CKKLGMFFYKVEDFQEVCKTDQSLLLKSGIGMSIYLHGAYMYDYENEMWPTDCNKEALKIPPVSMATLRKFTVLPEAFDAIMKFYNKYSKELKDEIILALICVIAFFQPDEPQFQYPKKIQEIQIKYLELLQHYLKAKEGDVGVKVTFPKLLVGLADVREIVEFHSK
Panulrus ornatus	MAR2-B	AFJ97306.1 (D. magna)	166	5e-40	Cluster-70816.120425	AAACCAAAAAAAAAGAAGGTATATGTAAAAAGTGAAACAATTAAGATAAAAATTATAAACAAGTCTTTGAAGGACACAGTTAAGTTTGAGAATGTGTGGCAGACAATATTAATATAATAAAATATCAAATAATATGGAAATACATTACACATGTCTGTGCTAGAAAAGTTAAGTACTGAATAAAGTAAGCTGTATAAAAGAACCTAGTTACTACTATTGACAGTTAAAAGACATTTCTTCAGCTTGGATTTATTCTGATATTTTGTCTGGATGCAATGGCACATTTCAAATAAGTGCACTGCAGTTCAACAAAATAAATTATGAACAGTATTAAGAATAAACTGACATTATAGCAGGTACATGAGCAAAAGTGATCCCAGAGTGAGATCCATGACACTA…	3199	MSKDAYYQFEQPRGKTVEGLSLPSFPTTTYWYDAHSSVGSSFYPSSETPGTPPYKGQQHDAKLTETEREPLEWWTDGLCLGNQQRNFDAQYWGGHPTERGYVSSNNHANTGSEFISSGQPLVLQNCDASDGQEGYSSPEFMGTLGILRHDQDEHSLYGESVSSQEFSPASSNNDTTVNIKKHSPEPLTAADEHKRSQKRQKKEAKEKAKEEKRCGVCGDTARSMHFGGMACDSCKAFFRRSVQSGAYKSFQCPDNKTCPISKQNRKVCQYCRFKKSQENGMEINWVMSETDRMVLWKNRLAKQRHVQEEKIKNKVYGDLPRSLDPEEADKLKNLAALQEATFRSIPYPEDCYGDSIEALANLFVCICKKLGMFFYKVEDFQEICKPDQSLLLKNGIGMS…	755	X	65	138	6.31268e-35	126.727	X	367	534	2.2e-19	78.8038	ETEREPLEWWTDGLCLGNQQRNFDAQYWGGHPTERGYVSSNNHANTGSEFISSGQPLVLQNCDASDGQEGYSS	CKKLGMFFYKVEDFQEICKPDQSLLLKNGIGMSIYLHGAYLYDYEKEIWPAECNKDALKIPPITMATLRKFTVLPEAFNAIMKFYSKYARDLKDEIVLALICVIAFFQPDDPQFQNPEKIQDIQLKYLEHLRHYLKAKEGEVGVKVTFPKLLVGLADVKEILEFHSK
Panulrus ornatus	MAR3-A	AFJ97307.1 (D. magna)	157	4e-36	Cluster-70816.100300	GGGAGAGGTTGCTCGCCGTGCCTCTGGACGTTCTTAACAATTAATCCCAAAGGTTATCTAATCTAGTGAAAAAAGTGCAATATTATGTATGAAAATGACCTGAAGATGTGTATAATCGTGCATTTTGAAAGGTAGACTAGTTTTAATAGAAAAGGGAGCGATCTACGAGAGCTGATCTTAGTCGAGGAGCAATGTTGAGGTGGTGACAGGTGAGCGCCGGCGGAAGCATGCACACCAGAGCCACACAGCTGTGAAACAAAAAAACAAACAAACCCGGGGCCAATACGCCAGCTGAACTCCTGCCGGTGAGTGTGAACATGACCAGTTGGAAGAGAGTGAGCGAGAAATAAAGAGAAAGAAAAAAGAGAAAGGAAAGAAATAAATATATATCTATAATAT…	6231	MIDGKTPPSLSPTVPTMGYHRNIPGGGQESSEIGVASGGGNVVSGSTGGGTAKMSVVPRNPPAAVPTSGDTPSRKPVRLCQVCGDIAKSLHFGGLSCDSCKAFFRRSVQNDAYKHFRCGGDQKCAISIASRKFCKYCRFAKCESIGMTKSWVMSEDERLQLMKTRLTKRMMYQQGGTGNVGGSGSGGGRGESGGGGRGSSSGSYSPNECSKESSTYPNNSSSKNVSSRYQNNNSSSLTYHSPAQPVDLGSTGSSPNSSPSTPISGPLTPIQYGPIPPPAAHHNTEIIQRQHITTKQESPVRNLCRGIKRESDEEVMPVDRVFNPASQYLDANEVEILTRVISNIKLVDQQLPYCTNKPMDVMATYKRFAERLTRFLRQFPEFNCLSSQTQGLAIKKNIT…	893	X	80	153	4.07166e-29	110.549	X	360	530	0.0003255	42.3365	CQVCGDIAKSLHFGGLSCDSCKAFFRRSVQNDAYKHFRCGGDQKCAISIASRKFCKYCRFAKCESIGMTKSWV	DVMATYKRFAERLTRFLRQFPEFNCLSSQTQGLAIKKNITVIALVFASSFVNEETGNYHNVLAPSQPVITNMSMIQKSQSPEVFSKFKDILGSLRQFSVDSRMAYLLVLIIVLGYEGQDTNRDIYQSILQHYIYWKFGEASGKSLYDGLMHSLQGLRRHSELFESMAIRQ
Panulrus ornatus	MAR3-B	AFJ97307.1 (D. magna)	174	6e-41	Cluster-70816.76355	GGGTGTGACCTGACGACGAGTGCGGAGGAGCCCCCGCGACCGGTGACGAAACGCGCGCGATGTGCCATCCTTCAGCGGCGTGGGTATCACCGAAATATCCCTGGTGGCGGTCAGGAGAGCAGTGAGATAGGCGTGGCCAGTGGAGGCGGTAATGTAGTGAGTGGAAGCACAGGTGGTGGCACTGCCAAGATGTCTGTAGTGCCACGGAACCCCCCTGCCGCTGTCCCCACCAGCGGCGACACTCCCTCCAGGAAGCCTGTACGCCTCTGCCAGGTGTGCGGAGATATTGCCAAATCACTTCACTTCGGGGGATTGTCATGTGATTCTTGTAAAGCATTCTTCCGACGCTCAGTACAGAATGATGCATACAAGCACTTCCGCTGTGGAGGTGACCAGAAG…	5639	MSVVPRNPPAAVPTSGDTPSRKPVRLCQVCGDIAKSLHFGGLSCDSCKAFFRRSVQNDAYKHFRCGGDQKCAISIASRKFCKYCRFAKCESIGMTKSWVMSEDERLQLMKTRLTKRMMYQQGGTGNVGGSGSGGGRGESGGGGRGSSSGSYSPNECSKESSTYPNNSSSKNVSSRYQNNNSSSLTYHSPAQPVDLGSTGSSPNSSPSTPISGPLTPIQYGPIPPPAAHHNTEIIQRQHITTKQESPVRNLCRGIKRESDEEVMPVDRVFNPASQYLDANEVEILTRVISNIKLVDQQLPYCTNKPMDVMATYKRFAERLTRFLRQFPEFNCLSSQTQGLAIKKNITVIALVFASSFVNEETGNYHNVLAPSQPVITNMSMIQKSQSPEVFSKFKDILGS…	840	X	27	100	3.8245e-29	110.549	X	307	477	0.00095046	40.7957	CQVCGDIAKSLHFGGLSCDSCKAFFRRSVQNDAYKHFRCGGDQKCAISIASRKFCKYCRFAKCESIGMTKSWV	DVMATYKRFAERLTRFLRQFPEFNCLSSQTQGLAIKKNITVIALVFASSFVNEETGNYHNVLAPSQPVITNMSMIQKSQSPEVFSKFKDILGSLRQFSVDSRMAYLLVLIIVLGYEGQDTNRDIYQSILQHYIYWKFGEASGKSLYDGLMHSLQGLRRHSELFESMAIRQ
Panulrus ornatus	HR97	JQ678702.1 (D. magna)	363	1e-99	Cluster-70816.53006	CTGCTGCTGCTGCTGCTGCTGCACAATGCGGCCGTCAGGGAAAAGATTACCCAAACCAAAGTTGGGGGAACTGAGGACATTCATGATGGATTTCTGGAACTGCTGCATGATGATTCGCTGGAAGCTCGGGTTGCTCGCCAATTGTTCAAAGTCTAGTAGGGCCAGAAGCCCACTCATCCCGGAGTTGAAGGGACCGGCCAGGTCCCCGCTGGCTCCCAAGCTTCCTAACATCCCGGAGAGATTGACCTGGCCACCCTCGACGGGCGTGGGCGTGGCCGGCGTCACGGCAATCTGCACAGGGACCTCCGACGAGGAACTGACGCCGCTGGGAGCCGAGGAGGGACCTGGTTCTTCTTGAGGGGGCGCGGTGGGCGGGGTGGAAGACCCAGTCTGGTGCTG…	1693	MSPDSEAAPAATKNLRTCRVCGDRAKSMHFGGLSCDSCKAFFRRAVHNDAYVNFTCPYDGNCIINIASRKCCQFCRYKKCTSIGMERSWVMSEEDRAQMMKQRAEKKAKMDDNNRRGFKEGKRELVPFEPDPATMLDHMTAEERDEIERAVLRYRRAYNDVPYRHDLKNCSVDRPSIQIINMFTTIVRRFAYFARLFPEFCDLPSQDQGNLLRGGILEMSLIRGVQSFDTEHSRWPDTNHQLYRDAPTLCVEDMKKLVSCELYEMHMKFIHSLKELNVDEPVMMLLLLIVLFTSDRPDLAAAATVQQRQDHYLHLLRKYLGWRYGPHNAPILYPRLLIKLTDLRELNDQHTEYNLKLAKQEIAEIQMQLSRLKLNPYTEWPTILQHQTGSSTPPTAPPQ…	517	X	16	109	4.71929e-32	117.932	X	178	352	2.90349e-35	129.65	RTCRVCGDRAKSMHFGGLSCDSCKAFFRRAVHNDAYVNFTCPYDGNCIINIASRKCCQFCRYKKCTSIGMERSWVMSEEDRAQMMKQRAEKKA	QIINMFTTIVRRFAYFARLFPEFCDLPSQDQGNLLRGGILEMSLIRGVQSFDTEHSRWPDTNHQLYRDAPTLCVEDMKKLVSCELYEMHMKFIHSLKELNVDEPVMMLLLLIVLFTSDRPDLAAAATVQQRQDHYLHLLRKYLGWRYGPHNAPILYPRLLIKLTDLRELNDQHT
Sagmariasus verreauxi	MAR1	Po-MAR1 - Cluster-70816.123251	414	1e-115	Unigene60541_All	GGTAAAATTTCTTTAAGTGAGCTCACATTATCCAAGTTATCAATGTTTGATACATAATCTAACAATTGTGTTAGAACATCTATTTCTACATTTGAAAGCTCTTCTGAGAAGAGCTCAGAAAGTGGTGACTGGGAACTTTCGGGTGAAGAGATAGATGCATCTGAATATGGAGAGGGTGCAGCCATTGGCGAAGGTAAAGGCATGTCTGCTACAGGTATTATATTATTTTGTTTGATAGAGATGTTTGGAGACGGAACTGCTGTGGGGGGAGTATATGGTGCAACTGGAACCATATGAGGTGTCTGAGGAGACATCATGATATCAGTCGAATGATTAGATTGAGGCATGGATGGCAACGAGTGTGGAGACAGCCTCATACTGGAGGTGTGTAAAGGTGAG…	687	MESTDSFDMLPPSPLHTSSMRLSPHSLPSMPQSNHSTDIMMSPQTPHMVPVAPYTPPTAVPSPNISIKQNNIIPVADMPLPSPMAAPSPYSDASISSPESSQSPLSELFSEELSNVEIDVLTQLLDYVSNIDNLDNVSSLKEIL	144	-	-	-	-	-	-	-	-	-	-	-	-
Sagmariasus verreauxi	MAR2	Po-MAR2-A - Cluster-70816.111494	1249	0	CL1637.Contig3_All	GCAGCTTAACAATAATCCACAAAATAAGTCATGTACAATATTGAGAGTAAACTTGACATTACAGCAGGTACATGTGCAAAAGTGATCCGAGTGAGATCCATGACACTCTACTGACACCACCTGGCAGGAAACACTGAAACCTTAATTTCAGACACTGAGATTTAAGAATGTCAGCTATTTAAAGTTTCTGCTGATTAAATATACTTTATTTGTATCATATGTCATTGAATTTCAGTTTTAGATGAATGTATCAGAGGCTTAAAACTACCTGATGTAATCATTGCTATGATGGAGACAACTTTTGAGCTAAATTTGTCATGAGATGTGGCGATAAATTTTGTTTTAATGACTGAATAAAGTCTTCATTATCAGCACAAGATATATGTTGTAAGATATCAC…	2828	MSKDAYYQFEQSSGKTVEGLSLPSFPTTTYWYDAHSSVGSSFYPSSETPGTPPYKGQQHDAKLTETEREPLEWWTDGLCLDNQQRSFDSQYWGGHSTEREYVSSSNHTSSGSEFVLSGQPLVLQNCDASDGQEGYSSPEFVGTLRHDQDERSLYGESVSSQEYSPASSHNDNTVNNKKHSPEPLTAADELKRSQKRLKKEAKEKAKEEKRCGVCGDTARSMHFGGMACDSCKAFFRRSVQSGAYKAFQCPDNKTCPISKQNRKVCQYCRFKKSQENGMEINWVMSETDRMVLWKNRLAKQRHVQEEKLKEKVYGDLPRSLDPEAADKLKNLAALQEATFRSIPYPEDCYGDSIEALANLFVCICKKLGMFFYKVEDFQEICKPDQSLLLKSGIGMSIYL…	752	X	211	284	5.04e-27	104.39	X	364	531	8.46e-23	95.75		CKKLGMFFYKVEDFQEICKPDQSLLLKSGIGMSIYLHGAYLYDYEKEVWPSDCNKEALKVPPISMATLRKFTVLPEAFNAIMKFYSKYARDLKDEIVLALICVIAFFQPDDPHFQNPEKIQDIQLKYLEHLRHYLKAKEGDVGVKITFPKLLVGLADVREIVEFHSK
Sagmariasus verreauxi	MAR3	Po-MAR3-A - Cluster-70816.100300	1748	0	CL5261.Contig2_All	TGGACTCAGAGGGGAGAGGTTGTTCGCCGTGCCTCTGGACGTTCTTAACAATTAATCCCAAAGGTTATCTAATCTAGTGAAAAAAGTGCAATATTATGTATGAAAATGACCTGAAGATGTGTATAATCGTGCATTTTGAAAGGTAGACTAGTTTTAATAGAAAAGGGAGCGATCTACAAGAGCTGATCTTAGTCGAGGAGCAATGTTGAGGTGGTGATGGTGAGCGCCGGCGGAAGCATGCACACCTCAGCACGGCAGCTGTGAAGCCCGGGGCGTACGCCACCCAGCCAGCCGCTGACCTCTTCCTCCTTTCCTCCTGCTGGTGAGTGTTGTGAACATGACAAGTTGGAGAGTGAGCGAGAAATAATAATAATAAAAAAAAAAAACAATCTTGGTGAA…	4719	MIDGKTPPSLSPTVPTMGYHRTLPSGGQESSEIGVASGGGNVVSGSTGGGTAKMSVVPRNPPAAVPTSGDTPSRKPVRLCQVCGDIAKSLHFGGLSCDSCKAFFRRSVQNDAYKHFRCGGDQKCAISIASRKFCKYCRFAKCESIGMTKSWVMSEDERLQLMKTRLTKRMMYQQGGTGNVGGSGNGGGRGESGGGGGRGSSSGSYSPNECSKESSTYPNNSSSKNVSSRYQNNNSSSLTYHSPAQPVDLGSTGSSPNSSPSTPISGPLTPIQYGPIPPPAAHHNTEIIQRQHISPKQESPVRNLCRGIKRESDEEIMPVDRVFNPASQYLDANEVEILTRVISNIKLVDQLLPYCTNKPMDVMATYKRFAERLTRFLRQFPEFNCLSSQTQGLAIKKNI…	895	X	80	153	4.08096e-29	110.549	X	361	531	0.00173102	40.4105	CQVCGDIAKSLHFGGLSCDSCKAFFRRSVQNDAYKHFRCGGDQKCAISIASRKFCKYCRFAKCESIGMTKSWV	DVMATYKRFAERLTRFLRQFPEFNCLSSQTQGLAIKKNITVIALVFASSFVNEETGNYHNVLAPSQPVITNMSMIQKSQSPEVFSKFKDILGSLRQFSVDSRMAYLLVLIIVLGFEGQDTNRDIYQSILQHYIYWKFGEASGKSLFDGLMHSLQGLRRHSELFESMAIRQ
Sagmariasus verreauxi	HR97	Po-HR97 - Cluster-70816.53006	489	1e-138	Unigene40413_All	CTCTACCGGGACGCCCCGACCCTCCGGGTGGAGGATATGAAGAAACTCGTGTCCTGTGAACTCTACGAGATGCACATGAAGTTCATCCACAGCCTGAAGGAGTTGAATGTGGACGAGCCAGTGATGATGTTGCTGCTGCTGATCGTCCTCTTCACCAGCGACCGGCCCGAGCTGCTGGCCTCCGCCACCGTCCAGCAGCGGCAGGACCGCTACCTCCACCTCCTCAGGAAGTACCTGGGATGGCGCTACGGGCCCCACAACGCCCCTATCCTGTATCCTCGCCTCCTCCTGAAGCTGACGGACCTCCGGGAGCTGAACGACCAGCACACGGAGTACAACCTGAAACTGGCTAAGCAGGAGATCGCTGAGATCCAGATGCAGTTGGGTCGGCTGAACCTG…	2112	MKKLVSCELYEMHMKFIHSLKELNVDEPVMMLLLLIVLFTSDRPELLASATVQQRQDRYLHLLRKYLGWRYGPHNAPILYPRLLLKLTDLRELNDQHTEYNLKLAKQEIAEIQMQLGRLNLNPYTEWPTILQHQNGSSNPPSAPPQGEPGPSTAPGGVGSPSDVPVQVTVTPATPTPGEGGQASLTGMAGGVGVGGDLVGGPFSSGMGGLLALLDFEQLASNPSFQRIIMQQFQKSIMNVLSSPNFGLGNLFPDGRTVQQQQQSIPTEPQQDPSPIPQQSPQSQAAPPQFLLQQQKLPQQPQGAPGQVPGPSQGVPQGYPASDLMTQLDYLDSSHPGSLQNVQQSQQAFQQLEHQLMDNISGYGSFGEQNHHQLLQQQYQYHLQQQQQQLQQQALFHQH…	679	-	-	-	-	-	N	8	99	3.94938e-18	82.2706	-	ELYEMHMKFIHSLKELNVDEPVMMLLLLIVLFTSDRPELLASATVQQRQDRYLHLLRKYLGWRYGPHNAPILYPRLLLKLTDLRELNDQHT
Gecarcinus lateralis	MAR1	Po-MAR1 - Cluster-70816.123251	1074	0	contig8349	TATATATATATATATATAATGTATTATATTCTACATTACTTTACCAACCCTTGGGGTTCATTTGATATTATGCCTCTTGTGACTGCTGTCTAATATCACAAACTTTCAGTTTCCGCAGCAAGTCTGCTGACCATCCTTCAATCACAATACCAACTCATCGTTAAGCTGTCACTGTGTCACAACTGACACAAGGTGTGTGGGACAGTTACACTGTGCTGATCTGTTGCTGCCATCACCCACAATCTTGCTGTCTCACCATGTAGCAGCAAGTGTCATCAGTGTGGGGAACACTCACAAATGATAACATCTTCACAACTTCTTTCCCTTACAGAACTACACCACACAGTGATGGACACTCCTCAGTTAACACCCATCAAATGCAACACATTGCCAAGAGGG…	6775	MTAMMVGGGAFGGMGGAMGRGGSISPTSHRLPSPHSPPSPASSESPTSPNSLGRTKACGVCGDIAKSMHFGGLSCDSCKAFFRRSVQNNAHRGFTCPYEKKCVIAVSSRKSCQYCRFHKCLSIGMEKGWVMTEDERRKMMQQRQEKKTKEEQKRLSMMSVGEKYSLSEEDSTEISIIVSLYKKAYQDVPYQEDNPEEGARAVMSPWMTFCKRIGYFFSLFREFADLPSSDQALLLKTAITSACIIMGSVVYDSKSGRWPGMAIKRSGFVPNVTSQNVQRLVPAELMSRVENFFRKFQQVCPDETMAMILILVALYSPELMGLEAKETIQALQDRYTRVLHKYVGWKYKEQSALMFPKVIVSLADIRELAERTCQMRIQQSMTTNIPTLSTLMSKPGPSS…	801	X	58	131	3.91865e-34	124.416	X	209	370	1.0459e-17	81.115	CGVCGDIAKSMHFGGLSCDSCKAFFRRSVQNNAHRGFTCPYEKKCVIAVSSRKSCQYCRFHKCLSIGMEKGWV	FCKRIGYFFSLFREFADLPSSDQALLLKTAITSACIIMGSVVYDSKSGRWPGMAIKRSGFVPNVTSQNVQRLVPAELMSRVENFFRKFQQVCPDETMAMILILVALYSPELMGLEAKETIQALQDRYTRVLHKYVGWKYKEQSALMFPKVIVSLADIRELA
Gecarcinus lateralis	MAR2-A1	Po-MAR2-A - Cluster-70816.111494	691	0	contig13597	AAAAAAAAAAAAAAAAATCCCCATATCTCTGTTCCTGCCTTGGCAAGCTGTATATTTATATCATAAATACCAGTTTTTTTTCTAAGATCACAATTAATGACTCATGTAAACTGAGTGGATTGAGGACATCAGAAGGGGGCAACAAAATTTCTTTAGCTCATGGGTGGCAGGCACTATAAATCTGGCCCTGTCTGCACTGATGTTGAAAGCAACACTTTTATTTCAGTGATGGTCCTGTCTGTCTACACCTCTTCAGTCAAATTTACTAAATGTCTCAAAATAATTTTTAAAAGCAGTGAACCAGCACAAAGATATGTTTCACTACTATGTCTAAATCTCTGATAAGCATCAGTGTCTGAAATCTCAAAAATTGTGAGATCCTGTCTGTGTGGGCCCTCG…	3010	MEISWVMSETDRMVLWKNRLAKQRHVQEEKIKDKMYGDLPRSLDPQEADKLKNLAALQENIFMSIPYPDDCHGDSVEALANLFVCICKKLGMFFYKVEEFQEVCKTDQSLLLKNGIGMSIYLHGAYMYDSERQRWPAECNKEALKIPPVSIETLKKFTVIPEAFEAIMKFYNKYAREVKDEIILSLISLVAFFQPDDPQFQDPGKIQDIQLKYLGYLRNYLQAKEGESGVKVTFPKLLVGLADVKEILEFHSKVDIKPTINHQQISTHSSAKSQISGLSEMFPMIFQKLLPEFSSVLTPAEQRQPLWQQSSAVSRGKHAKSSTVLRGDQFYHPLTNQMFGRDPRTDMIITNPMEQIDRIIRKHRLPPAQISDVTDQQDEPMDYRALKRSILYADSERME…	471	-	-	-	-	-	X	87	254	1.14859e-15	74.5666	-	CKKLGMFFYKVEEFQEVCKTDQSLLLKNGIGMSIYLHGAYMYDSERQRWPAECNKEALKIPPVSIETLKKFTVIPEAFEAIMKFYNKYAREVKDEIILSLISLVAFFQPDDPQFQDPGKIQDIQLKYLGYLRNYLQAKEGESGVKVTFPKLLVGLADVKEILEFHSK
Gecarcinus lateralis	MAR2-A2	Po-MAR2-A - Cluster-70816.111495	351	3e-96	contig29197	CATCTTTCTACATCTTCACCCTCAGTGATGCAGAGACACACTCGGACGCTCATAAAAGCATGGCATGTATACGTGTAGTAGGCTGTCGTCACGTAACCACCAACGCCAACCATAACAACTTTGCAGTATTTTTTTATGTGAGGTAGCATGTCAAAGGACGGGTTCTACCAGTCCAACCACCAGCCTGGAAATAAAACAATGGACGGCCTGAGTCTTCCCTCCTTCCCTTCAACCACGTACTGGTATGACGCTCACTCCACCGTCGGCAGCTCCCTCTATCCCACCAGTGACGGCCTCGGGGGGCCGCCTCCATACAAGGGCCAGCACGTCGAGGCCAAACTGGCGGAGCGAGACAGAGACTCACTGGAGTGGTGGACTGATAATTTGTGCATGAACAAC…	963	MSKDGFYQSNHQPGNKTMDGLSLPSFPSTTYWYDAHSTVGSSLYPTSDGLGGPPPYKGQHVEAKLAERDRDSLEWWTDNLCMNNDQRTIDSHYWGGQPSKRGYVPPYERSEPEVQPPPPQTMSMLNFDAGEPEFMNITDTVRSEQDERSMCCDSLSSQGYSPTSSNSDNLSIQKTSPEPYMVTEEQKRCQKRQRKEAKEKAKEDKRCGVCGDAARSMHFGGMACDSCKAFFRRSVQSGAYKTFQCPENENCPISKTNRKGCQYCRFKKSQEN	272	X	207	268	1.20595e-23	90.6988	-	-	-	-	-	CGVCGDAARSMHFGGMACDSCKAFFRRSVQSGAYKTFQCPENENCPISKTNRKGCQYCRFK	-
Gecarcinus lateralis	MAR3	Po-MAR3-A - Cluster-70816.100300	1445	0	contig64201	TATATATATATATGACAGGTATGATCAGCCAGACTTCAGTGCCATTATGAAACCTCGGACACGGCTCATTGATGCTTTAGCACAAAGGAAGATTATCAATTGAATTATTTTGCTCCCTCATGATGAATTAGGGTCACTGGGCACACCTACTTATGGTGAATTTATTACATACCAATTAGCTTGATGAATTATAGTGCTCATTCAGACTTACTCAGCTAATAACAATACTTGGTTAAACTTACCCAACAATCACAGTGGTCATTCAGATTAACATGATCTTGGCAACTGTAAAAAAAGTTGCCCTTTGAAGAAATGACCACAAAAATGCAACCTACCTTAAGCATTATGAAATTACATCCACAAATTCAACCTAGTCATGTTACCCTAATTACACTCCTA…	6857	MTSTGGTAKMSVVPRNPPASVPGCGDTPSRKPVRLCQVCGDIAKSLHFGGLSCDSCKAFFRRSVQNDAYKHFRCGGDQKCAISIASRKFCKYCRFAKCENIGMTKSWVMSEDERLQLMKTRLTKRMMYQQGGSTNGGGGSGSGGSVSGSNTSGNRGEICGGGRGPSSGSFSPSECSKETSTYTNNTASKNLLSHNQNTHNSSLTYHRPSQPVDLGSTGSSPNSSPSTPISGPVTPIQYGPIPPPSARQIENMQHQHISPKHESPTRNMCRGIKRESEEEIVPVDRVFNPASPQYLDASEVEILTRVISNIKLVDQQLPYNTNKTMDVMASYKRFAERLTRFLRQFPEFNSLPPQSQGLALKKNITVIALVFASSFINEETGSYHNIHNPSQPMVTNIDM…	856	X	36	109	7.26445e-29	109.779	X	326	496	2.83169e-05	45.4181	CQVCGDIAKSLHFGGLSCDSCKAFFRRSVQNDAYKHFRCGGDQKCAISIASRKFCKYCRFAKCENIGMTKSWV	DVMASYKRFAERLTRFLRQFPEFNSLPPQSQGLALKKNITVIALVFASSFINEETGSYHNIHNPSQPMVTNIDMIKKSQSPEVFSKFKEILGVLRQFSVDSRMAYLIVLIIVLGYESQESSKEIYQAILQHYIYWKYGEASGKSLYDGLIQSLQEIRHHSELFESMTIRQ
Gecarcinus lateralis	HR97	Po-HR97 - Cluster-70816.53006	505	1e-143	contig135758	CTTTGACAAAAATGAGACAGAAAGACAAAGACAGACGTACAGATGGATAGATAGACAGACAGGCAGGCAGACAGATGGAAAGACAGATAGACACGACAAAGAGAAAGGTAAAAATAAAATTCTGGACATGAAAAATCAGGAATATGACACAACTCTCTGAATAAACTCTTGGTGGTGATGCAATGGCTGGTGATGCAATGGCTGGTGATGATGACATTGAAACTGTGGTGGTGGTGGTAATGGTGATGATGACTGGGTGGTGGTGACGGTTGTGTTTTCTGGAGGTGTCGATCTGTGCTGCAACTCCCTACAAAAAGCTGCAAAATTTTCCGGGGTGGTAAAGTGGTGTTGAAAATGCGGTGGTGGTGATGAGTTGGTGGTGGTGATAGTGGTGTTTTG…	3035	MSIGMERSWVMSEEDRQQLMRQRAKRKAKAALDPGRRILKASRRELVPFEPDPSAMLTHMTPAEWKELEQAVRNYRHAYTAVPYSNSGGGWEGDGASLRVINMFSTVVRRFAHFARLFPEFCALPEGDQSRLLRYGILEMSLIRGVQSINTTNDPWPPTPPQHHHQHQASPPPPPTPPTPPPPVLGKKEEKQLVSYELLRKMHVKFVNSMRELGVDEAVLLLLLLVVLFSSDRPGLQGAAAAAVQARQDHYLQLLRKYLGWRHGPHNAPILYPRLLLKLTDLRELNDQHTEYHLRLARHELAEIQTQLGCLNLNPYAEWQSFMSSLQTSPGPHTATPGPLVGEEGEAGGSVHVNMNPQSATSTPTTASTVVFKGEGTTNPLSSAILASLDLECLVNSPA…	921	-	-	-	-	-	X	98	291	1.43534e-26	106.923	-	LRVINMFSTVVRRFAHFARLFPEFCALPEGDQSRLLRYGILEMSLIRGVQSINTTNDPWPPTPPQHHHQHQASPPPPPTPPTPPPPVLGKKEEKQLVSYELLRKMHVKFVNSMRELGVDEAVLLLLLLVVLFSSDRPGLQGAAAAAVQARQDHYLQLLRKYLGWRHGPHNAPILYPRLLLKLTDLRELNDQHT

## Sheet: TSA
Species	Accession	Annotation	BLAST E-value	Nucleotide	BP	Protein	AA	DBD	Start	Stop	E-Value	Bitscore	LBD	Start	Stop	E-Value	Bitscore	DBD	LBD
Procambarus clarkii	GBEV01026595.1	MAR1	0	CACTGTATGTATACTGAAAGACACTTTCTTCTTAAAGAAAGTATACACTGTACTAAGTCACCGCCTACGATGTTTCTTGTACTTGTCACTAAGGGGAGTTCGGGAAAGTCGTGCCAACACTCTCGTTCTAAATGAGGAACCCTCTGATACTAATGTGCCGTACTAAAATGTCTGTAAACTATTCATGTGCTGCTCAGGGTGTTGTAGGTGGCTGAGCAGCTGATGCTGATGTTGTTTTCCGATTGTTTGTTGTACGTGCCTGCAACACTTATAACTGCACTTGCCTTCAACACATGTTCTTACCTGCATCACTCACACTTACTTTACTTTCAACACTTACAATTAATTTGCTCTCAACACTTACACTTGCCTGCAACACAGTCATAACAGAAGCACACT…	7005	MTAMMVGGGAFGGGSLGRGGGLASPSSSSSHHNLRLPSPHSPPSPASSESPTSPASPGRSGGNKACGVCGDVAKSMHFGGLSCDSCKAFFRRSVQNNAHKGFTCPYEKKCVIAVSSRKACQYCRFHKCLSIGMEKGWVMTEDERRKMMQQRQEKKTKDDHKKHVPSSSSTDKYNLTEEDRTEISIIVSLYKKAYQDVPYEESDPQEGASGVMSPWMTFCKRIGYFFSLFREFADLPSSDQALLLKTAITSACIIMGSVVYDSNTGRWPGKAISRSGFVPNVTSQNVERFVPAELMTRVEQFFRKFQQVCPDETMAMILILVALYSPELMGLEAKDTIQGLQDRYTRILQNYVGWKYKEQSTLMFAKVIVSLADIRELAERTSQMRIQQGVASNIPCLSS…	779	X	66	139	9.26282e-34	123.646	X	218	384	2.86242e-15	74.1814	CGVCGDVAKSMHFGGLSCDSCKAFFRRSVQNNAHKGFTCPYEKKCVIAVSSRKACQYCRFHKCLSIGMEKGWV	FCKRIGYFFSLFREFADLPSSDQALLLKTAITSACIIMGSVVYDSNTGRWPGKAISRSGFVPNVTSQNVERFVPAELMTRVEQFFRKFQQVCPDETMAMILILVALYSPELMGLEAKDTIQGLQDRYTRILQNYVGWKYKEQSTLMFAKVIVSLADIRELAERTSQ
Homarus americanus	GFUC01002162.1	MAR1	0	ATGTGCTAGGAGGAGGAGCCTGCTACCTTACCTCCGTGATTTACACCCATAACAACTACTGCTAGTGGTTTCAGTAACGAGAAGAATGAAGTGTTAAAACTGAACGAAGAAAAAATAAAACCAAATTAAACCCAAGTGTGAAAAATTAAACCCAAGTGACATGAAATAATTTGACCTAAGCATAGATAAGGTGACCCGGTGTATACAGTCTGTTGACCTCATGAGAAGCGCTGTCAAGTGTGGTGGTGATTGTCAGAGAGTTAAAGTGCGTGAGTTAAAAAGTTCGTTTATGGTTATTATCGAGTCGAGAGAAAATTAAACTCGATTGTGTTATTTGGGAAGAATAAACGGATTTTAATTGACACCTGGTTCGTTTACCTGCTCACCTGGATCCGTATA…	4569	MTAMMVGGGAFSGGGVGVGRGSLTPPSSSSTHHSLRLPSPQSPPSPASSDSPTSPASPGRSGGNKECGVCGDVAKSMHFGGLSCDSCKAFFRRSVQNNAHKGFTCPYEKKCVIAVSSRKACQYCRFRKCLSIGMEKGWVMTEDERRKMMQQRQERKTKEETKKQPPTPCTGTEKYSLSEEDRTEISIIVSLYKKAYQDVPYEESCPQEGPTGVMSPWMTFCKRIGYFFSLFREFADLSSSDQALLLKTAITSACIIMGSVVYDPSSGRWPGKGISRSGFVPNVTSQNVERIVPAELMSRVEHFFRKFQQVCPDETMAMILILVALYSPELMGLEAKDTIQALQDRYTSILQKYVAWKYKDQSSLMFPKVIVSLADIRELAERTSQMRIQQGVASSIPSM…	788	X	65	160	1.86067e-34	126.406	X	220	386	1.36968e-17	80.7298	KECGVCGDVAKSMHFGGLSCDSCKAFFRRSVQNNAHKGFTCPYEKKCVIAVSSRKACQYCRFRKCLSIGMEKGWVMTEDERRKMMQQRQERKTKE	FCKRIGYFFSLFREFADLSSSDQALLLKTAITSACIIMGSVVYDPSSGRWPGKGISRSGFVPNVTSQNVERIVPAELMSRVEHFFRKFQQVCPDETMAMILILVALYSPELMGLEAKDTIQALQDRYTSILQKYVAWKYKDQSSLMFPKVIVSLADIRELAERTSQ
Cherax quadricarinatus	HACK01008908.1	MAR1	0	CTGGTGCAATGGGGGCCCGTTGATTTGTGCCGTTCCTCCTGCATTTTGCAGTGATATTGCTGCCATATCGTTGCTACCGTTGATGTGGGAAGGTGGCGAGGTGTGCACCAAGCCAAGGCGGCACCCACCAGTGTTTCTCTGGCCATTTTAACCAGGGGAAAAAAGGAAAGTTTTGTGTTGTCCGGTTTAGCAGGATGATCAGTGGTTGGTGTGGGAGGAACCATGTGCTGAGACCCAGTGTGGCTGCATTATCATCTTGCAACATTCTTCACAGTTGCTATGTTGAGTGATAGCACGCCTCGGCACTCATATATAACTTAAATAAGGAGGGAGTGCATGGCAGTGTGCAGTCTTAGCTTCAAGGCGAACGAAAATTTCACGATGCGTGTGCAAATGAAT…	5369	MTAMMVGGGGFMGGVGGMSRGGLAAPPTTTATTTTTTTPGTHHNLRLPSPHSPPSPTSSDSPTSPASPGRHMGNKACGVCGDVAKSMHFGGLSCDSCKAFFRRSVQNNAHKGFTCPYEKKCIIAVSSRKACQYCRFHKCLSIGMEKGWVMTEEERRKMMQQRQEKKNKDEHKKHNLSNNPERYTLSEEEQTEISTIVSLYKKAYQDIPYEDSGPQEGAVGVMSPWMTFCKRIGYFFSLFQEFADLPSSDQALLLKTAITSACIIMGSVVYDSSTGKWPGKSINRGGFMPNVTQKNVERLVPAELMSRVEHFFRKFQQVCPDETMAMILILVALYSPELMGLEAKDTIQGLQDRYTRILQRYVGWKYKEHSSLMFPKVIVSLADIRELAERTCQMRIQQG…	779	X	75	170	9.90626e-35	127.176	X	228	389	7.63616e-17	78.8038	KACGVCGDVAKSMHFGGLSCDSCKAFFRRSVQNNAHKGFTCPYEKKCIIAVSSRKACQYCRFHKCLSIGMEKGWVMTEEERRKMMQQRQEKKNKD	FCKRIGYFFSLFQEFADLPSSDQALLLKTAITSACIIMGSVVYDSSTGKWPGKSINRGGFMPNVTQKNVERLVPAELMSRVEHFFRKFQQVCPDETMAMILILVALYSPELMGLEAKDTIQGLQDRYTRILQRYVGWKYKEHSSLMFPKVIVSLADIRELA
Litopenaeus vannamei	GETZ01048061.1	MAR1	0	TATTTATCTGCGCATTCAGTCTCAGTTGGCTCTCTGATGTGAACGTGGCCGTAGCGTGTTACGTTTCTCCGTGTATTTTGCCGATAAAAGGGGCACTGTGAGCGGGAAAACCTGTGGATGCAACAATCCAACGATCCTTACAAAGGGGAATTAAGGTTAAACTCCTGATTTTCCAACAAAACTAAAAACTGCCATTTCTAACTGCCAGTGTTGTGACTGAATTTTATTTGTAAATAGAACACAAACCGAGCATAAGATACAGAAACGCAATAGGATGTGTTTATAAGCAGAAAATATATCACGATTTATCTCCAAACCAAGTGACTAAAGACCGTGGTTATTTTCAAGCCAAAAATTCAAGAAACAGAAAACAAAACTCGACTTTTTGGCCAAGTTGTT…	4336	MTTMMVGGGGFGGGGGLGVGRRGLSPPSGASNHTQRHSSPQPPLSPASSDSPTSPVSPGRHGNKACGVCGDVAKSMHFGGLSCDSCKAFFRRSVQNNAYKGFTCPYEKKCVIAVSSRKACQYCRFHKCLNIGMEKGWVMSEDERRKMMQQRQEKKLKADQKKHHETKDIDKYSLSEEDNTEIQIIVSLYRKAYQDVPYDSSCQNDGAAGVMSPWMTFCKRIGYFFSLFREFTELPSGDQATLMKTAITSACIIMGSVVYDSSTGKWPGKPITRSGFVPNVSSQNVKQLVPSDLMSRVEQFFRKFQQICPDETMAMILILVTLYSSELIGLEAKETIQALQDRYTRILHHYVAWKYKEKSHMMFPKVLVSLADIRELSERTCQMRIQQGSSSSNQNITSL…	768	X	66	139	3.80733e-33	121.72	X	217	378	3.44585e-17	79.5742	CGVCGDVAKSMHFGGLSCDSCKAFFRRSVQNNAYKGFTCPYEKKCVIAVSSRKACQYCRFHKCLNIGMEKGWV	FCKRIGYFFSLFREFTELPSGDQATLMKTAITSACIIMGSVVYDSSTGKWPGKPITRSGFVPNVSSQNVKQLVPSDLMSRVEQFFRKFQQICPDETMAMILILVTLYSSELIGLEAKETIQALQDRYTRILHHYVAWKYKEKSHMMFPKVLVSLADIRELS
Penaeus monodon	GEME01076179.1	MAR1	0	CGCAGGTGCTTTTGGAGGCGGTGGCTTGGGCGTCGGCCGAAGGGGCCTCTCGCCTCCGTCAGGAACCAGCAGCCACAACCAAAGACATTCTTCACCACAGCCGCCCTTGTCGCCGGCGTCCAGTGACTCACCTACTTCCCCAGTCAGCCCCGGGCGTCATGGAAATAAAGCATGTGGTGTTTGTGGAGATGTAGCGAAGTCCATGCACTTTGGAGGGCTGTCATGCGATTCCTGCAAAGCCTTCTTCAGGAGATCAGTGCAGAACAATGCATATAAGGGATTTACATGTCCATACGAAAAGAAATGTGTGATTGCTGTGTCTTCAAGAAAAGCATGTCAGTACTGCAGATTTCACAAATGCCTCAACATAGGTATGGAGAAGGGTTGGGTGATGTCAGA…	3793	MHFGGLSCDSCKAFFRRSVQNNAYKGFTCPYEKKCVIAVSSRKACQYCRFHKCLNIGMEKGWVMSEDERRKMMQQRQEKKLKADQKKHHETKDIDKYSLSEEDNTEIQIIVSLYRKAYQDVPYDTSCQNDGAAGVMSPWMTFCKRIGYFFSLFREFTELPSGDQATLMKTAITSACIIMGSVVYDSSTGKWPGKPITRSGFVPNVSSQNVKQLVPSDLMSRVEQFFRKFQQICPDETMAMILILVTLYSSELIGLEAKETIQALQDRYTRILHHYVAWKYKEKSHMMFPKVLVSLADIRELSERTCQMRIQQGFSSSNQNITSLLPKSNPQGSSSTTPMDTCQSEEAALDSTDSGMVNVKEEFDIDCNSALNTPAAHKRARLEATGSARDHTYQKILQK…	695	X	2	64	1.21413e-26	103.23	X	142	303	9.53194e-17	78.4186	HFGGLSCDSCKAFFRRSVQNNAYKGFTCPYEKKCVIAVSSRKACQYCRFHKCLNIGMEKGWV	FCKRIGYFFSLFREFTELPSGDQATLMKTAITSACIIMGSVVYDSSTGKWPGKPITRSGFVPNVSSQNVKQLVPSDLMSRVEQFFRKFQQICPDETMAMILILVTLYSSELIGLEAKETIQALQDRYTRILHHYVAWKYKEKSHMMFPKVLVSLADIRELS
Eriocheir sinensis	GFBK01010337.1	MAR1	0	CTCTCTCTTTCTCTTTTTCTCTCTCTTGTGTATTCATCTCTCGTACTCATTCTCCCCCATCCCCCGTCTCCAGCGAGTCCCCGACCTCCCCGAACAGCCTGGGGCGAGCCAAGGCCTGCGGGGTGTGTGGCGACATTGCCAAGTCCATGCACTTCGGGGGCCTCTCGTGTGACTCGTGCAAGGCGTTCTTCCGGCGCTCGGTGCAGAACAACGCCCACCGAGGCTTCACATGTCCCTACGAGAAGAAGTGTGTCATTGCGGTCTCCTCCAGGAAGTCTTGCCAGTACTGCAGGTTCCACAAATGTCTGTCAATCGGCATGGAGAAGGGCTGGGTGATGACGGAGGATGAGCGGCGCAAGATGATGCAGCAGCGGCAGGAGAAGAAGACCAAAGAGGAGC…	8546	MHFGGLSCDSCKAFFRRSVQNNAHRGFTCPYEKKCVIAVSSRKSCQYCRFHKCLSIGMEKGWVMTEDERRKMMQQRQEKKTKEEQKKVNMTSVGDKYTLSEEDSTEISIIVSLYKKAYQDVPYQEESQEEGARSVMSPWMTFCKRVGYFFSLFREFADLPSSDQALLLKTAITSACIIMGSVVYDSKSGRWPGMAIKRTGFIPNVTSQNVQRLVPAELMSRVESFFKKFQQVCPDETMAMILILVALYSPELMGLEAKETIQALQDRYTRVLHKYVGWKYKEQSALMFPKVIVSLADIRELAERTCQMRIQQSLTTNIPTLSTLMSKPGLSSSSSGAGSPMDTNEGEDHHHEDEEEGAVGGMAGLSGHEDIGSGEGSLGEVQVKQECELQGDSALQTEA…	741	X	2	64	6.25884e-28	106.697	X	142	303	2.38257e-17	79.9594	HFGGLSCDSCKAFFRRSVQNNAHRGFTCPYEKKCVIAVSSRKSCQYCRFHKCLSIGMEKGWV	FCKRVGYFFSLFREFADLPSSDQALLLKTAITSACIIMGSVVYDSKSGRWPGMAIKRTGFIPNVTSQNVQRLVPAELMSRVESFFKKFQQVCPDETMAMILILVALYSPELMGLEAKETIQALQDRYTRVLHKYVGWKYKEQSALMFPKVIVSLADIRELA
Cancer borealis	GEFB01000521.1	MAR1	0	CCTTAACACACCTCCTTTCACCTTCCTTTATTTAGCAGTCACCATGTGTTCATCCTTCTGCCTCTTGTAGGACTTCTGAGACTCCTTCCTCTCCTCTAATCTCCTGTCTTGTCCTCTCCTTCCCTTCCAGATACACTGTTTATAAAGATAGTACACTTGTTGCTCCTCACACCAAACAGTCAGGTCCTTGAGGACGAAGCAGAGTCGTTTCAAGATGCAGGAACAACACAGTGAAGACGACGGCGAGCCAAGACCAACTGGCTGGAAAGCTGGGAGTTTAGGAAGGCATCAAGGCAAAAGGCAGCGCTTCGAACTTCAACTCAGATCCTGCTGGTCTGTAGCAGGTCAACAGATACAAGTAGTTACAGGTGCAGTAGGTAGGTCACGTGTCCTGCCTTT…	8524	MTAMMLGGNAFGGVAGNIGRGGSISPPTASASHCLPSPLSPPSPASSDSPTSPTSPGRAKACGVCGDIAKSMHFGGLSCDSCKAFFRRSVQNNAHRGFTCPYEKKCVIAVSSRKSCQYCRFHKCLSIGMEKGWVMTEDERRKMMQQRQDRKHKEEKKKITPITPGEKYTLSEEDSTEIDIIVSLYKKAYQDVPYQEDIPEEGPRGVMSPWMTFCKRIGYFFSLFREFADLPSSDQALLLKTAITSACIIMGSVVYDSSSGRWPGSAIKRSGYVPNVTSRNVQSLVPAELMTSVEHFFKKFQQVCPDEKMAMILILVALYSPELMGLEAKDTIQALQDRYTRVLHKYVGWKYKEQSALMFPKVIVSLADIRELAERTCQMRIQQSATTNIPTLADIMPSR…	823	X	62	135	4.33396e-34	124.416	X	213	374	1.46837e-17	80.7298	CGVCGDIAKSMHFGGLSCDSCKAFFRRSVQNNAHRGFTCPYEKKCVIAVSSRKSCQYCRFHKCLSIGMEKGWV	FCKRIGYFFSLFREFADLPSSDQALLLKTAITSACIIMGSVVYDSSSGRWPGSAIKRSGYVPNVTSRNVQSLVPAELMTSVEHFFKKFQQVCPDEKMAMILILVALYSPELMGLEAKDTIQALQDRYTRVLHKYVGWKYKEQSALMFPKVIVSLADIRELA
Farfantepenaeus aztecus	GEUA01032291.1	MAR1	0	ATTGCGCAAGAAGCGACTTGTACGTGTAAACTTGTCGGGGGGTTGGTGAGTGTAATGTGTGTTCGTGTGTATGTGTGTATTTATCTGCGCATTCAGTCTCAGTTGGCTCTCTGATGTGAACGTGGCCGTAGCGTGTTACGTTTCTCCGTGTATTTTGCCGATAAAAGGGGCGCTGTGAGCGGGAAAACCTGTGGATGCAACAATCCAACGATCCTTACAAAAGGGAATTCAGATCAAACTCCTGATTTTCCAACAAAACTTAAAACTGCCATTTCTTACTGCCAGTGTCGTGACTGTGAATTTTGTTTGTAACTAGAACACCGACCGAGCAAAAGATACAGAAACGCAATAGGATGTGTTTATAAACAGAAAAAGAAACCACGATTTATCACCAAACCA…	4509	MTTMMVGGGGFGGGGGLGVGRRGLSPPSGASSHNQRHSSPQPPLSPASSDSPTSPVSPGRHGNKACGVCGDVAKSMHFGGLSCDSCKAFFRRSVQNNAYKGFTCPYEKKCVIAVSSRKACQYCRFHKCLNIGMEKGWVMSEDERRKMMQQRQEKKQKADQKKHHDPKEIDKYSLSEEDNTEIQIIVSLYRKAYQDVPYDSSCQNDGAAGVMSPWMTFCKRIGYFFSLFREFTELPSGDQATLMKTAITSACIIMGSVVYDSSTGKWPGKPITRSGFVPNVSSQNVKQLVPSDLMSRVEQFFRKFQQICPDETMAMILILVTLYSSELIGLEAKETIQALQDRYTRILHHYVAWKYKEKSHMMFPKVLVSLADIRELSERTCQMRIQQGSSSSNQNITSL…	770	X	66	139	4.96993e-33	121.335	X	217	378	2.44454e-17	79.9594	CGVCGDVAKSMHFGGLSCDSCKAFFRRSVQNNAYKGFTCPYEKKCVIAVSSRKACQYCRFHKCLNIGMEKGWV	FCKRIGYFFSLFREFTELPSGDQATLMKTAITSACIIMGSVVYDSSTGKWPGKPITRSGFVPNVSSQNVKQLVPSDLMSRVEQFFRKFQQICPDETMAMILILVTLYSSELIGLEAKETIQALQDRYTRILHHYVAWKYKEKSHMMFPKVLVSLADIRELS
Macrobrachium nipponense	GCVG01013358.1	MAR1	0	TACAAGTATGAGAACATCTCTTGAGAATGAAATCAAAAAGTAAACATGATCTGAACAATAACCTTGAGCTTAAGTGTTTCTGATAAAACAATGAAACTGCTCTTCACACCAATCAAAAGTTAGTTTCCAAAAAAATATAGCTTTTACACAACATTCAACAGTGAACCTAAAACTAAACTATATTCTTCCATGTCATCTTGTATCCATACATATGTATACATGCACTATTAATGAATGCATACATATGCAGATACATATTTATATATTTACACACACTATTCAATCACACAATCACTTGAGCAACACATTCAGAAGAACACGGCCTTGGATAATGAAGTGCATTGGAGTGTTCCAAGAAGGCAAGAAGAGCAAAATGCTGAGTTACATATTAGTTATGCC…	7575	MTAMMVGGGGAFGGGLGVGRGGLSQPASASAHPLKLNSPKSPPSPVSSDSPTSPASPGRSGSKACGVCGDVAKSMHFGGLSCDSCKAFFRRSVQNNAYKGFTCPYDKKCVIAVSSRKACQFCRFNKCLLIGMEKGWVMTEDERRKMMQQRQEKKHKDELRKQCELQELDKYSLPEEAQTEISIIKSLYKKAYQDVPYEDSCQDEGASGVMSPWMTFYRRMAYFFSLFREFTELPNSDQALLLKTAITSAGIIMGSVVFDADSGKWPGRAISRTGFIPQNVTTQNVGKLVPPDMMNRVKQFFRKFQQVCPDETMGMILILVALYTPELMGLEAKDTIQQLQDRYTNILHRYVKWKYREKSALMFPKVIVSLADIRELAELTGQIRIQQGMASNLPGVSSF…	800	X	65	138	1.75183e-33	122.875	X	230	379	2.19177e-15	74.5666	CGVCGDVAKSMHFGGLSCDSCKAFFRRSVQNNAYKGFTCPYDKKCVIAVSSRKACQFCRFNKCLLIGMEKGWV	FTELPNSDQALLLKTAITSAGIIMGSVVFDADSGKWPGRAISRTGFIPQNVTTQNVGKLVPPDMMNRVKQFFRKFQQVCPDETMGMILILVALYTPELMGLEAKDTIQQLQDRYTNILHRYVKWKYREKSALMFPKVIVSLADIRELAE
Palaemon varians palvar	GFPG01002279.1	MAR1	0	AGGATATCAAATGAAGTCGACTGAAAATAGGAAAAAGGCTATATGATTCAAAGGTAAAAATTTATGAATGCATTTATCATAAAGTTATTAGAGTAGGACTTCTATGAAGAAATATTAACTTACTAAAAGAAAACTTTTAAAAAGGTAAGCCTTCCTTGTTAAAAGCAAGAGGTAAAACTGCAAAACAGTATGTTTATTTAAAGCAGTTTATCTTTGAAATCAACATAGCTTAAAAAAGTCGAATCTGTAACAGAACATGACCAGTCTTTTCTTCCATACAAAGGAGCTTCATGAAATTTCAATTTCTTTTATGAGTTAACTGTTTCAACTAGTGATACAGTACCTTAGCCTGGTTAGCAAGACTTTGTTTCTCTTACAGGGATGGCTGTTACCACTGTT…	9431	MTAMMVGGGGGAFGGGLGMGRGAHASTSAHPHKLNSPKSPPSPCSSDSPTSPASPGRSCGAKACGVCGDVAKSMHFGGLSCDSCKAFFRRSVQNNAYKGFTCPYDKKCVIAVSSRKACQFCRFNKCLSIGMEKGWVMTEDERRKMMQQRQQKKSKDEIRKQCEMQELDKYSLPEEAQTEISIIKSLYKKAYQDVPYDEKCNEEGPSGVMSPWMTFYRRMAYFFSLFREFTELPNSDQALLLKTAITSAGIIMGSVVYDADKGMWPGKTVGRPGFIPQNVNTQNVGRLVSSDMMTRVRQFFRKFQTVCPDETMGMILILVALYSPELMGLEAKDTIQQLQDRYTNILHRYVKWKYREKSALMFPKVIVSLADIRELAELTGQIRIQQGMMKNVPDVASMM…	791	X	64	137	8.73938e-34	123.646	X	229	378	1.65172e-17	80.7298	CGVCGDVAKSMHFGGLSCDSCKAFFRRSVQNNAYKGFTCPYDKKCVIAVSSRKACQFCRFNKCLSIGMEKGWV	FTELPNSDQALLLKTAITSAGIIMGSVVYDADKGMWPGKTVGRPGFIPQNVNTQNVGRLVSSDMMTRVRQFFRKFQTVCPDETMGMILILVALYSPELMGLEAKDTIQQLQDRYTNILHRYVKWKYREKSALMFPKVIVSLADIRELAE
Caridina multidentata	IABX01134598.1	MAR1	0	ATGCACTGTTCAGATTAACTGATTAAGCATGGATATATTTATTTGTCCTTGATCAGCTGTTTTATTTATTTATTTATTTATTTATTTATTTATTTATTATTTTTTCCAACATTCTTTGAGGTAGAAAATTATTTCTTTAATTAATATTTTTTAGAAGGTACAAACAGTGAACAAATCTGGATAATCAAGGACTTACTGTACAAACACTTTTGTACTTCAATAAATACCTTAAACTTCATACAGCATTTCATCTCATGTCTCATGGCTAGAATAGGTAAGCCAAACCAAAAGTAATCAGACTGCAGATTATTTTTTTTTTCAGGAAGAAAACAATACAAAAAAATAAAGATTAAATCAAAGTAATTAACACTCTTTCCGTTTTCTAAAATAAAAGTACCA…	4327	MTAMMVGGGAFGGGMGVGRGGLSPPTPPSSHPLKLPSPHSPPSPTSSDSPTSPASPGRSHGNKACGVCGDIAKSMHFGGLSCDSCKAFFRRSVQNNAYKGFTCPYEKKCVIAVSSRKACQYCRFHKCLAIGMEKGWVMTEDERRKMMQQRQERKQKEELKKQGEIQELDKYALPDDAQTEISIIVSLYKKAYQDVPYEESCLQEGASGVMVPWMTFYKRIAYFFSLFREFTELPSSDQALLLKTAITSAGIIMGSVVYDSATGKWPGKGISRSGFIPQNVTAQNVGRVVPADMMNRVSQFFRKFQQVCPDETMGMILILVALYSPELMGLVAKDTIQQLQDRYTNVLHSYVKWKYREKSALMFPKVIVSLADIRELAELTSQIRIQQGMASNIPNVSAL…	789	X	65	138	2.65471e-34	125.187	X	230	382	1.14395e-15	75.337	CGVCGDIAKSMHFGGLSCDSCKAFFRRSVQNNAYKGFTCPYEKKCVIAVSSRKACQYCRFHKCLAIGMEKGWV	FTELPSSDQALLLKTAITSAGIIMGSVVYDSATGKWPGKGISRSGFIPQNVTAQNVGRVVPADMMNRVSQFFRKFQQVCPDETMGMILILVALYSPELMGLVAKDTIQQLQDRYTNVLHSYVKWKYREKSALMFPKVIVSLADIRELAELTS
Oratosquilla oratoria[Stomatopoda]	GGQQ01130760.1	MAR1	0	CGGCCGTAGCTGAGTGTTACAGTGGTGGGGAACACGAGGCGGCGGAAGGCACGACACAGAGCGGGTCCAGTTCAGTCTCACTCACACACACAAACGCCGTTCGGTTTAAAGTGTGGTAATCGTGTATATGTATTATACATATATTTAGAAAAAAAATAAAAGTTAATGGATTAACGAACCGACGTCAAGATGTAGAGAAACGGAGAAACAGTAAAACAGGACTCCCCAGCGGTTCGAGTGTGGTTTAAGCGATAATGTCCAAAGGATTCTCAAGACCTCATGAACTGGAGAACGCCTCTCTTCGGAAGAGTCGGCGCGCGTGAGTTCGGTGAGTTCGCAGACCGACTTCGAATGCACTTGGCGACGTCGATCCGCCGACAACCCTAAGCGGTTGCGGCG…	3525	MMFGTPQYHGGMAEKEGLTRHPTTPSSLGPNSPHSPPSPSYSDAAPTSPLSPGGSKGPKACGVCGDIAKSMHFGGLSCDSCKAFFRRSVQNNAYKGFTCPYEKKCVIAVSSRKACQYCRFEKCLIIGMEKGWVMTEDERRKMMLQRQEKKQQQQKQEQENRVAQEKKVAMYSLSEEDRSEISVIVNLYQKAYKDIPYVEETTADTLAVMNPWMTFCKRMGYFFSLFREFSNLSSSDQALLLKTAITSACIIMGSVVYDSSTGKWPGKSISRTGFIPKNVTTQNVGRLVPADLFSRVESFFKKFQQICPDETMAMILILVTLYSPELIGLEAKDTIQSLQDRYIHILQRYVKWKFREKSYLMFPKVIVSLADIRELAERTAQMRIQAGSLSSRSFGAESG…	855	X	61	134	1.05391e-33	123.646	X	215	382	1.46219e-17	80.7298	CGVCGDIAKSMHFGGLSCDSCKAFFRRSVQNNAYKGFTCPYEKKCVIAVSSRKACQYCRFEKCLIIGMEKGWV	FCKRMGYFFSLFREFSNLSSSDQALLLKTAITSACIIMGSVVYDSSTGKWPGKSISRTGFIPKNVTTQNVGRLVPADLFSRVESFFKKFQQICPDETMAMILILVTLYSPELIGLEAKDTIQSLQDRYIHILQRYVKWKFREKSYLMFPKVIVSLADIRELAERTAQ
Bragasellus molinai[Isopoda]	HAEM01097018.1	MAR1	5e-156	AATTCTAAATAACTTGTTTTAAGTTAAAATCTTTAAGAAGACAACTGTGGACCAGTTAAGGTGTCAGTGATGATGTCCATGATGATGGGCAGCGCCAACTACGGCGTTGGCGTTAATTCAGTTATGACATCACCTCAGTCGATACATATATCGTCACCACAGGTCGAGTCTATGACGTCACCACAGGCGGAGGCGATGCCTGCAATTCATTCCCCAGACCCTCCTTCACCTGCACGCAGTGATTCCTCCAGTTCAAACTTTCCCCCCACTAGTCCTCCTGCCCATTCCAGAGGGGTAGCGAAAGAGTGTGGCGTTTGCAGCGACGTGGCGAAGTCGATGCACTTCGGTGGTCTCTCCTGTGATTCTTGCAAAGCGTTCTTCAGAAGGTCGGTTCAGAAT…	1861	MMSMMMGSANYGVGVNSVMTSPQSIHISSPQVESMTSPQAEAMPAIHSPDPPSPARSDSSSSNFPPTSPPAHSRGVAKECGVCSDVAKSMHFGGLSCDSCKAFFRRSVQNNAYRGFSCPYEKKCTIGVSSRKACQYCRFEKCISIGMEKSWVMPEDERRKMMEQRKEKKSKIVASDVSQHRQPTDSSTSRYALSEEDRSEIATIVSLYKKAYTTIPYDESTAPQPESSNGQNSSSFVLGPWMTFCKRIAYFFSLFRDFAELSTGDQSLLLRTAITSAGIIMGSVVYDSSNGKWAAKIANKQRGNIPSISSQGVEKLVPSDLISRVDTFFRKFQQICPDETMAMILILISLYSPELMGLEARDRVQYLQERYIHILQNYVKFKFREKSTVMFPKAIVSLA…	597	X	80	153	9.00948e-32	117.097	X	244	411	5.66085e-15	73.0259	CGVCSDVAKSMHFGGLSCDSCKAFFRRSVQNNAYRGFSCPYEKKCTIGVSSRKACQYCRFEKCISIGMEKSWV	FCKRIAYFFSLFRDFAELSTGDQSLLLRTAITSAGIIMGSVVYDSSNGKWAAKIANKQRGNIPSISSQGVEKLVPSDLISRVDTFFRKFQQICPDETMAMILILISLYSPELMGLEARDRVQYLQERYIHILQNYVKFKFREKSTVMFPKAIVSLADIRELADRTSQ
Jasus edwardsii	GGHM01069853.1	MAR2	0	CTGGCCTGCCTGGCCTGCCTGGCCCCAGCTGGTGCTGGCCAGCCCTCACCTTATTCCTCACATCTGGGATGTCAGCTTGATGACGAGGACGTGAGGCAGACCACGTCCCCCAGGGCCGCCGCCTGAAGCTCTTCCTCGTCCTGGGAACCGATGTGAGGCGCAATGTCTAAAGACGCTTTTTACCAGGGCGGGAGTCGTGGTGTGGAGGGCCTGAGCCTGCCTTCCTTCCCTACTACAAATTACTGGTACGACGCCCACTCCTCCGTCGGCAACTGCATCTACTCCAGCAGCGACACAACGGGGGGTCCAGCCTACAAGAACCAGCATCAGGTCGAGTCTAAGTTGACGGAGAACGAGAGGGAACTGTTGGACTGGTGGACGGATGGCCTGTGCCTGGGC…	2970	MSKDAFYQGGSRGVEGLSLPSFPTTNYWYDAHSSVGNCIYSSSDTTGGPAYKNQHQVESKLTENERELLDWWTDGLCLGGQQRPSDGRYWEGPPPKQGFTPLCDRVGAGSELELSGQQLVLLNCDASDPEFMSSADILRQDQDEESMCYESSSSQACSPASGYNDNIVNNKKHSPEPLTASDEHKRSQKRQRKESKEKAKEDKRCGVCGDAARSMHFGGMACDSCKAFFRRSVQSGAYKAFQCPDNKTCLISKQNRKVCQYCRFKKSQENGMEINWVMSETDRMVLWKNRLAKQRHVQEEKLKDKVYGDLPRSLDPEEADKLKNLAALQEATFRSIPYPEDCYGDSIEALANLFVCICKKLGMFFYKVEDFQEVCKTDQSLLLKSGIGMSIYLHGAYMY…	746	X	205	278	8.83099e-26	100.534	X	358	525	1.99416e-23	97.6786	CGVCGDAARSMHFGGMACDSCKAFFRRSVQSGAYKAFQCPDNKTCLISKQNRKVCQYCRFKKSQENGMEINWV	CKKLGMFFYKVEDFQEVCKTDQSLLLKSGIGMSIYLHGAYMYDYENEMWPTDCNKEALKIPPISMATLKKFTVLPEAFDAIMKFYNKYSRELKDEIILALICVIAFFQPDEPQFQYPEKIQEIQIKYLELLRHYLKAKEGDVGVKITFPKLLVGLADVREIVEFHSK
Homarus americanus	GEBG01021977.1	MAR2	0	TCGCTCGCTAGTGTGTGCGCGTCGGCCGCCGGTAGTGGCTGTTGAGATTGTGATTGGTACTTTTTTTTAACGTTATTCTTCCTCTCAGTGACAACCTTGGATATATGGAATACTTGCTGGATTATGGGCGTTGGTGAGGGAAGTATTGGCGTGTGTGGAGAAGACGCCCGTGTGTCGTCTAGGCAGTGTTAACAAGACAACCATAAACAATATCAGATGTGACAGAGCATGTCGAAGGATCCATACTATCAGTTTGGGCAGTCAGGTGATAAAGATGTGGAAGGCTTTACCCTTCCATCCTTCCTAACATCATCCTACTGGTATGATGCCAACTCATCTGTGGGCAACTCTGTATATTCCAGCAGTGAGATGCCTGGGACTCCATACAAAGGCCAGCAA…	3317	MSKDPYYQFGQSGDKDVEGFTLPSFLTSSYWYDANSSVGNSVYSSSEMPGTPYKGQQDTDAKLTDSEKEFLDWWTDGQCMGNQQKTFDGQYKGGHPIKGGYMPLCELAGAGPEFESSGQQLVLLNCNAGDIQEGYISPEFTKSVDMPRYDQDEHSICSESISTCSQEYSPASINNTTFNNKKHSPEPLPTTDEQKRSQKRQKKNETKEKSKGEKRCGVCGDGARSMHFGGMACDSCKAFFRRSVQSGAYKTFQCPDTETCTISKQNRKICQYCRFKKSQENGMEINWVMSETDRMMLWKNRLAKQRHVQEEKMKEKVYGDLPRSLDPVEADVLKNLTALQDSTFMSIPYPEDCYGDSVEALANLFVCICKKLGMFFQKVEDFQNVCKTDQSILLKNGIG…	757	X	216	289	1.65022e-26	102.845	X	369	536	1.85416e-19	86.1226	CGVCGDGARSMHFGGMACDSCKAFFRRSVQSGAYKTFQCPDTETCTISKQNRKICQYCRFKKSQENGMEINWV	CKKLGMFFQKVEDFQNVCKTDQSILLKNGIGMSIYLHGAYMYDYENEMWPAECNKDALKIPPVTLATLQKFTVLPEAFEAIMKFYNKYARELKDEIILALICVIAFYQPDDPQFRYPDKIQEIQLKYLEFLRHYLKAKEGEIGVKVTFPRLLVGLADVREIIEFHSK
Astacus astacus	GEDF01014456.1	MAR2	0	CCCAAGGTGTGCGGGTGGGTGTCGCTCCGACCTCCTCTACCCACCTTCAGTGATATTTATGCTTTTCATTATTAACGCGGTTTGGCGTGCTCCCTTAATTAAATAAATTATTTTTAATTTTTTTGGGGGGTGAGGATCTCATTCGCGTTTTTATTAGACTTCATTTAAAGTTGACTAGAAGATATAGGGTGCTGCTCGAGGCGGGACTCAGATGTGAGGCAGCATGTCCAAGGATGTGTACTATCAGTTCGGCGAGTCTGGCAGCAAAGCTGTGGAGGGCTTGAGCCTACCCTCCTTGCCGACTACATCGTACTGGTACAATGCGCACTCCACTGTGGGGAGTTCCCTCTACTCAGATCATGAGACTTCAGGAACTCCTCCATACAAGGGACTTCAGCA…	3586	MSKDVYYQFGESGSKAVEGLSLPSLPTTSYWYNAHSTVGSSLYSDHETSGTPPYKGLQQIDVKLTENNRDHLEWWTDDMCLENQQRAFDSQYWEGHPTERGYVQSSDHSVAGSDFEPSDQPLVLLSCSTGDHQEDYNSPELLNTVDIVKHDVDESSFCSESVSSQEYSPTSNNNNTPSSKKHAPETITPADEHTRNQKRQKKEPKEKAKEDKRCGVCGDAARSMHFGGMACDSCKAFFRRSVQSGAYKSFQCPENKTCPISKQNRKVCQYCRFKKSQENGMEINWVMSETDRMVLWKNRLAKQRHVQEEKIKDKVYGDLPRSLDPKEADVLRNLAALQESTFRSIPYPEDCCGDSVEALANLFVCICKKLGLFFYKVDDFQEVCKTDQSILLKNGIGMS…	753	X	214	287	2.40748e-28	107.853	X	380	531	1.62345e-21	91.9006	CGVCGDAARSMHFGGMACDSCKAFFRRSVQSGAYKSFQCPENKTCPISKQNRKVCQYCRFKKSQENGMEINWV	FQEVCKTDQSILLKNGIGMSIYLHGAYMYDYENEMWPAECNKEALKIPPISMVTLENLTKSEAAFETIMKFYNKYAKELKDEITLALICLVAFFQPDDPQYQNSQQIQDIQLKYLDLLQRYLIAKDGDVAAKITYPKLIVGLADVREIVEY
Cherax quadricarinatus	HACK01016632.1	MAR2	0	GTCCATAATAATATAGTATTGGCAGTATTTGTCAATTGTTGAACATTTTAGTTTGTCACAGGAAAAAAAATGTATCAAAAGGTTTTGTGCTCTGCTTCCAAATGCTGTACATTTGTTTCTTCACCAAAAAACTTAATTGGGTAAATGTCTCCAAATAATTAAAATTGCTTGTTACAGCAAATGCTAAGATGGTGACAGCTTTTGAGCTAAATTAATCAAAAGGTGTGGAGACAAATTTTGTTTTAATGACTGAATGAACTCTTCATCATCAGCACAAGATACATGTTTCAGTATATCACAAAGCACTTCAACTGCTTTCTTTTTGTCTAATGGATCTGCCTGATCACTTTCTCTATTTCTGTCACTTGACACAAGTTGTAACTGTCTGTCAGAATTAAA…	2613	MSKDAYYQFGEPGGKTEGMSLPSLPTTSYWYNAHSSVGSSLYSDNETSVVSPCKGDQHINVKLPDNDRESLEWWTDGMCLSNQQRAFDGQYWEGYVPTSDQSGTGSEFEASDCPLAPLSCCTADHQNGYNSPEFLKTVEISRHDQDESSYCSESISSQEYSPASSNSIPVESKKPSPETLAIVEEHKKNQKRQKKEPKDKGKEDKRCGVCGDAARSMHFGGMACDSCKAFFRRSVQSGAYKSFHCPENKTCPISKQNRKVCQYCRFKKSQENGMEINWVMSETDRMVLWKNRLAKQRHVQEEKIKEKVYGDLPRSLDPQEADTLRTIVALQESTFRSISYPEGCYGDNVQALANLFVCICKKLGIFFKEVEDFQEVCETDRSLLLKSGIGMSIYLHGAY…	745	X	207	280	2.48207e-27	105.156	X	366	527	3.20958e-21	91.1302	CGVCGDAARSMHFGGMACDSCKAFFRRSVQSGAYKSFHCPENKTCPISKQNRKVCQYCRFKKSQENGMEINWV	FFKEVEDFQEVCETDRSLLLKSGIGMSIYLHGAYMYDYENQIWPAECNKEALKIPKISMDTLREFTGLPEAFDAIMKFYNKYAKDLKDEIVLVLICLIAFFQPDDPQFENPQKIQEIQLKYLELLRHYLVGKEGDVGAKITFPKLLVGLADVKEIVEFHSK
Procambarus clarkii	GBEV01001743.1	MAR2	0	TTGTTACATGAAGAACACTCATTGTGTTCTGTCTTTATATAGTTTCATAATAAATTGTAAAATCTTATTGTTTTTAGAATCACATCACCTAGATTTTAAAGTGTAATCCATAAACAACTGTTAAAAATAATTCTTGGTATGTTTCCGTATATTTGCATATCGTAAATGTCGCCTTGTGTTCCAACATATTTAAACACTGTCACACTTATTATCCTTTTTAATATCATCATGCATTCCTCACAGCTTGTATGTTCTAATTCTGGCAGCCATTTTCTTGGAAATATTTTACTTGTTCATATTTGTCAAGGTGCCGGCACTTCAGGATTTGTGTGTTGTAGAAATTTTTCGCAACATTTCTACAGCTATGTAAGAAATGCTGTACAGATATGCAAGGAAAGA…	4022	MSKDGYYHFGESGSKAVEGLNLPSLPTTSYWYNAHSTVGSSLYPDHETSGTPPYKGLQQIDVKLAENNRDHLEWWTDDMCLETQPRAFDSQYWEGHPTERGYVQSSDHSVAGSDFEPSDQPLVLLSCRTRDHQDDYNSPELLNSVDIVKHDVDESSFCSESVSSQEYSPTSNNNNTPSNKKYTPETITPIDEHQRNQKRYKKEPKEKAKEDKRCGVCGDAARSMHFGGMACDSCKAFFRRSVQSGAYKSFQCPENKICPISKQNRKVCQYCRFKKSQENGMEINWVMSETDRMVLWKNRLAKQRHVQEEKIKDKVYGDLPRSLDPKEADVLRNLAALQESTFRSIPYPEDCYGDNIEALANLFVFICKKLGLFFQSVEDYQEVCKTDQNLLMKNGIGTS…	754	X	214	287	5.73076e-28	107.082	X	367	534	1.70869e-14	71.8703	CGVCGDAARSMHFGGMACDSCKAFFRRSVQSGAYKSFQCPENKICPISKQNRKVCQYCRFKKSQENGMEINWV	CKKLGLFFQSVEDYQEVCKTDQNLLMKNGIGTSIYLHGAYMYDYENEMWPAECNKEALKIPPISMATLQKFTVLPEAFDAIMKYYNKYAKELKDEIILALICLISFFQPDDPQFLNSQQIQDIQLKYLELLRRYLIAKDGDVVAKITFPKLLVGLADIKEILEFHSK
Eriocheir sinensis	GGQO01006193.1	MAR2	0	CTGCCAGCCGCTGCCTGCCACTCAGTGCGCGTTGACTCTCCATGGTGTTGGGACCACGGACGCTGTGCAGGATGTTAGCCCCTAAAGCTTACTGGTACTTGGTGTAAAACTGATTCATTTTGGTGGCCACGCTGCCGAAAGAGGACATGTTGTAGGCAGTGCTCGGAGGCATTGCTACATCCAGTTTGGGCGACGTGAGCTGCGAGGAATTGGACAATATCGAGTGCAGTCGGTGTGAGTCCCGTGAGGAGTGAACGGCCCAGCGGCGGCGACGGACACTCACCCTTCTACATCTTCACTCTCAGATGTGAGGTAGCATGTCAAAGGACGGGTTCTACCAGTCCAACCACCAGCCTGGAAGTAAAACAATGGATGGCCTGAGTCTTCCCTCATTCCCCT…	3712	MSKDGFYQSNHQPGSKTMDGLSLPSFPSTTYWYDAHSTVGSSLYPTNDGLGGPPPFKSQHVEAKLAERDRDSLDWWSDSLCMSNDQRTIDPHYWGGQPSKRGYVPPYERSEPEVHPPPPQTVAMLNFDAGESEFVNVPDTVRSEQDERSMCCDSLSSQGYSPTSSNSDNLSIQKTSPEPYMVTEEQKRCQKRQRKEAKEKAKEDKRCGVCGDAARSMHFGGMACDSCKAFFRRSVQSGAYKTFQCPENENCPISKTNRKGCQYCRFKKSQENGMEISWVMSETDRMVLWKNRLAKQRHVQEEKIKDKMYGDLPRSLDPQEADILKNLAALQENIFMSIPYPDDCHGDSVEALANLFVCICKKLGMFFYKVDEFQTVCKIDQSLLLKNGIGMSIYLHGAY…	745	X	207	280	8.48255e-29	109.393	X	360	527	8.66006e-16	75.7222	CGVCGDAARSMHFGGMACDSCKAFFRRSVQSGAYKTFQCPENENCPISKTNRKGCQYCRFKKSQENGMEISWV	CKKLGMFFYKVDEFQTVCKIDQSLLLKNGIGMSIYLHGAYMYDSERQRWPAECNKEALKIPPISLETLKKFTVIPEAFEAIMKFYNKYAREVKDEIILSLISLVAFFQPDDPQFQDPGKIQDIQLKYLGYLRNYLQAKEGESGVKVTFPKLLVGLADVKEILEFHSK
Cancer borealis	GEFB01016860.1	MAR2	0	CCAAAAAAAAAAAAAAAACCTATCATAATCCAAAGAATCTACTTCACTCAGGAGCAAGCATTTGTCGCCCAGACTACTCTGACAGTTTCTCTCGAATTAAAAGGATTCCTCCCATGACAAAAAATCTACCACTTGTATTGAACCAGCAAGGACTCGGCCCCAGCTGGTATACCTTACAGTACCTATAGTATGTAAGATCTTACAATGGTAGTTACTTTAATAAATAACAGTTACCAAGTTAAACTTGAACCTGCTGTAGACTAAGTAACCAAAAACACATGACAGTCAAAAAATAAGTTATAGTGTCTCTTTTGTTCAACAGGGTACAGATAACAGAGTAATAGTGACCCAGTTGACTTTGTACAAGCATTTCATTATAATTCACTTTGTAGGAAGGAT…	5647	MSKDGFYQSNHQPESKTMDGLSLPSFPSTTYWYDAHSTVGSSLYPTNDGLGAPPYKGHHVEAKLAERDRDSLEWWTDSLCMSNDQRTIDPQYWGGQPSKRGYVPPYERTEPEVPPPGQSMTMLNFDAGETEYMNVTDTVRSEPDERSMCCDSLSSQGYSPTSSNSDNLSIQKTSPEPYMVTDEQKRSQKRQKKEAKEKSKEDKRCGVCGDAARSMHFGGMACDSCKAFFRRSVQSGAYKTFQCPESENCPISKTNRKVCQYCRFKKSQENGMEISWVMSETDRMVLWKNRLAKQRHVQEEKIKDKMYGDLPRSLDPKEADKLRNLTALQENTFSSIPYPDDCYGDTVEALANLFVCICKKLGMFFYKVEEFQEVCKTDQSLLLKNGIGMSIYLHGAYLY…	743	X	205	278	1.16597e-28	109.008	X	358	523	9.05778e-16	75.337	CGVCGDAARSMHFGGMACDSCKAFFRRSVQSGAYKTFQCPESENCPISKTNRKVCQYCRFKKSQENGMEISWV	CKKLGMFFYKVEEFQEVCKTDQSLLLKNGIGMSIYLHGAYLYDSEKKIWPAESNKGALKIPPVTLSTLRKFSVIPEAFEAIMKFYNKYARDVKDEIILSLISVVAFFQPDDPQFRDPGKIQDIQLKYLAYLRHYLQAKEGESGVKVTFPKLLVGLADVKEILEFH
Carcinus maenas	GFYW01129491.1	MAR2	0	CAGGAGCCCCACCGCCGCCGCGCTGCTGCTGCCACTCACTCAGTGTGTGTTGACTCCCTATGGTGATCGGACCACAGGCGCAGAGGGACATGTTACAGCTCAAAGCTTACTGGTACTTGGTGTAATACGGATTAATCTTGGTGACCACGTTACTGAAGGAAGATATGTTGCAAACAGTGTGTGGAGGCGCCGTGTAAACCTTCCAAGGACTCGCTGTGAGCAGGAGACGAATTGGACAATATCGAGGGTGCAAGCGTTGGGAGCTGCAAGGCTCGTGAAGTGCAGCAAGGAGGGGCGGATACTCATCTCTCCACACCTTCACTCTCAGATGTGAGGTAGCATGTCAAAGGACGGGTTCTACCAGTCCAACCACCAACCTGGAAGTAAAACAATGGACGG…	2726	MSKDGFYQSNHQPGSKTMDGLSLPSFPSTTYWYDAHSTVGSPLYPTNDGLGAPPYKAHHVETKLAERDRDSLEWWTDSLCMNNDQRTIDPQYWGGHPSKRGYVPPYERMEPEVHPPTQPMPMVNFDAGETEYMNVSDTVRSEADERSMCCDSLSSQGFSPTSSNSDNLSIQKTSPEPYMGSDEQKRCQKRQKKESKEKSKEDKRCGVCGDAARSMHFGGMACDSCKAFFRRSVQSGAYKTFQCPENENCPISKSNRKVCQYCRFKKSQENGMEISWVMSETDRMVLWKNRLAKQRHVQEEKVKEKMYGDLPRSLDPKEADKLKSLTALQENTFSSIPYPDDCYGDTVEALANLFVCICKKLGMFFYKIEEFQEVCKNDQSLLLKNGIGMSIYLHGAYLY…	753	X	205	278	1.55391e-28	108.623	X	367	522	1.11581e-18	83.8114	CGVCGDAARSMHFGGMACDSCKAFFRRSVQSGAYKTFQCPENENCPISKSNRKVCQYCRFKKSQENGMEISWV	KIEEFQEVCKNDQSLLLKNGIGMSIYLHGAYLYDNEKKTWPAECNKEALKIPPVTLATLRKFTVVSEPFEAIMKFYNKYARDVKDEIVLSLISVIAFFQPDDPQFQDPGKIQDIQLKYLAYLQHYLQAKEGDSGVKVTFPKLLVGLADVKEILEF
Callinectes sapidus	GEID01055493.1	MAR2	0	GAGTACATGGGGAGTGTGCGTTGACTCCCTATGGTGATCGGAACACAGGCGCTGTGCAACATGTTAAATCCAAAAGCTTACTGGTACTTGGTGTGATACGGATTAATCTTGGTGACCACGTTGCTGCAGGAGGATATGTTGCAAACAGTGTGTGGAGGTGGTGTGTGAACCTCCCAGGGACTTGCTGTGGGAACACGAATTGGACGATATCGAGGGTGCAGGCAGTGCGAAGTGCGAGCCTCGTGAAGGATCCAGCACGCGGCTGCGGACACTCTTCTCTCCACATCTTCACTTTCAGATGTGAGGTAGCATGTCAAAGGACGGGTTTTACCAGTGCAACCACCAGCCTGGAAGTAAAACAATGGACGGGCTGAGTCTTCCCTCCTTTCCTTCGACCAC…	2677	MSKDGFYQCNHQPGSKTMDGLSLPSFPSTTYWYDAHSTVGSSLYPTNDGLGAPPYKGHHVEAKLAERDRDSLEWWTDSLCMNNDQRTIDPQYWGGQPSKRGYVPPYERMEPEVHPPGQPMAMVNFDAGETEYMNVSDTVRSETDERSMCCDSLSSQGFSPTSSNSDNLSIQKTSPEPYAVADEQKRCQKRQKKEAKEKSKEDKRCGVCGDAARSMHFGGMACDSCKAFFRRSVQSGAYKTFQCPESENCPISKTNRKVCQYCRFKKSQENGMEISWVMSETDRMVLWKNRLAKQRHVQEERIKDKMYGDLPRSLDPQEADKLKSLTALQENTFSSIPYPSDCYGDTVEALANLFVCICKKLGMFFYKIEEFQEVCKNDQSLLLKNGIGMSIYLHGAYLY…	753	X	205	278	4.66517e-28	107.082	X	367	522	2.73504e-19	85.7374	CGVCGDAARSMHFGGMACDSCKAFFRRSVQSGAYKTFQCPESENCPISKTNRKVCQYCRFKKSQENGMEISWV	KIEEFQEVCKNDQSLLLKNGIGMSIYLHGAYLYDNEKKTWPAESNKEALKIPPVTLGTLRKFTVMPEAFEAIMKFYNKYSRDVKDEIILSLISVIAFFQPDDPQFQDPGKIQDIQLKYLAYLQHYLQAKEGDSGVKVTFPKLLVGLADVKEILEF
Caridina multidentata	IABX01131914.1	MAR2	0	ATTTGAACAAAAATATGCCCTATGTAGATACCATCAGTAGCTTTCAGTTTGGGATTTATTGCTATACAGGAGATAATTTTTGAGCAAGATTATCAAGTAGTTGAGGAGGTAAAGTTTGTTTCAAAGACTGTAGAAGGTGATCATCATCATCATCAGAACAAGAGATGTGTTTTAAAATATCACATAACACTTCTACTGCTCTTTTCTTTTCAGCTGGAGAATTACTCTTCTCCCAGCCACTACCATGGGGAACAAGCTGCAACTGTCTAGATGAAGGCAAAGTTTCTGCCTGCATGTGCTCATCACTGTGAGAGTTGGATATTCTGTACATGTCAGCATCATGGTTACTTCTTTTAAAATACTTTGGTCTGACTGCATCACTCCTGTGATTATAATCTG…	2338	MSLPSFPSTSYWYDAHSSIGLSVYPPASTTSDSPGPSYAYKQEHCQPKIVGNDRHIVDCWSDGLHQGNTIKNYDGQYWNETPTQRGFVSPCSLSGDSLEYEPMQVMAPDTVCQQEALHSEGSVYSMDSLPPEDADDRLTNASVISSEEYYPQSNSSSDVIVCNNKKHTPDSVASSDESRKSQKRLKKEVKEKVKEEKRCGVCGDAARSMHFGGMACDSCKAFFRRSVQSGAYKNFQCSENEQCPISKQNRKICQYCRFKKSQENGMEISWVMSETDRMTLWKNRLAKQRHVQEEKIKEEVYGDLPRALDPEEADKLKNLAALQEATFSSVPYPDDCFGDTVECLANLFVCVCKKLGMFFYKVEDFNEVCKADQTLLLKNGIGMSIYLHGAYMYDYENES…	751	X	199	272	8.7808e-27	103.615	X	352	519	9.26949e-20	86.893	CGVCGDAARSMHFGGMACDSCKAFFRRSVQSGAYKNFQCSENEQCPISKQNRKICQYCRFKKSQENGMEISWV	CKKLGMFFYKVEDFNEVCKADQTLLLKNGIGMSIYLHGAYMYDYENESWPCEGNKEALKIPKVSMTTLRKFTVYPEAFGAIMKFYTKYGRELKDEIILALMCVIAFFQPDDPQFLYPGKIQDIQVTYLEHLRHYLLAKEGDSGVKVTFPKLLVGLADIREILEFHSK
Portunus trituberculatus	GFFJ01021126.1	MAR2	0	ATAAATAAATAAATAAATAAAACAAATATTTGACATAATACATAGTAACTCATTTTACATATGTTACACTATATTAAAAGAAATTCGGTTGTACATACATGGCAGTGAGAAGGATAGTAATAGTGTCACTGCTATGAAGACAGTCTTTGTGCCAGATTGGACAGTAAGTGGGGGGATAGTTTTTGCTTTAGTGAATGAACCTCTGCATCATCAGAACAAGAAATATGTTGCAAAACATCACACAAAACTTCAACTACTCTTTTCTTTTCCACAGTACTAAATTCAACTGGTCTTTTCTTTTCCACTGAACCATACTCATTTAGATTCCGGTAACCATGACTGGGTACAATCTTTAGTTGTCTCTTTGAACTTTCTTCTGAAGTTGAAGTTCTCTCTGAC…	2710	MSKDGFYQSNHQPGSKTMDGLSLPSFPSTTYWYDAHSTVGSSLYPTNDGLGAPPYKGHHVEAKLAERDRDSLEWWTDSLCMSNDQRTIDPQYWGSQPSKRGYVPPYERMEPEVHPPSQPMAMVNFDAGETEYMNVSDTVRSETDERSMCCDSLSSQGFSPTSSNSDNLSIQKTSPEPYMVGDEQKRSQKRQKKEAKEKSKEDKRCGVCGDAARSMHFGGMACDSCKAFFRRSVQSGAYKTFQCPESENCPISKTNRKVCQYCRFKKSQENGMEISWVMSETDRMVLWKNRLAKQRHVQEEKIKDKMYGDLPRSLDPQEADKLKNLTALQENTFSSIPYPSDCYGDTVEALANLFVCICKKLGMFFYKIEEFQEVCKNDQSLLLKNGIGMSIYLHGAYLY…	752	X	205	278	2.09788e-28	108.238	X	367	522	6.95024e-19	84.5818	CGVCGDAARSMHFGGMACDSCKAFFRRSVQSGAYKTFQCPESENCPISKTNRKVCQYCRFKKSQENGMEISWV	KIEEFQEVCKNDQSLLLKNGIGMSIYLHGAYLYDSEKKTWPAESNKEALKIPPVTLGTLRKFTVVPEAFEAIMKFYNKYARDVKDEIILSLISVIAFFQPDDPQFQDPGKIQDIQLKYLAYLQHYLQAKEGDSGVKVTFPKLLVGLADVKEILEF
Proasellus meridianus[Isopoda]	HAFE01053738.1	MAR2	3e-117	TAGTTAAATAAATGATAATGGGCTTTAATGGCGTTAATAGATATTTTCACTAGATATGGAAGGATCCCTTATGGAATATGGAAATTTATAAGGTCTACCAAAAGAATGACAAGAATTGTTAATAGGCTCACTTTGTAGGGGAGAGTAGTCAGTGCTTGGGCTGGAGGTTTCATACGCTTCATCTACCACATCAAAATGATCATATTTTTGGTTCTGATTGAACCTAACGTCTCTATCATTAACATCACTTTCACTGGGGCTAATGTCATCAGATAACTCGGTTGATGAGCTACATGTTTTTGCATCTGATATGGCTCTAAGCTTTAAGTTTGGCTTCAGACTAAATATGTTTTTGTGACCGAATGAAAATAGTTTGTCCGTTCTAATGTTAGGACCAAA…	1868	MESSAPPKRRKRSKYCDVIDKICDVCGDAAKSMHFGGMACDSCKAFFRRSVQSDSYNTFKCGASKSCPVVKDNRRICQYCRFQKCLSVGMEVKWVMSEGERMNLWKSKLSKQRQKVSHSSASLAGSVSPTNKDPGVLSVSNIPNVYLSDEDKTAIDHLVTLQEIVFSSMPYPEECTGGTQISMANLFFCICQKIRSFFFRLEDYHEVPKEDQTVMLRNGVGMSIYLHGAYNYDVRNQSWPASKIKDALRLPPVNLDTLKMFTVFPETYKTLMDFYNEYGDDLKDEVVLVLLCIITLFHDTENEFKARAFIQNISNRYICLLRNYLQFKNGRLKGDLQLTRLLNSLFSVKKITSYHRVVNISPPSVKSDQLISKGIQSLIDQLAAISLLLNQALVSDIPK…	567	X	23	95	4.0747e-28	106.877	X	206	355	9.0348e-07	49.1435	CDVCGDAAKSMHFGGMACDSCKAFFRRSVQSDSYNTFKCGASKSCPVVKDNRRICQYCRFQKCLSVGMEVKW	EVPKEDQTVMLRNGVGMSIYLHGAYNYDVRNQSWPASKIKDALRLPPVNLDTLKMFTVFPETYKTLMDFYNEYGDDLKDEVVLVLLCIITLFHDTENEFKARAFIQNISNRYICLLRNYLQFKNGRLKGDLQLTRLLNSLFSVKKITSY
Oratosquilla oratoria[Stomatopoda]	GGQQ01037775.1	MAR2	1e-133	GGGGGGGGGGGGGGGGGGGGGGGGGGGGGGGGGGGGGGGGGGGGGGGGGGGAAGGGAGTTTGAGAAACTCCATCATAAATCCAGTGCCACCCGCGCCGACATCTTCCGGTTCCCAAGCCGTGGCCACCACTCACGGTACCGCACGCCCCGTCGGTAACTTGCTTAAGTTACTCCGGTTGTGAACTGAAGGAGGAACGGAAACCTTTTTTCTGTCAGAGAAACCCAGCAGCACTGTACGGCAACTACGACGAGCTGATCTTTTGAGCAAGAGCATACCAGAGATAGGAGGGCACTCCCTTCTTCAGGGCTTCGATTTTGATGGTATCCGAGGTGTTGGAAATGCGCTTAAGGATGTCCTTCAGGGCCTCGACGTCCTTCTTCGCGTCGGGGGCGCTCTGG…	3492	MDLDTGARAEFHSGLISHHRKNGLAMTGSSPSYHSNLHSHSMIVVDGSSSASSEARVSPSTTAAAAEAVVVLRAKGRLGGKLHGLLPYHLVQQRTSDLSNASSPSGVSSSSPPPSSALRVPFPTTTSTPAMSPTRHQRSVLVNCDENSPPGAVDSAAATRTLQTMTSTAPAAADLSNYTHALNCVTKDRSFKGQHSVVTLNFQNSGAYSESKSNFANYSSDLGDMDPPSATPYDFENNGYDCSKEHRSDSGGGGGGGEGGGGGKVYSVTCSSGRSFGAETPAAAAQLKRVDLREEVMEVVPVEHASSSSSSSALRVKKHHGALTATSPAGANPGSAAASKSLAQTSKPLPKAPSATSPKAKAKRRCKKMKSSDPASTQKICGVCGDIAKSNHFGGPACD…	920	X	381	453	2.04752e-26	102.64	X	533	701	9.49462e-13	67.2479	CGVCGDIAKSNHFGGPACDSCKAFFRRSVQSSAWESFKCSAQKQCEMFRGNRKSCQYCRFKKCQDNGMEVGW	MCKRLGKFFFDIDSLEYINKDDVSLLMQTGIAMSLYIQGAHMFDPEGQIWPHDSCNENVKMPHVTVNTLRRMVGLPEAFNSVMNFYKKYEAIMKDEPVAVLFGIIAFFTADNPLLKHPEKVQAVQDEYIGLLCRYMRAKENEAYEKKLLGKLVYGLGDLRGILEFHSQ
Homarus americanus	GGPK01140130.1	MAR3	0	ATATATATATATATATATATACATATACATACATATATATATATATATATATACACACACATATATATATATATATATACTCTGTGGCTTTCAGTAATATACTTCACTTGCATGGCCACCAACATTCCACTAGGTTAATGCTCATTTCACATGGCCCCAATTACCTGAGTTTTACTATAAAGAAGTTTCAAGCAAGTTATTTGCATGGAGAGTTGTTGAGATGAAAGAACTTTATTCACAGAAATTTATATAATCCCCTTAGAGAGATGAATCATATTGTGGCAAATTTTTCAACTTACTATGGTCCATCCTCGTCAGCATTATATATTATAGAAGTATGTATGTGTCAACTTATTAGTATGTATGTGGGGCTGAGCTGAAATTTTACTATTCTAAATA…	3871	MIDGKTPPSLSPTVPSMGGQESSEIGVASGGGSVVSGSTGGGTAKMSVVPRNPPAAVPTSGDTPSRKPVRLCQVCGDIAKSLHFGGLSCDSCKAFFRRSVQNDAYKHFRCGGDQKCAISIASRKFCKYCRFAKCESIGMTKSWVMSEDERLQLMKTRLTKRMMYQQGSTGSVGGNGSGRSESGGGGGRGSSSGSYSPNECSKESSTYPSNSSTKNLSSRYQNSSSSSLTYHSPTQPADLGSTGSSPNSSPSTPVSGPLTPIQYGPIPPPSVHQNSEGNQRQHILTKQESPVRNLCRGIKRESDEEIIPVDRVFNPASQYLDAGEVEILTRVISNIKLVDQQLPYCSKPMEVMATYKRFAERLTRFLRQFPEFNSLSQQTQGLAIKKNITVIALVFASSF…	882	X	72	145	4.02048e-29	110.549	X	349	520	0.00010319	43.8773	CQVCGDIAKSLHFGGLSCDSCKAFFRRSVQNDAYKHFRCGGDQKCAISIASRKFCKYCRFAKCESIGMTKSWV	MEVMATYKRFAERLTRFLRQFPEFNSLSQQTQGLAIKKNITVIALVFASSFVNEETGSYHNVHSPTQPMITNMSMIQKSQSPEVFNKFKEILGSLRQFNVDSRMAYLLVLIIVLGYEGQEANREIYQSILQHYVFWKYGEASGKALFDGLMLSLQGLRRHSELFESMAIRQ
Cherax quadricarinatus	HACK01015941.1	MAR3	0	ATATATATATATATATATATATATATATATATATATATATATGATGGTCAAGTAAAAAATTGTCTAAATGCCCATGAGTTAAGGAGCAGCTCCCAGTGAGTTGCCATGTTCAGGCTCGTGGTAGTTTGACAAGCTGTTGTCTGACTCGTGAAGTGATGAGTGAGAAGGCGCTGGAGACGTTAGAAGAGAGGAGATCGGAGAGGTTAAACTCGACGTAAGACTTACACCAACCCCACTGCTGCCAGTGCTGCTGTTGCTCACACTCAGATTTTCCTCCTTGTATGGCAAAGGAGAGAAGAGCGCTTGAAACCCACTGTTATAGTGGTCACTTAGAGGGGCTGGACTATACGGTGGTTGAGGATATAAGGGTGGGTTCAGATATCCACTATCGTCTAGAGG…	3427	MIDGKSPPTLSPTVPTMGGQESGDIGVASGGGGSLVSGGTGGGTAKMSVVPRNPPAAVPTSGDTPSRKPVRLCQVCGDIAKSLHFGGLSCDSCKAFFRRSVQNDAYKHFRCGGDQKCAISIASRKFCKYCRFAKCESIGMTKSWVMSEDERLQLMKTRLTKRMMYQQGGTGNVAGSGSGGARSESGSGGSGGGGSGGGGGGRGSSSGSYSPNECSKDTSAYPNSSSSKNLSSRYQNSSSASLAYHSPTQPADLGSTGSSPNSSPSTPVSAPLTPIQYGPIPPPTTHHSSESVQRHHISPKQESPVRSLCRGIKRESEEEEVMPVDRVFNPASQYLDTNEVEILTRVISNIKLVDQQLPYNLNKPTEVMSTYKRFAERVTRFLRQFPEFTSLSQQTQGLA…	896	X	73	146	4.08561e-29	110.549	X	376	531	0.000110689	43.3655	CQVCGDIAKSLHFGGLSCDSCKAFFRRSVQNDAYKHFRCGGDQKCAISIASRKFCKYCRFAKCESIGMTKSWV	ERVTRFLRQFPEFTSLSQQTQGLAIKKNITVIALVFGSSFVNEETGSYHNLHSPTRPMVTNLDMIQKSQSPEVFNKFREILGSLRQFNIDSRMAYLLVLIIVLGCEGQESNRDIYKKILQHYTYWKFGDSSGKSLYEGLMSSLHGLRRHSELFES
Portunus trituberculatus	GFFJ01046807.1	MAR3	0	ACTAAACTACTGCTCATTGAACATGGCCCCAATTACCTGAGTTTTTCTGCAAAGAGATTCAAAGCAAGTCATGAATAGATAATTGCTAAGAGTTATAGAATGTTACTCTTAGCAATTAATTTCATCCCTTTAATACAAAGTAATCATGTGGCAAATTTTTCAACTTAAAATGGCCAGTCCTTGTTAGTTATATACTTTAGAAACATGTATGTGTTATAAACTTATTGGTATGTATGTGTGGCTGAGCTGAAATTTACTATTCTAAATATCCCAGCAGTGGTAAGCTCAGCATGTTTTACTGTATTGACTGGAAAATAGCTACACGTATAACAAGAAATCATCAGAAATATTAACACTTTTTGTATTCTTGATACCTGTTGAGTGAGGTAGAAGACAAGT…	3972	MIDGKTPPSLSPTVPSMGGQENSAIGVASGGSVVTSVGGGGTAKMSVGPRNPPTSVSGCGDTPSRKPVRLCQVCGDIAKSLHFGGLSCDSCKAFFRRSVQNDAYKHFRCGGDQKCAISIASRKFCKYCRFAKCENIGMTKSWVMSEEERLQLMKTRLTKRMMYQQGGNSSGGSGGGSSSSTSSSSGGGNRGEICGGGRGPSSGSFSPNECSKETSTYTNNTASKNLMSHSQNTHSSSLAYHRPSQPVDLGSTGSSPNSSPSTPISGPVTPIQYGPIPPPSHQTIESMDHHHISIKHESPTRTMCRGIKRESEEEIVPVERVFNPASPQYLDATEVEILTRVISNIKLVDQQLPYNTTKPMDVMSTYKRFAERLTRFLRQFAEFNSLPPQSQGLALKKNI…	889	X	71	144	7.55076e-29	109.779	X	361	531	3.36942e-05	45.4181	CQVCGDIAKSLHFGGLSCDSCKAFFRRSVQNDAYKHFRCGGDQKCAISIASRKFCKYCRFAKCENIGMTKSWV	DVMSTYKRFAERLTRFLRQFAEFNSLPPQSQGLALKKNITVIALVFASSFINEETGTYHNVHSPSQPMITSIDMIKKSQSPEVFTKFKEILGLLRQFNVDSRMAYLIVLIIVLGFEGQESNKEIYQTILEHYIYWKYGEASGKSLFDGLIHSLQEIRHHSELFESMAIRQ
Eriocheir sinensis	GGQO01007956.1	MAR3	0	GAAGGTTGGTCGCCCTGCCTCTGGACCTTCGTAACTATTAATTACAAAGGTTTTCTATCTGAGTGAAAAAAAGTGCAATAATATGTATGATAATTACATAATCATGTGTTCAACCGTACTCTCGGAAAGTTAGACAAGTGACGGAGCGAAAAGGAAATCCCACCACTAGGGTCGCTGCTATGTTGAGTTGGTGACCAGTGAGCCGGCCGGGACGATGGACACACTGGCCAGGCCACTGTAGTGCCGCCAGTCAACCAGTAAGCCACAGCCGCTCTGCTTGCCAGCCCAAGAGTGGGAGGGTATGCCGGCAGGAGGGTCCCGCCACGCATAGCAGCGCCCGCCGCAGTGAACGGATGCTTGGGACGGACCGTCAAGGAAACAGGAGACCTAAGTGTGTGT…	7397	MIDGKTPPSLSPTVPSMGGQENSAIGVASGGGSVMTSTGGTAKMSVVPRNPPSSVPGCGDTPSRKPVRLCQVCGDIAKSLHFGGLSCDSCKAFFRRSVQNDAYKHFRCGGDQKCAISIASRKFCKYCRFAKCENIGMTKSWVMSEDERLQLMKTRLTKRMMYQQGGSTNGGGGSGSGGSNPGGNRGDICGGGRGPSSGSFSPSECSKETSTYTNNTASKNLLSHNQNTHSSSLTYHRPSQPVELGSTGSSPNSSPSTPISGPVTPIQYGPIPPPSARQMETVQHQHISPKHESPTRNMCRGIKRESEEEIVPVDRVFNPASPQYLDATEVEILTRVISNIKLVDQQLPYETSKTMDVMASYKRFAERLTRFLRQFPEFNSLPPLSQGLAIKKNITVIAL…	885	X	70	143	7.51609e-29	109.779	X	356	526	0.000373817	42.3365	CQVCGDIAKSLHFGGLSCDSCKAFFRRSVQNDAYKHFRCGGDQKCAISIASRKFCKYCRFAKCENIGMTKSWV	DVMASYKRFAERLTRFLRQFPEFNSLPPLSQGLAIKKNITVIALVFASSFINEETGSYHNIHSPSQPMITNIDMIKKSQSPEVFTKFKEILGVLRQFSVDSRMAYLIVLIIVLGFESQESNKEIYQAILQHYIYWKYGEASGKSLFDGLIHSLQEIRRHSELFESMTIRQ
Carcinus maenas	GFYW01070096.1	MAR3	0	AGGGCATGCCGGCAGGAAGGTTGGTCGCCGTGCCTCTGGAGCTTCATAACATTTAATTACAAAGGTTATCTTTTTTAGTGAAAAAAAGTGCAATAATATGTATGATAATTATCTAATCATGTGTTAAATCGTACTTTCGGAAAGTTAGACAAGTGAAGGAAGATAAGGCATCGCTGCACACACGGGTTGCTGTTATGTTGACTTGGTGACCCGTGGACCGGCCGCAAGCATGGACACACTGGTCAGGCCGCTGTAGTGCCGCCAGCCGCTGTGCTCGCCTGCCGCCGGGAGTAGTGTGAGGGCATGCCGGCAGCAGCTTCCCTCCACACCTAGCAGAAGCAGTAGCCGCCTCAGTGAACGGATGTTTGAGACGGACCGCCAACAAGAACGAAGACATAA…	4587	MIDGKTPPSLSPTVPSMGGQENSAIGVASGGGSVVTSVGGGCTAKMSVGPRNPPTTVAGCGDTPSRKPVRLCQVCGDIAKSLHFGGLSCDSCKAFFRRSVQNDAYKHFRCGGDQKCAISIASRKFCKYCRFAKCENIGMTKSWVMSEEERLQLMKTRLTKRMMYQQGGNSSGGGGGSSSSSSSSSNSSSGGNRGEMCGGGRGPSSGSFSPNECSKETSTYTNNTASKSLLSHSQNTHSSSLAYHRPSQPVDLGSTGSSPNSSPSTPISGPVTPIQYGPIPPPSHQAIESMDHHHISPKHESPTRTMCRGIKRESEEEIVPVERVFNPASPQYLDATEVEILTRVISNIKLVDQQLPYNTGKPMDVMSTYKRFAERLTRFLRQFAEFNSLPPQSQGLALK…	891	X	72	145	7.56809e-29	109.779	X	364	534	6.70147e-06	47.3441	CQVCGDIAKSLHFGGLSCDSCKAFFRRSVQNDAYKHFRCGGDQKCAISIASRKFCKYCRFAKCENIGMTKSWV	DVMSTYKRFAERLTRFLRQFAEFNSLPPQSQGLALKKNITVIALVFASSFINEETGTYHNVHNPTQPMITSIDMIKKSQSPEVFSKFKEILGVLRQFNVDSRMAYLIVLIIVLGFEGQESNKEIYQTILEHYVYWKYGEASGKSLFDGLVHSLQEIRHHSELFESMAIRQ
Litopenaeus vannamei	GETD01035114.1	MAR3	0	CTTACATCAAAAAACAAATCTAATCTTATTCTTTTTTTTTAGAGCCATTATCTTATAATCATGGCTATACATGAGAAATGAAACCATCAAAAAATTAAACATGATTACAAATGAATAAAAAAAAGAAAATTTCAAAATAGATCCTTATGAATCTGTAATTGAGTTCTACCACTTAACCAGCTTCTTACATCCCCTGATCATACATTTTTTTGTGTGTCTCCATCACGAGTCCCTGTCACAGGAGAGATGGGCATCAATCACATTTCCTATGTATGTCTTCAGTGCCTGCTTCGGGAAGTGATAGAGGTTACCGCTTTTGGTATAGCATTCCACTTTTCCAACCAGCAAATGATCAGGCCACGTAAGCTGCAGACACGACTTAAAAAGTTTATTGTCCTA…	7137	MSAVARNTASSMPSSGDTPSRKPVRLCQVCGDIAKSLHFGGLSCDSCKAFFRRSVQNDAYKHFRCGGDQKCAISIASRKFCKYCRFAKCESIGMTKSWVMSEDERLQLMKTRLTKRMMYQQGGSTGGSGGGGSVGGAGGGGRACSTASSGVMKDASSPYHTNSSSKTQVSRYQHNTNPSPTYHPPTRQVDLGSSGSSPNSSPPTPVSGPLTPIQYGPIPPKVMQQGGTKEESPDRVIGRGIKRESDDEEMRVERVFNPASQYLNESEVDMLTRVISNIKLVDQQLPYTKNAPADVMSIYKRFAERLTRFLRQFPEFNNLTPMVQGMAIKKNITVIALVFASSFINEETGSYNNIHSPAQPMVTNMNMIQKAMSPEVFSKFREILGSLRQYNVDSRMAYL…	837	X	27	100	3.81044e-29	110.549	C	305	426	0.000296728	41.9674	CQVCGDIAKSLHFGGLSCDSCKAFFRRSVQNDAYKHFRCGGDQKCAISIASRKFCKYCRFAKCESIGMTKSWV	RLTRFLRQFPEFNNLTPMVQGMAIKKNITVIALVFASSFINEETGSYNNIHSPAQPMVTNMNMIQKAMSPEVFSKFREILGSLRQYNVDSRMAYLLVLIIVFNCDGQDSTRENFQRILQQY
Meganyctiphanes norvegica	GETT01203350.1	MAR3	0	GTAGAGAATTAGCTTCTATTTTGAGGTAATTTTTCATAATTGACTTAAAATGAAATATAGTATAAAAAACTAAGGATATGGACCCATAGAATTTCCATGAGCAGAATCTGAATAGCATGTCATACTGCTATCTGAATTGGAATCAGAACGATGTCCAGGGCCAGGTGGTGTTAAGGTTAATGGTCGCCTCTCTTCTTTATAGTGGCTACTTGGGGAAGGGTATAAAGTCTGGTATGTTGGAGTGTACTGGTCAGGGTGTGGGGCAGGGCTGTAGGGAGTGTGGGAGTAGTTAGTAGGAGCAAGGTAGTCAACTTCACCACCACTGGGAGAACTTGCTTGACTTGAAAATCTTTCAGCATCTCTGGTATTGTTCATGTATGAGTCATGCATGTATGGAGT…	2943	MIDGKCQPSLSPAVPTQGGMEESDSSSGALVRNTGDGGSSMSGNAGPPMGARGMGMAHGAGMPMVPRGPGPPMVPLSQHGESSSRKPVRLCQVCGDIAKSLHFGGLSCDSCKAFFRRSVQNDAYKHFRCGGDQKCSISIASRKFCKYCRFAKCEAIGMTKSWVMSEDERLQLMKTRLTKRMMYQHGGSSSSGSSVSPYPPGGPREAAPYPTMNASHKGSQHHYRHSPPPNYQPPTHSMDLGSSGSSPNSSPPTPCSGPLTPIRYGPIPPTAFANANSGYIPQGSPKELSPLHAHGVVEIKEEVEMKVEEVFNPASQYLSNKEMETLTHVISNIKLVDQLLPYPREPQPQDVMGTYKRFAERLTRFLRTFDEFKSLSPMSQGNAIKKNITLIAFVFASSF…	883	X	91	164	2.64996e-29	110.934	X	361	508	0.00121277	40.4266	CQVCGDIAKSLHFGGLSCDSCKAFFRRSVQNDAYKHFRCGGDQKCSISIASRKFCKYCRFAKCEAIGMTKSWV	RLTRFLRTFDEFKSLSPMSQGNAIKKNITLIAFVFASSFVNEKDGTYNNIHCPQRPMITNLDMIQRAMSPEVFVKFKEILGTMRQFQVDSRMAYILVLIIVFGTEGLETSRDNFKQILRQYIAWKTGECTGSKLYDGLISTLEDLRK
Procambarus clarkii	GBEV01032920.1	HR97	0	GCTGGTGCTGTTGTTGTTGCTGCTGCTGCTGCTGCAGTTGTTGCTGCTGCTGCTGTTGTTGCTGCTGCTGCTGTTGTTGATGCAGTTGTTGCTGCAGTTGTTGTTGCTGCAGTTGCTGATGTTGCTGAAGTTGTTGTTGTTGTTGCTGCAGTTGCTGCTGTTGCTGCTGATGTTGCTGAAGTTGTTGTTGGTGTAGTTGCTGTTGCTGTCGTTGTTGTTGCTGCTGATGTTGCTGCTGCTGTTGATGTTGTTGTTGCTGATGTTGCTGGTGTTCGTACATTGTACGCCCGTCAGGGAAAAGATTGCCCAGACCAAAGTTGGGAGAGCTTAGGACGTTCATAATTGACTTTTGGAACTGTTGCATTATTAGCCGCTGGAAGGTCGGGTTATTCGCTAACT…	2024	MKVEKKMSCDESQQTKDLPEGEVKDLQQQETSATTTTSSSGISVAVGTDDFHSDEGSISDSDSQAAPGQPSNSRASSDAEQGASRSSRTCRVCGDKAKSMHFGGLSCDSCKAFFRRAVHHDAFVNFSCPYDGNCVINIASRKCCQYCRYKKCTSIGMERSWVMSEEDRAQMMKHRAEKKAKMADDTGRSRSLKDGKRELLPFEPDQDTMLEHMTATERDEVERAVLNYRQAYTEVPYRPNLKECNIGRPSVQIINMFTTIVRRFAYFARLFPEFCDLPPQDQENLLRSGILEMSLIRGVQSFDTENNRWPNTSHQLYKDAPTLRVEDMKKLVSCELYEMHMKFIHSLKDLNVDEPVMMLLLLIVLFTSDRPGLVAAPTIQTRQDHYLQLLRQYLGWRYG…	673	X	88	181	6.28635e-32	118.702	X	252	426	1.033e-34	129.65	RTCRVCGDKAKSMHFGGLSCDSCKAFFRRAVHHDAFVNFSCPYDGNCVINIASRKCCQYCRYKKCTSIGMERSWVMSEEDRAQMMKHRAEKKA	QIINMFTTIVRRFAYFARLFPEFCDLPPQDQENLLRSGILEMSLIRGVQSFDTENNRWPNTSHQLYKDAPTLRVEDMKKLVSCELYEMHMKFIHSLKDLNVDEPVMMLLLLIVLFTSDRPGLVAAPTIQTRQDHYLQLLRQYLGWRYGPHNAPILYPRLLVKLTDLRELNDQHT
Palaemon varians palvar	GFPG01002372.1	HR97	0	GAAAAATATGAGCGGGACTTGCCCAGGTCAGGTCCTGCATCCGCAAGCATCGCCGTCAGCACAGAGGACCTCCTAGACAGTCAGTCAGAAGCCTCTGTTGAAGACGAGTCCAGCGGCCAACCATCAACAACTACCGACAGACCACAGCAAGAGAGTGAGAACAGAGATGGGAACGTTAAAGGCTCTCCTCGCATCTGTGGCGTGTGTGGAGACAAAGCCAAAAGCATGCATTTTGGAGGTCTGTCATGTGATTCCTGTAAGGCTTTCTTCCGTCGAGCTGTTCACAACGATGCTTACGTCAATTTCATCTGTCCCTACGATGGGAATTGCGTCATCAATGTTGTCTCCAGAAAATGCTGTCAGTTTTGCAGGTACAAAAGATGCACATCAATTGGCATG…	4359	MHFGGLSCDSCKAFFRRAVHNDAYVNFICPYDGNCVINVVSRKCCQFCRYKRCTSIGMERAWVMSEEDRAQMMKQREERKSKKVTPEDKKNLIKTSKREIQPYEPDMGAMLDYMTVKERDEVERAVLNYRRAYSEVPYRNDLKEHNVGRPSVQIINMFTTVVRRFAYFARFFPEFCNLPAQDQGCLLRGGILEMSLIRGVQSYDTENNRWPNTSHQMYKDAPILRIEDMKKLVSGELYEMHIKFIHSMKELNVDEPVMMLLMLIVLFSSERPGLVAAPAIQAHQERYLHLLRIYMEWRYGKHNASILYPKLLYKLTDLRELNDQHTEYNLKLAKQEVAEIQMQLGRLNLNPYTEWPNIMQIQQNFTAGMTSPLATLPLSDELLTQQTNSSDKSNSAAMQ…	993	X	3	83	2.00336e-26	103.679	X	153	327	1.63617e-39	144.288	FGGLSCDSCKAFFRRAVHNDAYVNFICPYDGNCVINVVSRKCCQFCRYKRCTSIGMERAWVMSEEDRAQMMKQREERKSK	QIINMFTTVVRRFAYFARFFPEFCNLPAQDQGCLLRGGILEMSLIRGVQSYDTENNRWPNTSHQMYKDAPILRIEDMKKLVSGELYEMHIKFIHSMKELNVDEPVMMLLMLIVLFSSERPGLVAAPAIQAHQERYLHLLRIYMEWRYGKHNASILYPKLLYKLTDLRELNDQHT
Litopenaeus vannamei	GGKO01007837.1	HR97	0	AGTGAACGGGCAGACTCGCGCGGGGTCACCACATGCGGTCATCGCGGACGCACCACTCTCCTCCTAGCCAGCGAAGCCACCGTCGCCGCCGCCGCTGACGCACTGTTGCTCAGAGTGGAATCAGTCAAAGCAGTATGAGCAGTCAGGACAGCCAGGACGCCCAGGAGAGCTCCCAGCAGGAGGAGGCGCAGCAGGAGAAGCAGAATGAGCCTTCCACGACGAGTGTGAGCATCGCCGTCGGCACCGAAGATCTCAACCCTGCGACCACGACTTCGGCGCCGCAGCCAGAGCCAACAGCCTCCACATCCCGAGGCACCGGAGATTCGGAGTCTGACGCCAGCAAAGGACCGAAGACATGTGGCGTCTGCGGAGACAAGGCCAAGAGCATGCACTTCGGAG…	1623	MSSQDSQDAQESSQQEEAQQEKQNEPSTTSVSIAVGTEDLNPATTTSAPQPEPTASTSRGTGDSESDASKGPKTCGVCGDKAKSMHFGGLSCDSCKAFFRRAVHNDAFANFTCPYDGNCVINIASRKCCQYCRYKKCTSIGMERAWVMSEEDRAQLMKQRAERRAKQGEDSKKGLKEGKRELLPYEPDMATMLNYMTEQERDEVEQAVRNYQLAYHDVPYKNDLKQFNVGRPSVQIINMFTTVVRRFAYFARLFPDFCELPSQDQGSLLRGGILEMSLIRGVQSFDTDNNRWPNTKEQIYKDAPTLRVEDMKKLVSCELYDMHMKFIFSMKDLNVDEPVMMMLLLIVLFTSDRPGLQETARIQARQDHYLQLIRKYMNWRYGPHNATIMYPRLLIKLTD…	496	X	73	166	1.26319e-33	122.169	X	235	409	8.25189e-43	149.681	KTCGVCGDKAKSMHFGGLSCDSCKAFFRRAVHNDAFANFTCPYDGNCVINIASRKCCQYCRYKKCTSIGMERAWVMSEEDRAQLMKQRAERRA	QIINMFTTVVRRFAYFARLFPDFCELPSQDQGSLLRGGILEMSLIRGVQSFDTDNNRWPNTKEQIYKDAPTLRVEDMKKLVSCELYDMHMKFIFSMKDLNVDEPVMMMLLLIVLFTSDRPGLQETARIQARQDHYLQLIRKYMNWRYGPHNATIMYPRLLIKLTDLRELNDQHN
Macrobrachium nipponense	GCVG01048336.1	HR97	2e-146	ATATGCATCTCGTAAAGTTCTCCGCTGACCAGTTTCTTCATGTCTTCGATGCGCAATATGGGAGCGTCTTTGTACATCTGATGGTTGGTGTTTGGCCAGCGGTTATTTTCCGTGTCGTAGGATTGGACACCCCGGATGAGGGACATCTCCAGGATTGCACCTCGTAGGAGGCAGCCTTGGTCCTGTGCAGGAAGGCTACAGAATTCGGGGAAGAGCCGAGCGAAGTATGCGAACCGTCGCACCACAGTGGTGAACATGTTAATGATCTGAACGCTAGGCCGACCTACATTGTGCTCCTTCAGGTCGTTTCTGTAGGGAATCTCGTTGTACGCTCGTCGGTAATTCAGGACAGCTCGTTCGACCTCGTCTCGTTCCTTGGCTGTCATGTAATCCAACATG…	1155	MEDSVPSPPRVTSTQSDGEEKREEESEHKLPRPPPSTSASSVSVAVSTEDLNCEVETSVEEESSDQPSTASSKTQQENENREGSAGNAKGPRICGVCGDKAKSMHFGGLSCDSCKAFFRRAVHNDAYVNFTCPYDGNCVINVVSRKCCQFCRYKKCTSIGMERAWVMSEEGRAQMMKQREERKAKQAAPEDRKNLIKTSKRELQPYEPDMGAMLDYMTAKERDEVERAVLNYRRAYNEIPYRNDLKEHNVGRPSVQIINMFTTVVRRFAYFARLFPEFCSLPAQDQGCLLRGAILEMSLIRGVQSYDTENNRWPNTNHQMYKDAPILRIEDMKKLVSGELYEMH	344	X	92	187	6.1317e-31	112.154	C	256	344	8.75438e-14	68.4035	RICGVCGDKAKSMHFGGLSCDSCKAFFRRAVHNDAYVNFTCPYDGNCVINVVSRKCCQFCRYKKCTSIGMERAWVMSEEGRAQMMKQREERKAKQ	QIINMFTTVVRRFAYFARLFPEFCSLPAQDQGCLLRGAILEMSLIRGVQSYDTENNRWPNTNHQMYKDAPILRIEDMKKLVSGELYEM
Triops newberryi	GEHY01012285.1	HR97	4e-121	AACGAATTATTACAGAAATTCAGAAACCAACAGCTAGTAGTAGAAATATGAGCACGGTCTCGTAATACTCTTTTTCGTCGGTTTCGTGGAGTCAACTGAGAAAAAAAAAATGCGTTTTCGGATCAGAAAAGTTGCATCTTTGCATTCACGCGGGTTTTTTCTTTATTTAAGACTAGACCATTTATAATTCGCAAAAAAATGTCCCCCTAATAGTACGTGTAGTACATCACTTCAAAAGATTTTCTAAATGTTTGCATGTTAAGCGTAAACACTGTAACGGATTCCGAGCTTCTTGATTTTTGAACATAAGTAAATCTATAACAACGTCAGAACTGCACAACAAAAATATCTTTCTTCTCTCTTTAATAATTCACAAAACTTTCGCACCCCATCACCCCA…	4945	MARRMMNSPLERPPSTPVSAVGPPFQRWRSPPPDGSYDEFGSNIPAPGFVPGQQTPTPGLFGSSTPSPCHLPPLRTPTPTSGASYGFQHSLAGPPGLFLDDSSHSSMSSHTAVSPTPSQGRNGSSNAGNFGGGSLGGKSCGVCGDRAKSFHFGGLCCDSCKAFFRRSVQNDAYKNFHCSYEGRCVINMSTRKSCQYCRLQRCFAIGMEKGWIMTEQERMLMMKQRAEKKRKQEEEQEMKRLQQMQQQEQIPSQFSPTGVSTLQQPTLEIPYEPDLSRMLEFLDQSEVDQIETLVKNYTISYVEVPYEAGLKGIDIQRSGVQIINMFTTLIRRFACYATMLSDFQALPKADQTALLCGATLEMCLLRGALAFDPRNHRWPNSAMEMYRNAPTLHIMDVKK…	867	X	138	240	4.20931e-35	128.332	X	321	497	7.47082e-26	104.612	KSCGVCGDRAKSFHFGGLCCDSCKAFFRRSVQNDAYKNFHCSYEGRCVINMSTRKSCQYCRLQRCFAIGMEKGWIMTEQERMLMMKQRAEKKRKQEEEQEMK	QIINMFTTLIRRFACYATMLSDFQALPKADQTALLCGATLEMCLLRGALAFDPRNHRWPNSAMEMYRNAPTLHIMDVKKLVSNDLFDKHMKFIGDIQKLQPDEPTIMLLLMIVLYTPERVQLQPQVAENVQRQQDHYSVLLRRYMNWRYGPHRAKTMYSHLLTKLCDLRELSDTHN
Oratosquilla oratoria[Stomatopoda]	GGQQ01109838.1	HR97	6e-177	TGTTGTTGCTCTTCCCCCTGTTGTCCATTGTTTTGTCGATGCTGATGTTTCAAGCAAGTATGGTCAGTGTTCAGAGGATAAACCTGTCGTTGCCTTTGCTGCAGTTTTTGCTGCTGCTGGTGTTGTAGTTGGTTCCCTTTCGTCTTCTCGTGCGTTTCTCCATTCTCCTGTAGATCCGTAGAGCATAATTCAGATACAGAATATCCTTCCATTGTGTTGGGCCATTCAGTGTAAGAATTCAGTTCCAACTGCCCGAGCTGCATTTGGATCTCCTGAACCTCTTGCTTTGCCAGTCTCAGGTTATATTCATTATGCTGATCATTGAGTTCTCTCAAATCTGTGAGCTTGAGAAGGAGTTTAGGGTAGAGGATGGATGCGCTGCCTGGACCGTACCGCCAT…	1358	MVKSWVMSDEERSALARQRSVGRRDRKDARNPKHKDYKRKVAEYVPEVANMLNYMTKQERDEIERTVLNYSRAYQDVPYPSALRQYNNGRPSVQTIIMFTTMVRRFAYYARLFPEFCQLSSHDQGILLRSGILEMSLIRGVQSFDVENHRWPDNKHLMYKEAPILRVEDMRKLVSNELYDMHIKFILSMKELKPDEPVMMLLLLIAFYASDRPGLEASDLVQSYQERYLSHLRKYLEWRYGPGSASILYPKLLLKLTDLRELNDQHNEYNLRLAKQEVQEIQMQLGQLELNSYTEWPNTMEGYSVSELCSTDLQENGETHEKTKGNQLQHQQQQKLQQRQRQVYPLNTDHTCLKHQHRQNNGQQGEEQQ	369	-	-	-	-	-	X	98	268	2.2313e-33	121.946	-	MFTTMVRRFAYYARLFPEFCQLSSHDQGILLRSGILEMSLIRGVQSFDVENHRWPDNKHLMYKEAPILRVEDMRKLVSNELYDMHIKFILSMKELKPDEPVMMLLLLIAFYASDRPGLEASDLVQSYQERYLSHLRKYLEWRYGPGSASILYPKLLLKLTDLRELNDQHN

## Sheet: Ancestral
Species	Accession	Annotation	Protein	AA	DBD	Start	Stop	E-Value	Bitscore	LBD	Start	Stop	E-Value	Bitscore	DBD	LBD
Lepas anatifera	GGJM01116142.1	VDR-like	MYHPGGHQPEYVLEGRLYPPMLMPGRQHEVVPAKICGACGDRAKSLHFGGMACDSCKAFFRRSVQNEAYKHFRCAYEHPCVITISSRKSCQACRFRKCEQIGMEKTWVMTEEERTQQLKIRQEKRRQKQEEEERRCRAQEFRLKPHVAQLSERHLHLSGEDISEIENLVETFYDEYQQHPVPDSANRPRSSSRVVDAFIVSVSRITSYVSSLEKFRSLPETDQKILLKHGVLSMVILRGVMTYDEKQNSFLLKAAPKEDGVPTVGVGELKGLLSADLYDNHRKFLRQIKNMHLDEKSLMLLQLVVLYSPDWIGLSDPNAVSSRQEHYANLLRRYMNWWHGEENTRVLYPRMLHRLTDLRCLTEAHNKSTIKFPDPDIGKVVEKFKKIDLNPYPACPEFL…	456	X	36	109	4.59522e-33	119.409	X	192	367	6.69301e-32	119.635	CGACGDRAKSLHFGGMACDSCKAFFRRSVQNEAYKHFRCAYEHPCVITISSRKSCQACRFRKCEQIGMEKTWV	SRVVDAFIVSVSRITSYVSSLEKFRSLPETDQKILLKHGVLSMVILRGVMTYDEKQNSFLLKAAPKEDGVPTVGVGELKGLLSADLYDNHRKFLRQIKNMHLDEKSLMLLQLVVLYSPDWIGLSDPNAVSSRQEHYANLLRRYMNWWHGEENTRVLYPRMLHRLTDLRCLTEAHN
Lepas anatifera	GGJM01116139.1	VDR-like	MTKRKYHMYPGGHQSDYMLDGRLYPAMLMHGRHDQAPPKICGVCGDRAKSLHFGGMACDSCKAFFRRSVQNEAYKHFRCAYESSCPIDMSTRKSCQSCRFTKCEEIGMEKTWVMTEEERAQQVKIRLEKKRQKQEDEERRRQAQEHRLKPFVAQLSDRHLYLSAEDIGEIDHLVRTFYEMYQSFPVPSVVNIPPQQCPSSRVVDLFVTSVSRLVAYVFRLPRFKRLEQGDQKILLKDGVLAMVILRGAMCYEEGQSSFSMKAKPKDDSAPKVDVCEIKPICSQDLFDSHYKFLRTIKNMNLDEPTLMLLQMVVLYSSDRMGLSDTAAVSSTQEFYTDLVRRYMNWWYGEENARLLYPRMLHRLADLRTLTEAHNMKTVRLTDWDLGKMSDEFKKMGLNP…	539	X	39	141	4.42745e-33	121.013	X	200	376	7.99426e-30	115.013	KICGVCGDRAKSLHFGGMACDSCKAFFRRSVQNEAYKHFRCAYESSCPIDMSTRKSCQSCRFTKCEEIGMEKTWVMTEEERAQQVKIRLEKKRQKQEDEERR	SRVVDLFVTSVSRLVAYVFRLPRFKRLEQGDQKILLKDGVLAMVILRGAMCYEEGQSSFSMKAKPKDDSAPKVDVCEIKPICSQDLFDSHYKFLRTIKNMNLDEPTLMLLQMVVLYSSDRMGLSDTAAVSSTQEFYTDLVRRYMNWWYGEENARLLYPRMLHRLADLRTLTEAHNM
Lepas anatifera	GGJM01156522.1	VDR-like	MPRVAGGKSNVPKLCGVCGEHAKSHHFGGLACDSCKAFFRRSVQSEAHRQFKCSYQGNCTITITSRKCCQNCRFQKCLTIGMEKKWVMSEEERVHQDKMRKERKRQRIAEEEEKKKQRLETLSSPPAEPAPAARNRSQYMTDEEIQEIDLLVDRFYQSYVTTPLDPAPPDGPPVPTRVVGVFVNAVSRLVTYIATLPRFRELPPTDQKLLLKNGVLSMLILRGTMVYDSSNSLFNVQGTGSKVGLSDLRTVMTPALHEEHQKFVRRIQDMHLNGTTLMLLQMVVLFSSESAGLTDPEAISKTQVRAQHGVGIGPRWS	317	X	13	115	5.34431e-33	117.161	C	176	303	1.52671e-18	81.115	KLCGVCGEHAKSHHFGGLACDSCKAFFRRSVQSEAHRQFKCSYQGNCTITITSRKCCQNCRFQKCLTIGMEKKWVMSEEERVHQDKMRKERKRQRIAEEEEK	TRVVGVFVNAVSRLVTYIATLPRFRELPPTDQKLLLKNGVLSMLILRGTMVYDSSNSLFNVQGTGSKVGLSDLRTVMTPALHEEHQKFVRRIQDMHLNGTTLMLLQMVVLFSSESAGLTDPEAISKT
Limulus polyphemus	XP_022235203.1	VDR-like	MSLPPNGSSSSSTGLPAEEASRSFSKHQKVCGVCGDRAKSYHFGGISCDSCKAFFRRSVQNEGYKNFHCPYEGKCDITISSRKCCQYCRFQKCLAIGMEKGWVMTEEERLHLLRSRMEKRQRQGTTESDKPRRKTSVSDYDPDINEMGKFLTENDVQDIESLITMYEVSYQAVGFSEKLTIQSSERSRTEIIDMFFTVIKQFAHFAQNLEGFSVIPHSDQQVLLRSGVMEMCFLRGAYVFDERNGCWPDRRKTLYRDSPPLRAEDIKKLVSPTLFEKHMKFVIGIKELDPDEPTIMLLLVTILLSPDRSNLENVDLVTKQQEKYYILLKKYMLWRYGPNHTAALYPKLFLKLPDLRELNDAHTDYHLKLDKDEMEEIQQRLSSLRLDSSSDSSSAPELY…	455	X	31	104	3.09402e-36	127.883	X	189	364	2.09365e-33	123.487	CGVCGDRAKSYHFGGISCDSCKAFFRRSVQNEGYKNFHCPYEGKCDITISSRKCCQYCRFQKCLAIGMEKGWV	TEIIDMFFTVIKQFAHFAQNLEGFSVIPHSDQQVLLRSGVMEMCFLRGAYVFDERNGCWPDRRKTLYRDSPPLRAEDIKKLVSPTLFEKHMKFVIGIKELDPDEPTIMLLLVTILLSPDRSNLENVDLVTKQQEKYYILLKKYMLWRYGPNHTAALYPKLFLKLPDLRELNDAHT
Oreochromis niloticus	AHI50297.1	PPAR	MAGDHYSPPSPLGDSLLGSPLCGDLMEDLRDISQSIGGDALGFDFPEYQSTGSGSNSSVALETLTPASSPSSGVCGAAAGQDESGSTLNLECRVCSDKASGFHYGVHACEGCKGFFRRTIRLKLEYDKCERNCKIQKKNRNKCQYCRFHKCLSVGMSHNAIRFGRMPQAEKLKLKEESKMVEKEVESPLMSDHKFLVRQIHDAYMKNFNMNKAKARLILTGKTSKPPFIIHDMETFQLAERTLAVHMINSDYPESDSVLGQVSPAASCGELRQREAEARLFHCCQSTSVETVTELTEFAKAMPGFQSLDLNDQVTLLKYGVYEALFTLLASCMNKDGLLVARGGGFITREFLKSLRRPFSDMMEPKFQFATRFNSLELDDSDLALFVAAIICCGDRPGL…	475	X	91	174	1.22e-174	179.95	X	191	474	1.09e-124	363.27	ECRVCSDKASGFHYGVHACEGCKGFFRRTIRLKLEYDKCERNCKIQKKNRNKCQYCRFHKCLSVGMSHNAIRFGRMPQAEKLK	SDHKFLVRQIHDAYMKNFNMNKAKARLILTGKTSKPPFIIHDMETFQLAERTLAVHMINSDYPESDSVLGQVSPAASCGELRQREAEARLFHCCQSTSVETVTELTEFAKAMPGFQSLDLNDQVTLLKYGVYEALFTLLASCMNKDGLLVARGGGFITREFLKSLRRPFSDMMEPKFQFATRFNSLELDDSDLALFVAAIICCGDRPGLVDVPLVEQLQESIVQALRLHLLANHPDDTFLFPRLLQKLADLRELVTEHAQLVQEIKTTEDTSLHPLLQEIYRD
Salmo salar	XP_014047866.1	TR	MEPISNVEDPNSSEGDEKRWPDGPKRKRKNSTCSVKSMSALSLSVQGYIPSYLEKDEPCVVCGDKATGYHYRCITCEGCKGFFRRTIQKNLHPAYSCKYDGCCIIDKITRNQCQLCRFRKCIAVGMAMDLVLDDSKRVAKRRLIEENREKRKKDEIVKTLQTRPEPDSSEWELIRHVTEAHRHTNAQGSHWKQKRKFLPEDIGQSPGAPTPDGDKVDLEAFSEFTKIITPAITRVVDFAKKLPMFSELPCEDQIILLKGCCMEIMSLRAAVRYDPESETLTLSGEMAVKREQLKNGGLGVVSDAIFDLGKSLAQFNLDDSEVALLQAVLLMSSDRSGLTSVDKIEKCQETYLLAFEHYINHRKHNIPHFWPKLLMKVTDLRMIGACHASRFLHMKVECP…	416	X	58	144	1.65722e-57	183.001	X	168	410	4.21739e-173	483.162	PCVVCGDKATGYHYRCITCEGCKGFFRRTIQKNLHPAYSCKYDGCCIIDKITRNQCQLCRFRKCIAVGMAMDLVLDDSKRVAKRRL	SSEWELIRHVTEAHRHTNAQGSHWKQKRKFLPEDIGQSPGAPTPDGDKVDLEAFSEFTKIITPAITRVVDFAKKLPMFSELPCEDQIILLKGCCMEIMSLRAAVRYDPESETLTLSGEMAVKREQLKNGGLGVVSDAIFDLGKSLAQFNLDDSEVALLQAVLLMSSDRSGLTSVDKIEKCQETYLLAFEHYINHRKHNIPHFWPKLLMKVTDLRMIGACHASRFLHMKVECPNELFPPLFLE

## Sheet: Predicted domains
Gene	Species	Source	ID / Accession	Domain	Start	Stop	E-value	Bitscore	Truncation	Accession
MAR1	Gecarcinus lateralis	Local	contig8349	NR_DBD_VDR_like	58	131	3.91865e-34	124.416	-	cd07156
MAR1	Gecarcinus lateralis	Local	contig8349	NR_LBD	209	370	1.0459e-17	81.115	-	cl11397
MAR1	Gecarcinus lateralis	Local	contig8349	AccB	655	722	0.000105812	44.8301	NC	cl27427
MAR1	Panulirus ornatus	Local	Cluster-70816.123251	NR_DBD_VDR_like	65	138	6.31268e-35	126.727	-	cd07156
MAR1	Panulirus ornatus	Local	Cluster-70816.123251	NR_LBD	230	382	7.26014e-17	78.8038	-	cl11397
MAR1	Panulirus ornatus	Local	Cluster-70816.123251	SSDP	559	700	8.96969e-07	51.156	C	cl25799
MAR1	Procambarus clarkii	TSA	GBEV01026595.1	NR_DBD_VDR_like	66	139	9.26282e-34	123.646	-	cd07156
MAR1	Procambarus clarkii	TSA	GBEV01026595.1	NR_LBD	218	384	2.86242e-15	74.1814	-	cl11397
MAR1	Procambarus clarkii	TSA	GBEV01026595.1	PLN03209	603	701	0.00051059	43.3763	NC	cl25752
MAR1	Homarus americanus	TSA	GFUC01002162.1	NR_DBD_like	65	160	1.86067e-34	126.406	-	cl02596
MAR1	Homarus americanus	TSA	GFUC01002162.1	NR_LBD	220	386	1.36968e-17	80.7298	-	cl11397
MAR1	Cherax quadricarinatus	TSA	HACK01008908.1	NR_DBD_like	75	170	9.90626e-35	127.176	-	cl02596
MAR1	Cherax quadricarinatus	TSA	HACK01008908.1	NR_LBD	228	389	7.63616e-17	78.8038	-	cl11397
MAR1	Cherax quadricarinatus	TSA	HACK01008908.1	Atrophin-1	562	690	0.000228141	44.7036	NC	cl26464
MAR1	Litopenaeus vannamei	TSA	GETZ01048061.1	NR_DBD_VDR_like	66	139	3.80733e-33	121.72	-	cd07156
MAR1	Litopenaeus vannamei	TSA	GETZ01048061.1	NR_LBD	217	378	3.44585e-17	79.5742	-	cl11397
MAR1	Penaeus monodon	TSA	GEME01076179.1	NR_DBD_like	2	64	1.21413e-26	103.23	-	cl02596
MAR1	Penaeus monodon	TSA	GEME01076179.1	NR_LBD	142	303	9.53194e-17	78.4186	-	cl11397
MAR1	Eriocheir sinensis	TSA	GFBK01010337.1	NR_DBD_like	2	64	6.25884e-28	106.697	-	cl02596
MAR1	Eriocheir sinensis	TSA	GFBK01010337.1	NR_LBD	142	303	2.38257e-17	79.9594	-	cl11397
MAR1	Eriocheir sinensis	TSA	GFBK01010337.1	Amelogenin	542	627	0.00646904	37.8469	NC	cl25716
MAR1	Cancer borealis	TSA	GEFB01000521.1	NR_DBD_VDR_like	62	135	4.33396e-34	124.416	-	cd07156
MAR1	Cancer borealis	TSA	GEFB01000521.1	NR_LBD	213	374	1.46837e-17	80.7298	-	cl11397
MAR1	Cancer borealis	TSA	GEFB01000521.1	AccB	677	744	3.32442e-05	46.3709	NC	cl27427
MAR1	Farfantepenaeus aztecus	TSA	GEUA01032291.1	NR_DBD_like	66	139	4.96993e-33	121.335	-	cl02596
MAR1	Farfantepenaeus aztecus	TSA	GEUA01032291.1	NR_LBD	217	378	2.44454e-17	79.9594	-	cl11397
MAR1	Macrobrachium nipponense	TSA	GCVG01013358.1	NR_DBD_VDR_like	65	138	1.75183e-33	122.875	-	cd07156
MAR1	Macrobrachium nipponense	TSA	GCVG01013358.1	NR_LBD	230	379	2.19177e-15	74.5666	-	cl11397
MAR1	Macrobrachium nipponense	TSA	GCVG01013358.1	Med12-PQL	588	729	0.00677221	38.6559	C	cl25891
MAR1	Palaemon varians palvar	TSA	GFPG01002279.1	NR_DBD_VDR_like	64	137	8.73938e-34	123.646	-	cd07156
MAR1	Palaemon varians palvar	TSA	GFPG01002279.1	NR_LBD	229	378	1.65172e-17	80.7298	-	cl11397
MAR1	Palaemon varians palvar	TSA	GFPG01002279.1	Atrophin-1	613	716	0.00719291	39.9217	N	cl26464
MAR1	Caridina multidentata	TSA	IABX01134598.1	NR_DBD_VDR_like	65	138	2.65471e-34	125.187	-	cd07156
MAR1	Caridina multidentata	TSA	IABX01134598.1	NR_LBD	230	382	1.14395e-15	75.337	-	cl11397
MAR1	Caridina multidentata	TSA	IABX01134598.1	SOBP	581	709	0.00145963	41.2996	N	cl25880
MAR2-A	Gecarcinus lateralis	Local	contig13597	NR_LBD	87	254	1.14859e-15	74.5666	-	cl11397
MAR2-B	Gecarcinus lateralis	Local	contig29197	NR_DBD_like	207	268	1.20595e-23	90.6988	-	cl02596
MAR2-A	Panulirus ornatus	Local	Cluster-70816.111494	NR_DBD_like	205	278	3.14892e-26	102.075	-	cl02596
MAR2-A	Panulirus ornatus	Local	Cluster-70816.111494	NR_LBD	358	525	7.89685e-24	98.8342	-	cl11397
MAR2-B	Panulirus ornatus	Local	Cluster-70816.120425	NR_DBD_like	214	287	1.99341e-27	105.541	-	cl02596
MAR2-B	Panulirus ornatus	Local	Cluster-70816.120425	NR_LBD	367	534	2.19837e-19	86.1226	-	cl11397
MAR2	Jasus edwardsii	TSA	GGHM01069853.1	NR_DBD_like	205	278	8.83099e-26	100.534	-	cl02596
MAR2	Jasus edwardsii	TSA	GGHM01069853.1	NR_LBD	358	525	1.99416e-23	97.6786	-	cl11397
MAR2	Homarus americanus	TSA	GEBG01021977.1	NR_DBD_like	216	289	1.65022e-26	102.845	-	cl02596
MAR2	Homarus americanus	TSA	GEBG01021977.1	NR_LBD	369	536	1.85416e-19	86.1226	-	cl11397
MAR2	Astacus astacus	TSA	GEDF01014456.1	NR_DBD_like	214	287	2.40748e-28	107.853	-	cl02596
MAR2	Astacus astacus	TSA	GEDF01014456.1	NR_LBD	380	531	1.62345e-21	91.9006	-	cl11397
MAR2	Cherax quadricarinatus	TSA	HACK01016632.1	NR_DBD_like	207	280	2.48207e-27	105.156	-	cl02596
MAR2	Cherax quadricarinatus	TSA	HACK01016632.1	NR_LBD	366	527	3.20958e-21	91.1302	-	cl11397
MAR2	Procambarus clarkii	TSA	GBEV01001743.1	NR_DBD_like	214	287	5.73076e-28	107.082	-	cl02596
MAR2	Procambarus clarkii	TSA	GBEV01001743.1	NR_LBD	367	534	1.70869e-14	71.8703	-	cl11397
MAR2	Eriocheir sinensis	TSA	GGQO01006193.1	NR_DBD_like	207	280	8.48255e-29	109.393	-	cl02596
MAR2	Eriocheir sinensis	TSA	GGQO01006193.1	NR_LBD	360	527	8.66006e-16	75.7222	-	cl11397
MAR2	Cancer borealis	TSA	GEFB01016860.1	NR_DBD_like	205	278	1.16597e-28	109.008	-	cl02596
MAR2	Cancer borealis	TSA	GEFB01016860.1	NR_LBD	358	523	9.05778e-16	75.337	-	cl11397
MAR2	Carcinus maenas	TSA	GFYW01129491.1	NR_DBD_like	205	278	1.55391e-28	108.623	-	cl02596
MAR2	Carcinus maenas	TSA	GFYW01129491.1	NR_LBD	367	522	1.11581e-18	83.8114	-	cl11397
MAR2	Callinectes sapidus	TSA	GEID01055493.1	NR_DBD_like	205	278	4.66517e-28	107.082	-	cl02596
MAR2	Callinectes sapidus	TSA	GEID01055493.1	NR_LBD	367	522	2.73504e-19	85.7374	-	cl11397
MAR2	Caridina multidentata	TSA	IABX01131914.1	NR_DBD_like	199	272	8.7808e-27	103.615	-	cl02596
MAR2	Caridina multidentata	TSA	IABX01131914.1	NR_LBD	352	519	9.26949e-20	86.893	-	cl11397
MAR2	Portunus trituberculatus	TSA	GFFJ01021126.1	NR_DBD_like	205	278	2.09788e-28	108.238	-	cl02596
MAR2	Portunus trituberculatus	TSA	GFFJ01021126.1	NR_LBD	367	522	6.95024e-19	84.5818	-	cl11397
MAR3	Gecarcinus lateralis	Local	contig64201	NR_DBD_like	36	109	7.26445e-29	109.779	-	cl02596
MAR3	Gecarcinus lateralis	Local	contig64201	NR_LBD	326	496	2.83169e-05	45.4181	-	cl11397
MAR3	Gecarcinus lateralis	Local	contig64201	DUF4618	476	570	0.00517302	39.5534	C	cl25895
MAR3	Sagmariasus verreauxi	Local	CL5261.Contig2_All	NR_DBD_like	80	153	4.08096e-29	110.549	-	cl02596
MAR3	Sagmariasus verreauxi	Local	CL5261.Contig2_All	Atrophin-1	620	805	0.000112258	45.8197	N	cl26464
MAR3	Sagmariasus verreauxi	Local	CL5261.Contig2_All	NR_LBD	361	531	0.00173102	40.4105	-	cl11397
MAR3-A	Panulirus ornatus	Local	Cluster-70816.100300	NR_DBD_like	80	153	4.07166e-29	110.549	-	cl02596
MAR3-A	Panulirus ornatus	Local	Cluster-70816.100300	Atrophin-1	619	815	0.000112903	45.8197	N	cl26464
MAR3-A	Panulirus ornatus	Local	Cluster-70816.100300	NR_LBD	360	530	0.0003255	42.3365	-	cl11397
MAR3-B	Panulirus ornatus	Local	Cluster-70816.76355	NR_DBD_like	27	100	3.8245e-29	110.549	-	cl02596
MAR3-B	Panulirus ornatus	Local	Cluster-70816.76355	Atrophin-1	566	762	9.3634e-05	45.8197	N	cl26464
MAR3-B	Panulirus ornatus	Local	Cluster-70816.76355	NR_LBD	307	477	0.00095046	40.7957	-	cl11397
MAR3	Homarus americanus	TSA	GGPK01140130.1	NR_DBD_like	72	145	4.02048e-29	110.549	-	cl02596
MAR3	Homarus americanus	TSA	GGPK01140130.1	Atrophin-1	605	804	1.45641e-05	48.5161	N	cl26464
MAR3	Homarus americanus	TSA	GGPK01140130.1	NR_LBD	349	520	0.00010319	43.8773	-	cl11397
MAR3	Cherax quadricarinatus	TSA	HACK01015941.1	NR_DBD_like	73	146	4.08561e-29	110.549	-	cl02596
MAR3	Cherax quadricarinatus	TSA	HACK01015941.1	NR_LBD	376	531	0.000110689	43.3655	-	cl11397
MAR3	Cherax quadricarinatus	TSA	HACK01015941.1	Atrophin-1	622	807	0.000445527	43.8937	N	cl26464
MAR3	Procambarus clarkii	TSA	GBEV01017567.1	NR_DBD_like	40	113	3.90397e-29	110.549	-	cl02596
MAR3	Procambarus clarkii	TSA	GBEV01017567.1	Atrophin-1	558	773	0.00010622	45.8592	C	cl26464
MAR3	Procambarus clarkii	TSA	GBEV01017567.1	DUF4618	494	566	0.00753159	38.783	C	cl25895
MAR3	Portunus trituberculatus	TSA	GFFJ01046807.1	NR_DBD_like	71	144	7.55076e-29	109.779	-	cl02596
MAR3	Portunus trituberculatus	TSA	GFFJ01046807.1	NR_LBD	361	531	3.36942e-05	45.4181	-	cl11397
MAR3	Portunus trituberculatus	TSA	GFFJ01046807.1	Atrophin-1	615	784	0.00122365	42.3529	N	cl26464
MAR3	Eriocheir sinensis	TSA	GGQO01007956.1	NR_DBD_like	70	143	7.51609e-29	109.779	-	cl02596
MAR3	Eriocheir sinensis	TSA	GGQO01007956.1	NR_LBD	356	526	0.000373817	42.3365	-	cl11397
MAR3	Carcinus maenas	TSA	GFYW01070096.1	NR_DBD_like	72	145	7.56809e-29	109.779	-	cl02596
MAR3	Carcinus maenas	TSA	GFYW01070096.1	NR_LBD	364	534	6.70147e-06	47.3441	-	cl11397
MAR3	Carcinus maenas	TSA	GFYW01070096.1	EIF4E-T	523	714	0.00526131	40.3324	N	cl26445
MAR3	Litopenaeus vannamei	TSA	GETD01035114.1	NR_DBD_like	27	100	3.81044e-29	110.549	-	cl02596
MAR3	Litopenaeus vannamei	TSA	GETD01035114.1	Herpes_BLLF1	545	720	8.83556e-05	46.0628	NC	cl25496
MAR3	Litopenaeus vannamei	TSA	GETD01035114.1	NR_LBD	305	426	0.000296728	41.9674	C	cl11397
MAR3	Litopenaeus vannamei	TSA	GETD01035114.1	Med26_M	684	773	0.00446952	39.4406	N	cl25840
MAR3	Farfantepenaeus aztecus	TSA	GEUA01062457.1	NR_DBD_like	77	150	4.03909e-29	110.549	-	cl02596
MAR3	Farfantepenaeus aztecus	TSA	GEUA01062457.1	Med15	556	713	5.86814e-05	46.54	NC	cl26621
MAR3	Farfantepenaeus aztecus	TSA	GEUA01062457.1	Hormone_recep	343	507	0.000146561	43.4745	-	pfam00104
MAR3	Farfantepenaeus aztecus	TSA	GEUA01062457.1	KAR9	654	866	0.000282291	44.398	N	cl25816
MAR3	Penaeus monodon	TSA	GEME01079835.1	NR_DBD_like	27	100	3.81044e-29	110.549	-	cl02596
MAR3	Penaeus monodon	TSA	GEME01079835.1	Med15	507	664	2.55539e-05	47.6956	NC	cl26621
MAR3	Penaeus monodon	TSA	GEME01079835.1	Hormone_recep	288	458	4.19971e-05	45.0153	-	pfam00104
MAR3	Penaeus monodon	TSA	GEME01079835.1	KAR9	605	817	0.000342905	44.0128	N	cl25816
MAR3	Meganyctiphanes norvegica	TSA	GETT01203350.1	NR_DBD_like	91	164	2.64996e-29	110.934	-	cl02596
MAR3	Meganyctiphanes norvegica	TSA	GETT01203350.1	DUF4175	533	602	0.000101034	46.096	NC	cl25736
MAR3	Meganyctiphanes norvegica	TSA	GETT01203350.1	EIF4E-T	556	776	0.000433281	43.7992	N	cl26445
MAR3	Meganyctiphanes norvegica	TSA	GETT01203350.1	NR_LBD	361	508	0.00121277	40.4266	-	cl11397
MAR3	Euphausia superba	TSA	GFCS01328997.1	NR_DBD_like	91	164	2.39057e-29	110.934	-	cl02596
MAR3	Euphausia superba	TSA	GFCS01328997.1	PAT1	606	747	3.9057e-07	53.8577	NC	cl25764
MAR3	Euphausia superba	TSA	GFCS01328997.1	DUF4175	533	603	9.05734e-05	46.096	NC	cl25736
HR97	Gecarcinus lateralis	Local	contig135758	NR_LBD	98	291	1.43534e-26	106.923	-	cl11397
HR97	Gecarcinus lateralis	Local	contig135758	E3_binding	299	476	0.00164694	41.784	C	cl27351
HR97	Sagmariasus verreauxi	Local	Unigene40413_All	NR_LBD	8	99	3.94938e-18	82.2706	N	cl11397
HR97	Panulirus ornatus	Local	Cluster-70816.53006	NR_LBD	178	352	2.90349e-35	129.65	-	cl11397
HR97	Panulirus ornatus	Local	Cluster-70816.53006	NR_DBD_like	16	109	4.71929e-32	117.932	-	cl02596
HR97	Panulirus ornatus	Local	Cluster-70816.53006	PRK13729	341	440	0.00472587	39.4211	C	cl26382
HR97	Procambarus clarkii	TSA	GBEV01032920.1	NR_LBD	252	426	1.033e-34	129.65	-	cl11397
HR97	Procambarus clarkii	TSA	GBEV01032920.1	NR_DBD_like	88	181	6.28635e-32	118.702	-	cl02596
HR97	Palaemon varians palvar	TSA	GFPG01002372.1	NR_LBD	153	327	1.63617e-39	144.288	-	cl11397
HR97	Palaemon varians palvar	TSA	GFPG01002372.1	NR_DBD_like	3	83	2.00336e-26	103.679	-	cl02596
HR97	Litopenaeus vannamei	TSA	GGKO01007837.1	NR_LBD_F1	235	409	8.25189e-43	149.681	-	cd06929
HR97	Litopenaeus vannamei	TSA	GGKO01007837.1	NR_DBD_like	73	166	1.26319e-33	122.169	-	cl02596
HR97	Macrobrachium nipponense	TSA	GCVG01048336.1	NR_DBD_like	92	187	6.1317e-31	112.154	-	cl02596
HR97	Macrobrachium nipponense	TSA	GCVG01048336.1	NR_LBD	256	344	8.75438e-14	68.4035	C	cl11397
HR97	Triops newberryi	TSA	GEHY01012285.1	NR_DBD_like	138	240	4.20931e-35	128.332	-	cl02596
HR97	Triops newberryi	TSA	GEHY01012285.1	NR_LBD	321	497	7.47082e-26	104.612	-	cl11397
