# Supplementary material for: Transcriptional profiling of spiny lobster metamorphosis reveals three new additions to the nuclear receptor superfamily
Source: BMC Genomics. 2019 Jun 28;20:531. doi: 10.1186/s12864-019-5925-5 (PMC6599367; doi:10.1186/s12864-019-5925-5)
Supplement: Supplementary file 5 — “Nuclear receptor predicted domains” – A spreadsheet of the predicted domain data, including peptide coordinates and match statistics for all nuclear receptors reported in the study. (XLSX 59 kb) [file 12864_2019_5925_MOESM5_ESM.xlsx]

## Sheet: Hits
Transcript	Domain	Start	Stop	e-value	Bitscore	Truncated	Accession
Cluster-70816.125867	Neur_chan_LBD	43	258	3.15599e-106	317.657	-	pfam02931
Cluster-70816.125867	Neur_chan_memb	265	543	9.83017e-76	239.871	-	pfam02932
Cluster-70816.87605	NR_DBD_Lrh-1_like	82	167	1.26326e-56	181.884	-	cd07167
Cluster-70816.87605	NR_LBD_F2	262	422	7.09898e-52	172.025	-	cd06930
Cluster-54867.0	Neur_chan_LBD	3	63	3.79203e-07	46.6302	NC	cl27321
Cluster-70816.7277	Neur_chan_LBD	4	63	1.13103e-05	40.467	NC	cl27321
Cluster-70816.7276	Neur_chan_LBD	90	346	3.54056e-16	78.9869	C	cl27321
Cluster-70816.7276	LDLa	35	69	2.23222e-13	63.3797	-	cd00112
Cluster-70816.123630	Neur_chan_LBD	115	166	1.10901e-08	52.6396	NC	cl27321
Cluster-70816.134252	Neur_chan_LBD	57	139	7.98529e-07	46.8616	C	cl27321
Cluster-70816.134251	Neur_chan_LBD	18	67	0.00111881	36.2298	C	cl27321
Cluster-44400.0	Neur_chan_LBD	3	66	9.94972e-06	40.467	NC	cl27321
Cluster-77922.0	NR_LBD	24	104	5.6163e-24	90.0466	C	cl11397
Cluster-70816.113948	SMP_LBD	85	199	1.14988e-11	64.395	C	cl27773
Cluster-70816.162669	Neur_chan_LBD	6	193	2.59777e-34	127.522	NC	cl27321
Cluster-70816.117546	Neur_chan_LBD	45	207	8.24218e-19	81.5296	C	cl27321
Cluster-25975.0	NR_LBD	30	60	0.00648091	32.4785	N	cl11397
Cluster-70816.90117	Neur_chan_LBD	7	476	1.87499e-167	479.594	-	cl27321
Cluster-70816.131220	Neur_chan_LBD	2	302	1.9328e-87	269.276	C	cl27321
Cluster-70816.74251	C2	470	570	5.03174e-26	102.145	-	cd00030
Cluster-70816.74251	SMP_LBD	5	556	5.21648e-15	78.6474	NC	cl27773
Cluster-70816.51698	Neur_chan_LBD	70	357	6.53725e-101	310.492	C	cl27321
Cluster-70816.15330	Neur_chan_LBD	1	69	8.76661e-26	105.566	NC	cl27321
Cluster-70816.152690	Neur_chan_LBD	20	51	0.00160871	34.3038	NC	cl27321
Cluster-70816.167920	Neur_chan_LBD	2	81	1.1663e-09	54.3341	NC	cl27321
Cluster-70816.106369	NR_LBD	106	298	8.55778e-94	286.696	-	cl11397
Cluster-70816.106367	NR_LBD	180	372	1.88196e-94	290.162	-	cl11397
Cluster-70816.106367	NR_DBD_REV_ERB	24	112	2.22854e-58	191.612	-	cd07166
Cluster-70816.103461	NR_LBD_RXR_like	182	384	3.42419e-137	390.496	-	cd06943
Cluster-70816.103461	NR_DBD_RXR	80	161	2.39791e-50	163.873	-	cd06956
Cluster-70816.103464	NR_LBD_RXR_like	177	379	4.52978e-137	390.111	-	cd06943
Cluster-70816.103464	NR_DBD_RXR	80	156	9.97376e-53	170.036	-	cd06956
Cluster-70816.7949	Neur_chan_LBD	1	77	1.80927e-11	57.4157	NC	cl27321
Cluster-70816.120471	NR_LBD	731	962	2.13974e-63	213.007	-	cl11397
Cluster-70816.120471	NR_DBD_DHR4_like	525	614	2.02218e-62	205.486	-	cd07168
Cluster-70816.120471	Atrophin-1	96	528	0.00203907	42.2329	N	cl26464
Cluster-70816.112088	Neur_chan_LBD	146	361	2.56345e-107	324.591	-	pfam02931
Cluster-70816.112088	Neur_chan_memb	368	663	2.10357e-68	223.692	-	pfam02932
Cluster-70816.131375	COE_DBD	58	258	2.19925e-163	451.502	-	cd11606
Cluster-70816.37912	Neur_chan_LBD	3	107	9.81512e-37	124.287	N	cl27321
Cluster-70816.37913	Neur_chan_LBD	14	107	9.10248e-44	141.236	C	cl27321
Cluster-70816.114668	Neur_chan_LBD	24	130	3.12959e-24	97.708	N	cl27321
Cluster-70816.114668	Neur_chan_memb	185	251	0.00457055	37.6407	NC	cl08379
Cluster-70816.110384	Neur_chan_LBD	35	244	2.37933e-48	164.348	-	pfam02931
Cluster-70816.53006	NR_LBD	178	352	2.90349e-35	129.65	-	cl11397
Cluster-70816.53006	NR_DBD_like	16	109	4.71929e-32	117.932	-	cl02596
Cluster-70816.53006	PRK13729	341	440	0.00472587	39.4211	C	cl26382
Cluster-70816.136468	NR_DBD_HNF4A	117	192	2.42515e-46	149.647	-	cd06960
Cluster-70816.136468	NR_LBD	212	279	3.69649e-29	110.157	C	cl11397
Cluster-70816.140425	Neur_chan_LBD	148	429	9.16644e-19	88.2317	C	cl27321
Cluster-70816.140425	LDLa	130	164	1.37897e-12	61.4537	-	cd00112
Cluster-70816.80294	NR_LBD_TR2_like	345	566	4.64904e-129	376.288	-	cd06952
Cluster-70816.80294	NR_DBD_like	127	207	7.79641e-58	187.663	-	cl02596
Cluster-91017.1	Neur_chan_LBD	4	134	3.84937e-45	153.716	NC	cl27321
Cluster-46744.0	Neur_chan_LBD	24	57	0.000174773	37.7706	NC	cl27321
Cluster-70816.6811	Neur_chan_LBD	3	144	1.92111e-19	82.8389	NC	cl27321
Cluster-70816.6812	Neur_chan_LBD	2	42	2.09638e-10	54.1804	NC	cl27321
Cluster-63808.1	Neur_chan_LBD	266	559	2.34677e-22	100.558	C	cl27321
Cluster-63808.1	LDLa	225	259	7.20298e-09	51.4386	-	cd00112
Cluster-63808.0	Neur_chan_LBD	266	540	4.33465e-17	83.9945	C	cl27321
Cluster-63808.0	LDLa	225	259	1.04531e-08	50.6682	-	cd00112
Cluster-70816.81023	NR_LBD	224	468	4.94278e-97	291.962	-	cl11397
Cluster-70816.81023	NR_DBD_ROR	26	120	3.43229e-70	217.787	-	cd06968
Cluster-67490.2	Neur_chan_LBD	12	89	1.66633e-05	41.2374	NC	cl27321
Cluster-70816.116304	Neur_chan_LBD	32	499	2.11294e-102	315.499	-	cl27321
Cluster-2266.0	Neur_chan_LBD	26	81	9.85667e-10	53.41	C	cl27321
Cluster-70816.117550	NR_LBD	351	535	1.63306e-98	298.426	-	cl11397
Cluster-70816.117550	NR_DBD_Lrh-1_like	114	206	5.00906e-73	227.338	-	cd07167
Cluster-70816.124625	Neur_chan_LBD	20	277	1.22124e-65	211.496	C	cl27321
Cluster-70816.129056	Neur_chan_LBD	17	496	4.80526e-53	185.302	-	cl27321
Cluster-70816.32144	NR_LBD	73	236	2.27673e-27	103.842	-	cl11397
Cluster-70816.55568	Neur_chan_LBD	41	270	5.20468e-52	175.672	C	cl27321
Cluster-70816.60443	Neur_chan_LBD	94	301	2.41158e-99	294.16	-	pfam02931
Cluster-70816.60443	Neur_chan_memb	308	366	1.63694e-18	83.4795	C	cl08379
Cluster-70816.64338	4-S	64	446	1.15281e-144	444.686	-	cd16029
Cluster-70816.64338	LamG	529	702	3.66e-20	90.0203	-	cl22861
Cluster-70816.64338	Neur_chan_LBD	975	1250	2.14138e-14	77.0609	C	cl27321
Cluster-70816.64338	CLECT	717	833	4.0794e-14	69.9561	-	cd00037
Cluster-70816.64338	LDLa	936	970	4.73093e-11	58.3722	-	cd00112
Cluster-70816.65969	Dimer_Tnp_hAT	559	621	9.21103e-08	49.5657	N	pfam05699
Cluster-70816.65969	ZnF_BED	57	106	4.39464e-06	43.9556	-	smart00614
Cluster-70816.65969	DBD_Tnp_Hermes	143	188	9.56012e-06	43.311	N	cl11282
Cluster-70816.65969	DndB	209	282	0.000767726	42.0529	N	cl17621
Cluster-70816.65969	tRNA-synt_1g	251	403	0.00309727	40.7203	N	cl26128
Cluster-70816.87336	Neur_chan_LBD	36	242	1.37246e-47	158.955	-	pfam02931
Cluster-70816.90234	Neur_chan_LBD	31	399	1.92632e-101	308.566	-	cl27321
Cluster-70816.97077	Neur_chan_LBD	91	306	3.98691e-110	330.369	-	pfam02931
Cluster-70816.97077	Neur_chan_memb	313	612	1.12894e-68	223.307	-	pfam02932
Cluster-70816.100365	RPA2_DBD_D	75	165	1.19872e-29	107.685	-	cd04478
Cluster-70816.100365	RPA_C	21	286	6.41205e-20	86.5664	-	cl27871
Cluster-70816.140613	NR_LBD	413	650	4.28671e-152	438.491	-	cl11397
Cluster-70816.140613	NR_DBD_NGFI-B	311	385	1.81908e-56	185.341	-	cd06969
Cluster-49049.0	Neur_chan_LBD	49	124	0.00169174	36.615	NC	cl27321
Cluster-70816.15329	Neur_chan_LBD	1	231	1.19633e-28	112.114	N	cl27321
Cluster-70816.15328	Neur_chan_LBD	16	154	7.00971e-40	139.078	NC	cl27321
Cluster-70816.71782	NR_LBD	283	503	1.51378e-95	288.494	-	cl11397
Cluster-70816.71782	NR_DBD_ERR	170	264	1.1226e-60	193.923	-	cd07170
Cluster-70816.154616	Neur_chan_LBD	6	129	1.94843e-11	60.8825	NC	cl27321
Cluster-70816.53699	NR_LBD	664	895	1.07253e-63	213.392	-	cl11397
Cluster-70816.53699	NR_DBD_DHR4_like	458	547	6.83284e-63	206.257	-	cd07168
Cluster-70816.53699	Herpes_ICP4_C	93	377	0.0077591	39.7693	C	cl28033
Cluster-70816.81707	NR_LBD	214	458	5.35688e-97	291.577	-	cl11397
Cluster-70816.81707	NR_DBD_ROR	16	110	5.54755e-70	216.631	-	cd06968
Cluster-70816.101607	NR_LBD	1	126	1.72516e-57	187.699	N	cl11397
Cluster-70816.143594	Neur_chan_LBD	39	246	9.93747e-95	283.374	-	pfam02931
Cluster-70816.143594	Neur_chan_memb	253	368	1.20012e-41	147.037	C	pfam02932
Cluster-70816.39083	Neur_chan_LBD	11	168	4.37145e-17	79.3721	NC	cl27321
Cluster-70816.103500	C2A_C2C_Synaptotagmin_like	300	423	1.38282e-46	161.691	-	cd08391
Cluster-70816.103500	C2	721	844	9.19734e-46	159.746	-	cl14603
Cluster-70816.103500	SMP_LBD	107	285	1.94201e-43	155.187	-	cl27773
Cluster-70816.103500	C2B_Synaptotagmin-like	455	558	4.41797e-28	108.42	-	cd04050
Cluster-70816.103500	UBQ	579	688	0.000507742	42.9599	C	cl28408
Cluster-70816.11832	Neur_chan_LBD	1	410	1.94575e-63	210.725	-	cl27321
Cluster-70816.108195	Neur_chan_LBD	17	501	1.01542e-51	182.22	-	cl27321
Cluster-70816.123506	ARF7EP_C	245	337	1.29887e-34	122.4	-	pfam14949
Cluster-70816.123506	NR_DBD_like	43	86	0.00548196	34.8449	C	cl02596
Cluster-9165.1	NR_DBD_ERR	38	133	1.2683e-65	196.619	-	cd07170
Cluster-9165.1	NR_LBD	152	202	3.07208e-20	84.3387	C	cl11397
Cluster-70816.75043	Neur_chan_LBD	31	414	1.40168e-103	314.729	-	cl27321
Cluster-1241.0	EphR_LBD	27	161	4.86654e-97	277.111	C	cl02704
Cluster-70816.109514	NR_DBD_CAR	31	124	6.10605e-61	197.668	-	cd06966
Cluster-70816.109514	NR_LBD_F1	459	633	6.67253e-41	146.599	-	cd06929
Cluster-70816.16224	Neur_chan_LBD	2	298	1.44874e-38	141.004	N	cl27321
Cluster-70816.106575	Neur_chan_LBD	31	349	4.83046e-96	294.699	C	cl27321
Cluster-70816.52768	Neur_chan_LBD	10	188	5.05526e-37	133.3	C	cl27321
Cluster-70816.52766	Neur_chan_LBD	21	222	9.79575e-37	133.685	C	cl27321
Cluster-70816.52767	Neur_chan_LBD	1	82	3.37793e-28	108.262	NC	cl27321
Cluster-70816.98349	C2A_C2C_Synaptotagmin_like	300	420	1.04967e-47	164.387	-	cd08391
Cluster-70816.98349	C2	643	766	1.36374e-45	158.975	-	cl14603
Cluster-70816.98349	SMP_LBD	107	285	1.91895e-43	154.801	-	cl27773
Cluster-70816.98349	C2B_Synaptotagmin-like	452	555	5.28125e-28	108.42	-	cd04050
Cluster-70816.124628	Neur_chan_LBD	20	303	1.34531e-72	230.37	C	cl27321
Cluster-70816.34404	LamG	9	118	1.44488e-21	93.1019	N	cl22861
Cluster-70816.34404	Neur_chan_LBD	390	675	5.51503e-16	80.9129	C	cl27321
Cluster-70816.34404	LDLa	351	385	5.24788e-13	63.3797	-	cd00112
Cluster-70816.34404	CLECT	144	246	5.14167e-11	60.0815	-	cl02432
Cluster-105030.0	Neur_chan_LBD	37	69	6.54525e-08	50.4822	NC	cl27321
Cluster-70816.84073	C2	470	570	5.03174e-26	102.145	-	cd00030
Cluster-70816.84073	SMP_LBD	5	556	5.21648e-15	78.6474	NC	cl27773
Cluster-70816.158739	LDLa	175	209	7.07921e-13	62.6093	-	cd00112
Cluster-70816.158739	Neur_chan_LBD	357	508	1.30226e-07	53.9489	NC	cl27321
Cluster-91501.2	Neur_chan_LBD	201	476	1.94473e-14	75.1349	C	cl27321
Cluster-91501.2	LDLa	160	194	1.19484e-11	58.7574	-	cd00112
Cluster-91501.2	CLECT	5	60	1.76871e-05	43.518	N	cl02432
Cluster-70816.129381	SMP_LBD	3	38	0.00163271	34.3495	C	cl27773
Cluster-70816.105623	NR_LBD_RXR_like	224	426	1.50843e-136	390.496	-	cd06943
Cluster-70816.105623	NR_DBD_RXR	127	203	3.68186e-53	172.347	-	cd06956
Cluster-70816.5765	Neur_chan_LBD	287	581	5.14e-14	74.3645	C	cl27321
Cluster-70816.5765	CLECT	11	128	6.01573e-14	68.0915	-	cl02432
Cluster-70816.5765	LDLa	230	264	3.62797e-12	60.6833	-	cd00112
Cluster-70816.90678	Neur_chan_LBD	94	148	1.08287e-26	100.019	C	cl27321
Cluster-70816.151133	Neur_chan_LBD	2	94	4.56996e-20	82.4537	NC	cl27321
Cluster-2992.0	Neur_chan_LBD	1	121	1.69911e-05	42.393	C	cl27321
Cluster-70816.67620	NR_LBD	1	88	1.17157e-20	81.6429	N	cl11397
Cluster-70816.108609	NR_LBD	309	452	3.55549e-11	61.8551	-	cl11397
Cluster-70816.129115	Neur_chan_LBD	42	102	1.24395e-05	42.0078	C	cl27321
Cluster-70816.129114	Neur_chan_LBD	33	98	1.95884e-05	41.2374	C	cl27321
Cluster-70816.32020	Neur_chan_LBD	1	111	4.89099e-07	46.245	NC	cl27321
Cluster-70816.93971	Neur_chan_LBD	264	343	6.99952e-06	46.0912	C	cl27321
Cluster-70816.72959	Neur_chan_LBD	135	591	1.36052e-91	290.461	-	cl27321
Cluster-75767.0	LDLa	135	169	5.24139e-11	56.061	-	cd00112
Cluster-75767.0	Neur_chan_LBD	180	249	0.00566687	37.2317	C	cl27321
Cluster-14582.0	Neur_chan_LBD	5	61	0.00804613	34.9205	C	cl27321
Cluster-70816.49224	Neur_chan_LBD	1	335	1.83899e-50	174.131	N	cl27321
Cluster-70816.79672	SMP_LBD	85	815	2.03433e-30	129.494	C	cl27773
Cluster-70816.73997	NR_DBD_EcR	185	270	1.77443e-59	189.702	-	cd07161
Cluster-70816.73997	NR_LBD	342	418	5.17677e-44	154.131	C	cl11397
Cluster-70816.73997	DUF4045	18	151	0.000619502	42.3694	NC	cl25751
Cluster-70816.15940	Neur_chan_LBD	65	336	4.88854e-21	93.6245	C	cl27321
Cluster-70816.15940	LDLa	2	29	2.45187e-08	49.1274	-	cd00112
Cluster-78305.0	Neur_chan_LBD	70	388	6.95416e-22	97.0913	C	cl27321
Cluster-78305.0	LDLa	28	62	6.01474e-11	56.8314	-	cd00112
Cluster-70816.153658	Neur_chan_LBD	4	87	2.92272e-06	45.4746	NC	cl27321
Cluster-34550.0	Neur_chan_LBD	7	171	9.79117e-12	63.1937	NC	cl27321
Cluster-70816.59017	NR_LBD	205	425	4.27759e-95	284.642	-	cl11397
Cluster-70816.59017	NR_DBD_ERR	92	186	1.34276e-62	197.004	-	cd07170
Cluster-70816.75835	NR_LBD_Ftz-F1_like	356	586	4.32558e-129	377.777	-	cd06944
Cluster-70816.75835	NR_DBD_Lrh-1_like	119	211	7.90095e-75	232.73	-	cd07167
Cluster-70816.8324	Neur_chan_LBD	2	63	4.75023e-09	53.1785	NC	cl27321
Cluster-70816.167718	Neur_chan_LBD	1	25	0.00013137	36.8465	NC	cl27321
Cluster-70816.24283	Neur_chan_LBD	19	83	7.4768e-09	54.3341	NC	cl27321
Cluster-70816.82173	SMP_LBD	5	316	1.95463e-12	68.247	NC	cl27773
Cluster-70816.94429	Neur_chan_LBD	35	237	2.7052e-46	158.57	-	pfam02931
Cluster-70816.94429	Neur_chan_memb	247	303	0.00464217	38.0259	C	cl08379
Cluster-70816.74160	Neur_chan_LBD	39	246	5.92294e-95	284.53	-	pfam02931
Cluster-70816.74160	Neur_chan_memb	253	444	8.7386e-42	147.808	C	pfam02932
Cluster-70816.163463	Neur_chan_LBD	130	428	7.57269e-27	112.499	C	cl27321
Cluster-70816.163463	LDLa	95	129	5.02551e-12	59.913	-	cd00112
Cluster-70816.20580	LDLa	434	468	5.1832e-08	49.1274	-	cd00112
Cluster-70816.20580	Neur_chan_LBD	476	770	0.000517379	43.1634	C	cl27321
Cluster-29339.0	Neur_chan_LBD	38	136	1.05055e-13	68.5865	NC	cl27321
Cluster-70816.117578	Neur_chan_LBD	501	771	1.62259e-23	104.795	C	cl27321
Cluster-70816.117578	CLECT	228	341	3.36444e-13	67.0286	-	cl02432
Cluster-70816.117578	LamG	115	200	1.52784e-12	67.2935	N	cl22861
Cluster-70816.117578	LDLa	443	477	2.22848e-11	58.7574	-	cd00112
Cluster-70816.120448	Neur_chan_LBD	383	660	4.77987e-24	105.566	C	cl27321
Cluster-70816.120448	LamG	4	94	1.08195e-10	61.5144	N	cl22861
Cluster-70816.120448	LDLa	327	361	4.05569e-10	54.9054	-	cd00112
Cluster-70816.120448	CLECT	104	226	2.19158e-08	52.6022	-	smart00034
Cluster-70816.153925	Neur_chan_LBD	1	258	1.01138e-22	97.8617	C	cl27321
Cluster-70816.74549	NR_DBD_Lrh-1_like	82	167	1.26326e-56	181.884	-	cd07167
Cluster-70816.74549	NR_LBD_F2	262	422	7.09898e-52	172.025	-	cd06930
Cluster-70816.90439	Neur_chan_LBD	1	210	9.81347e-91	273.513	NC	cl27321
Cluster-70816.100300	NR_DBD_like	80	153	4.07166e-29	110.549	-	cl02596
Cluster-70816.100300	Atrophin-1	619	815	0.000112903	45.8197	N	cl26464
Cluster-70816.100300	NR_LBD	360	530	0.0003255	42.3365	-	cl11397
Cluster-23794.1	Neur_chan_LBD	1	78	4.48737e-05	39.3114	NC	cl27321
Cluster-70816.117215	NR_LBD	191	411	1.7099e-95	285.028	-	cl11397
Cluster-70816.117215	NR_DBD_ERR	78	172	6.5666e-63	197.39	-	cd07170
Cluster-70816.117214	NR_LBD	226	446	1.27262e-96	289.265	-	cl11397
Cluster-70816.117214	NR_DBD_ERR	113	207	1.51425e-62	197.39	-	cd07170
Cluster-67078.2	Neur_chan_LBD	27	156	1.4792e-13	68.5865	NC	cl27321
Cluster-67078.3	CLECT	275	393	6.77361e-24	97.4594	-	cl02432
Cluster-67078.3	LamG	41	253	1.7417e-17	81.1607	-	cl22861
Cluster-67078.3	Neur_chan_LBD	540	641	1.55827e-11	64.1956	C	cl27321
Cluster-67078.3	LDLa	498	533	2.12617e-10	55.6758	-	cd00112
Cluster-67078.0	CLECT	275	393	6.77361e-24	97.4594	-	cl02432
Cluster-67078.0	LamG	41	253	1.7417e-17	81.1607	-	cl22861
Cluster-67078.0	Neur_chan_LBD	540	641	1.55827e-11	64.1956	C	cl27321
Cluster-67078.0	LDLa	498	533	2.12617e-10	55.6758	-	cd00112
Cluster-67078.1	CLECT	263	381	5.9672e-24	97.4594	-	cl02432
Cluster-67078.1	LamG	41	241	7.75947e-20	88.0943	-	cl22861
Cluster-67078.1	Neur_chan_LBD	528	629	1.55409e-11	64.1956	C	cl27321
Cluster-67078.1	LDLa	486	521	1.38644e-10	56.4462	-	cd00112
Cluster-70816.141599	LamG	80	252	4.19584e-16	77.3087	-	cl22861
Cluster-70816.141599	LDLa	486	520	2.16963e-12	61.8389	-	cd00112
Cluster-70816.141599	CLECT	266	374	6.7983e-11	59.9409	-	cd00037
Cluster-70816.141599	Neur_chan_LBD	533	774	0.00130696	42.0078	C	cl27321
Cluster-70816.49496	NR_LBD	212	355	1.38555e-80	246.903	C	cl11397
Cluster-70816.49496	NR_DBD_HNF4A	117	192	4.1145e-47	155.425	-	cd06960
Cluster-70816.49494	NR_LBD	15	88	9.72355e-45	148.292	N	cl11397
Cluster-70816.49495	NR_LBD_HNF4_like	212	431	1.58706e-134	389.812	-	cd06931
Cluster-70816.49495	NR_DBD_HNF4A	117	192	4.75442e-48	161.203	-	cd06960
Cluster-70816.135082	NR_LBD	657	888	8.73303e-64	213.392	-	cl11397
Cluster-70816.135082	NR_DBD_DHR4_like	451	540	4.22222e-63	207.027	-	cd07168
Cluster-70816.135082	Herpes_ICP4_C	86	370	0.00918338	39.7693	C	cl28033
Cluster-70816.135083	NR_LBD	86	317	1.10872e-61	195.288	-	cl11397
Cluster-70816.45660	UDG_like	369	613	8.93589e-78	249.586	-	cl00483
Cluster-70816.45660	NR_DBD_like	60	102	0.000894486	38.2142	C	cl02596
Cluster-70816.153924	Neur_chan_LBD	130	428	7.57269e-27	112.499	C	cl27321
Cluster-70816.153924	LDLa	95	129	5.02551e-12	59.913	-	cd00112
Cluster-70816.104230	Neur_chan_LBD	72	565	2.20331e-116	352.864	-	cl27321
Cluster-70816.31754	Neur_chan_LBD	190	595	1.09578e-27	116.351	-	cl27321
Cluster-70816.31754	LDLa	130	164	1.07393e-10	56.4462	-	cd00112
Cluster-70816.44221	NR_LBD	413	650	4.28671e-152	438.491	-	cl11397
Cluster-70816.44221	NR_DBD_NGFI-B	311	385	1.81908e-56	185.341	-	cd06969
Cluster-70816.76845	NR_LBD	312	461	1.37849e-100	300.122	C	cl11397
Cluster-70816.76845	NR_DBD_EcR	155	240	1.11732e-60	192.784	-	cd07161
Cluster-70816.138637	NR_LBD	212	315	5.72068e-54	175.641	C	cl11397
Cluster-70816.138637	NR_DBD_HNF4A	117	192	6.89226e-47	152.344	-	cd06960
Cluster-70816.140426	LDLa	130	164	3.92763e-12	59.5278	-	cd00112
Cluster-70816.140426	Neur_chan_LBD	148	255	7.50583e-05	43.9338	C	cl27321
Cluster-70816.140421	Neur_chan_LBD	148	460	1.83471e-27	114.425	C	cl27321
Cluster-70816.140421	LDLa	130	164	5.64918e-13	62.6093	-	cd00112
Cluster-70816.104264	NR_LBD_RXR_like	224	426	1.50843e-136	390.496	-	cd06943
Cluster-70816.104264	NR_DBD_RXR	127	203	3.68186e-53	172.347	-	cd06956
Cluster-70816.104266	NR_LBD_RXR_like	177	379	4.52978e-137	390.111	-	cd06943
Cluster-70816.104266	NR_DBD_RXR	80	156	9.97376e-53	170.036	-	cd06956
Cluster-70816.104268	NR_LBD_RXR_like	224	426	1.50843e-136	390.496	-	cd06943
Cluster-70816.104268	NR_DBD_RXR	127	203	3.68186e-53	172.347	-	cd06956
Cluster-70816.111494	NR_DBD_like	205	278	3.14892e-26	102.075	-	cl02596
Cluster-70816.111494	NR_LBD	358	525	7.89685e-24	98.8342	-	cl11397
Cluster-20701.0	Neur_chan_LBD	3	62	0.00100088	35.0742	C	cl27321
Cluster-70816.104520	Neur_chan_LBD	1	169	3.35286e-84	254.638	NC	cl27321
Cluster-70816.22070	Neur_chan_LBD	2	222	8.44634e-25	100.943	N	cl27321
Cluster-70816.113754	NR_LBD	638	869	6.12557e-64	213.777	-	cl11397
Cluster-70816.113754	NR_DBD_DHR4_like	432	521	3.73141e-63	206.642	-	cd07168
Cluster-70816.113754	Herpes_ICP4_C	67	351	0.00894918	39.7693	C	cl28033
Cluster-70816.44451	Neur_chan_LBD	2	165	4.37159e-57	184.917	NC	cl27321
Cluster-70816.119633	LDLa	346	381	5.54436e-10	54.5202	-	cd00112
Cluster-70816.119633	CLECT	148	247	1.70002e-06	47.5946	-	smart00034
Cluster-70816.119633	Neur_chan_LBD	394	541	0.00205154	39.9281	C	cl27321
Cluster-70816.58102	NR_DBD_like	3	87	2.54023e-41	143.391	-	cl02596
Cluster-70816.124278	Neur_chan_memb	83	376	1.89645e-72	226.389	-	pfam02932
Cluster-70816.124278	Neur_chan_LBD	1	76	1.27333e-22	94.6264	N	cl27321
Cluster-70816.103098	Neur_chan_LBD	36	242	6.56063e-47	160.11	-	pfam02931
Cluster-70816.103099	Neur_chan_LBD	36	242	2.75701e-47	156.258	-	pfam02931
Cluster-70816.62515	Neur_chan_LBD	66	161	4.83114e-30	112.884	C	cl27321
Cluster-70816.131376	COE_DBD	28	242	1.4131e-165	456.124	-	cd11606
Cluster-70816.131377	COE_DBD	28	242	1.55482e-165	455.739	-	cd11606
Cluster-41654.0	Neur_chan_LBD	18	93	0.00193858	35.4594	NC	cl27321
Cluster-70816.113632	Neur_chan_LBD	6	269	3.85493e-62	203.021	C	cl27321
Cluster-38113.0	Neur_chan_LBD	2	67	8.98919e-08	48.0172	C	cl27321
Cluster-38113.1	Neur_chan_LBD	49	120	3.41841e-07	47.0154	NC	cl27321
Cluster-44107.0	NR_DBD_like	1	17	6.12448e-08	44.7944	N	cl02596
Cluster-70816.73831	NR_LBD_TR2_like	355	576	2.29387e-129	377.443	-	cd06952
Cluster-70816.73831	NR_DBD_like	127	217	9.89069e-54	176.877	-	cl02596
Cluster-2144.0	Neur_chan_LBD	29	179	2.88031e-20	87.4613	NC	cl27321
Cluster-2144.0	Neur_chan_LBD	6	45	0.00975496	35.6909	NC	cl27321
Cluster-70816.148260	Neur_chan_LBD	10	188	5.05526e-37	133.3	C	cl27321
Cluster-70816.105079	Neur_chan_LBD	1	120	4.39977e-49	157.414	N	pfam02931
Cluster-70816.105079	Neur_chan_memb	127	155	1.17961e-05	43.4187	C	cl08379
Cluster-70816.12106	Neur_chan_LBD	86	342	3.34199e-16	78.9869	C	cl27321
Cluster-70816.12106	LDLa	31	65	2.03751e-13	63.3797	-	cd00112
Cluster-70816.34735	Neur_chan_LBD	17	496	4.80526e-53	185.302	-	cl27321
Cluster-70816.110349	Neur_chan_LBD	17	496	4.80526e-53	185.302	-	cl27321
Cluster-70816.68864	Neur_chan_LBD	36	126	2.75529e-14	66.5068	C	cl27321
Cluster-36042.0	Neur_chan_LBD	2	98	6.69804e-20	82.4537	NC	cl27321
Cluster-70816.140853	NR_LBD	212	315	5.72068e-54	175.641	C	cl11397
Cluster-70816.140853	NR_DBD_HNF4A	117	192	6.89226e-47	152.344	-	cd06960
Cluster-70816.49431	Neur_chan_LBD	26	174	1.42414e-21	86.9224	C	cl27321
Cluster-70816.124626	Neur_chan_LBD	20	297	2.69463e-70	224.592	C	cl27321
Cluster-70816.29878	NR_LBD	508	745	1.76078e-150	437.72	-	cl11397
Cluster-70816.29878	NR_DBD_NGFI-B	406	480	6.00343e-56	185.341	-	cd06969
Cluster-70816.29879	NR_LBD	508	745	1.76078e-150	437.72	-	cl11397
Cluster-70816.29879	NR_DBD_NGFI-B	406	480	6.00343e-56	185.341	-	cd06969
Cluster-70816.110113	Neur_chan_memb	83	380	1.58783e-71	224.077	-	pfam02932
Cluster-70816.110113	Neur_chan_LBD	1	76	1.27534e-22	94.6264	N	cl27321
Cluster-70816.110115	Neur_chan_memb	83	303	5.04597e-77	235.633	-	pfam02932
Cluster-70816.110115	Neur_chan_LBD	1	76	4.03407e-23	95.0116	N	cl27321
Cluster-70816.110114	Neur_chan_LBD	146	361	2.84057e-107	324.591	-	pfam02931
Cluster-70816.110114	Neur_chan_memb	368	667	7.6827e-69	224.848	-	pfam02932
Cluster-63969.0	Neur_chan_LBD	19	168	3.12387e-07	48.5562	NC	cl27321
Cluster-70816.117551	NR_LBD	163	347	2.40787e-99	294.189	-	cl11397
Cluster-70816.117551	NR_DBD_like	1	18	2.21093e-06	45.5235	N	cl02596
Cluster-70816.131747	Neur_chan_LBD	7	172	6.00039e-46	158.723	NC	cl27321
Cluster-70816.102179	NR_LBD	94	286	8.1309e-94	286.31	-	cl11397
Cluster-70816.9773	Neur_chan_LBD	29	52	0.000126032	37.0002	N	cl27321
Cluster-70816.9774	Neur_chan_LBD	29	52	0.000126032	37.0002	N	cl27321
Cluster-70816.163819	Neur_chan_LBD	19	161	0.000557097	38.9262	NC	cl27321
Cluster-70816.137114	LDLa	417	453	5.14783e-07	46.4728	-	cl00104
Cluster-70816.137114	Neur_chan_LBD	585	760	0.00134829	42.0078	NC	cl27321
Cluster-70816.137115	LDLa	417	453	5.14783e-07	46.4728	-	cl00104
Cluster-70816.137115	Neur_chan_LBD	585	760	0.00134829	42.0078	NC	cl27321
Cluster-70816.164639	Neur_chan_LBD	6	446	4.21912e-170	485.758	-	cl27321
Cluster-70816.105082	Neur_chan_LBD	72	561	3.39567e-117	354.79	-	cl27321
Cluster-70816.53103	NR_LBD	21	57	0.000586396	36.0496	N	cl11397
Cluster-70816.163081	Neur_chan_LBD	6	193	2.02942e-33	125.596	NC	cl27321
Cluster-70816.69343	Neur_chan_LBD	2	212	1.25212e-70	224.207	NC	cl27321
Cluster-70816.117822	Neur_chan_LBD	32	499	2.11294e-102	315.499	-	cl27321
Cluster-70816.76356	NR_DBD_like	27	100	3.8245e-29	110.549	-	cl02596
Cluster-70816.76356	Atrophin-1	566	762	9.3634e-05	45.8197	N	cl26464
Cluster-70816.76356	NR_LBD	307	477	0.00095046	40.7957	-	cl11397
Cluster-70816.76355	NR_DBD_like	27	100	3.8245e-29	110.549	-	cl02596
Cluster-70816.76355	Atrophin-1	566	762	9.3634e-05	45.8197	N	cl26464
Cluster-70816.76355	NR_LBD	307	477	0.00095046	40.7957	-	cl11397
Cluster-70816.52048	Neur_chan_LBD	70	309	1.89259e-85	264.653	C	cl27321
Cluster-70816.94883	Neur_chan_LBD	30	236	3.15654e-56	184.378	-	pfam02931
Cluster-70816.94883	Neur_chan_memb	291	357	0.00332412	38.7963	NC	cl08379
Cluster-70816.94882	Neur_chan_LBD	24	130	3.12959e-24	97.708	N	cl27321
Cluster-70816.94882	Neur_chan_memb	185	251	0.00457055	37.6407	NC	cl08379
Cluster-70816.29022	Neur_chan_LBD	1	85	1.24943e-07	47.0154	NC	cl27321
Cluster-70816.61839	Neur_chan_LBD	57	478	1.13678e-96	298.936	-	cl27321
Cluster-70816.65349	Neur_chan_LBD	115	166	1.10901e-08	52.6396	NC	cl27321
Cluster-70816.100942	NR_LBD_RXR_like	177	379	4.52978e-137	390.111	-	cd06943
Cluster-70816.100942	NR_DBD_RXR	80	156	9.97376e-53	170.036	-	cd06956
Cluster-70816.101559	Neur_chan_LBD	30	245	1.02589e-101	304.175	-	pfam02931
Cluster-70816.101559	Neur_chan_memb	252	499	3.40624e-89	272.612	-	pfam02932
Cluster-70816.111495	NR_DBD_like	205	278	3.14892e-26	102.075	-	cl02596
Cluster-70816.111495	NR_LBD	358	525	7.89685e-24	98.8342	-	cl11397
Cluster-70816.111491	NR_DBD_like	205	278	3.14892e-26	102.075	-	cl02596
Cluster-70816.111491	NR_LBD	358	525	7.89685e-24	98.8342	-	cl11397
Cluster-70816.111492	NR_DBD_like	205	278	3.14892e-26	102.075	-	cl02596
Cluster-70816.111492	NR_LBD	358	525	7.89685e-24	98.8342	-	cl11397
Cluster-70816.164992	Neur_chan_LBD	1	56	1.482e-06	44.319	NC	cl27321
Cluster-70816.96232	C2	470	570	5.03174e-26	102.145	-	cd00030
Cluster-70816.96232	SMP_LBD	5	556	5.21648e-15	78.6474	NC	cl27773
Cluster-70816.96231	C2	470	570	5.03174e-26	102.145	-	cd00030
Cluster-70816.96231	SMP_LBD	5	556	5.21648e-15	78.6474	NC	cl27773
Cluster-70816.130514	NR_DBD_like	37	110	7.00989e-42	132.676	-	cl02596
Cluster-70816.89516	Neur_chan_LBD	271	598	9.46106e-13	70.5125	C	cl27321
Cluster-70816.89516	LDLa	213	247	5.52249e-11	57.2166	-	cd00112
Cluster-70816.53700	NR_LBD	694	925	9.25782e-64	213.777	-	cl11397
Cluster-70816.53700	NR_DBD_DHR4_like	488	577	5.61635e-63	207.027	-	cd07168
Cluster-70816.53700	Atrophin-1	59	491	0.00175814	42.2329	N	cl26464
Cluster-70816.131941	Neur_chan_LBD	17	392	1.27907e-101	309.336	-	cl27321
Cluster-70816.119453	Neur_chan_LBD	31	330	2.72621e-98	299.321	C	cl27321
Cluster-70816.29452	Neur_chan_LBD	3	365	1.99142e-34	131.759	-	cl27321
Cluster-70816.33738	NR_LBD	12	160	8.71018e-69	206.762	-	cl11397
Cluster-70816.33739	NR_DBD_like	9	82	5.31351e-36	118.721	-	cl02596
Cluster-70816.33737	NR_LBD	12	124	7.44604e-56	172.479	C	cl11397
Cluster-70816.93629	Neur_chan_LBD	26	241	3.69004e-108	323.05	-	pfam02931
Cluster-70816.93629	Neur_chan_memb	248	547	8.09476e-69	222.151	-	pfam02932
Cluster-70816.121698	Neur_chan_LBD	2	248	1.60209e-14	73.5941	C	cl27321
Cluster-70816.88741	NR_LBD	247	491	6.18754e-97	292.347	-	cl11397
Cluster-70816.88741	NR_DBD_ROR	49	143	5.43728e-70	217.787	-	cd06968
Cluster-70816.38010	Neur_chan_LBD	2	222	8.44634e-25	100.943	N	cl27321
Cluster-70816.32424	Neur_chan_LBD	14	179	4.58131e-24	99.4025	NC	cl27321
Cluster-70816.32423	Neur_chan_LBD	37	202	7.17726e-24	99.4025	NC	cl27321
Cluster-70816.59750	NR_LBD	73	231	8.11152e-26	99.9898	-	cl11397
Cluster-96937.3	Neur_chan_LBD	163	413	2.90312e-15	77.0609	C	cl27321
Cluster-96937.3	LDLa	122	156	2.08827e-11	57.987	-	cd00112
Cluster-70816.136923	NR_LBD	312	461	1.15114e-97	292.803	C	cl11397
Cluster-70816.136923	NR_DBD_EcR	155	240	8.36744e-61	192.784	-	cd07161
Cluster-70816.104229	Neur_chan_LBD	72	560	3.3597e-112	342.078	-	cl27321
Cluster-70816.127179	NR_LBD	356	540	1.27533e-98	299.196	-	cl11397
Cluster-70816.127179	NR_DBD_Lrh-1_like	119	211	7.0406e-75	232.345	-	cd07167
Cluster-70816.112855	NR_LBD	183	375	1.12236e-94	290.933	-	cl11397
Cluster-70816.112855	NR_DBD_REV_ERB	27	115	5.29425e-58	190.841	-	cd07166
Cluster-70816.133268	Neur_chan_LBD	70	357	6.53725e-101	310.492	C	cl27321
Cluster-70816.137825	INSC_LBD	136	159	0.000683838	35.6484	C	cl25083
Cluster-70816.33740	NR_DBD_PNR_like_1	9	90	6.65248e-51	161.863	-	cd07164
Cluster-70816.33741	NR_DBD_PNR_like_1	9	90	6.65248e-51	161.863	-	cd07164
Cluster-70816.33742	NR_LBD	12	167	1.47093e-73	219.088	-	cl11397
Cluster-70816.61939	NR_DBD_EcR	155	240	4.50939e-62	195.48	-	cd07161
Cluster-70816.61939	NR_LBD	316	392	3.10482e-44	154.131	C	cl11397
Cluster-70816.738	Neur_chan_LBD	2	212	5.03355e-70	221.896	NC	cl27321
Cluster-70816.87378	NR_LBD	86	278	6.5309e-94	286.31	-	cl11397
Cluster-70816.87378	NR_DBD_like	1	18	0.000112134	40.9987	N	cl02596
Cluster-3354.0	NR_DBD_like	1	31	3.9269e-13	59.8972	N	cl02596
Cluster-3354.0	NR_LBD	86	105	0.0002794	37.809	C	cl11397
Cluster-70816.150130	NR_DBD_like	3	87	1.48373e-38	131.45	-	cl02596
Cluster-70816.150133	NR_DBD_like	3	87	4.58601e-39	134.917	-	cl02596
Cluster-70816.150133	Atrophin-1	124	370	0.000753231	41.8477	N	cl26464
Cluster-70816.117833	Neur_chan_LBD	3	372	3.47788e-100	304.714	-	cl27321
Cluster-51330.0	LDLa	4	38	1.60307e-09	51.0534	-	cd00112
Cluster-51330.0	Neur_chan_LBD	54	200	3.95154e-08	51.0988	C	cl27321
Cluster-70816.103893	NR_LBD	275	428	2.9374e-69	217.646	C	cl11397
Cluster-70816.103893	NR_DBD_DmE78_like	114	194	1.73238e-57	183.14	-	cd07165
Cluster-70816.128447	Neur_chan_LBD	134	318	4.09054e-56	181.296	-	pfam02931
Cluster-70816.163462	LDLa	95	129	5.63906e-11	56.061	-	cd00112
Cluster-70816.163462	Neur_chan_LBD	130	219	9.71438e-07	48.0172	C	cl27321
Cluster-70816.4418	LDLa	5	39	2.74461e-11	54.5202	-	cd00112
Cluster-70816.4418	Neur_chan_LBD	46	122	0.00749347	34.9205	C	cl27321
Cluster-70816.48908	NR_LBD	212	315	5.72068e-54	175.641	C	cl11397
Cluster-70816.48908	NR_DBD_HNF4A	117	192	6.89226e-47	152.344	-	cd06960
Cluster-88050.0	Neur_chan_LBD	1	102	8.16158e-11	56.6453	N	cl27321
Cluster-70816.45662	UDG_like	419	663	5.34655e-78	251.512	-	cl00483
Cluster-70816.45662	NR_DBD_like	110	152	0.0016824	37.4438	C	cl02596
Cluster-36859.0	Neur_chan_LBD	1	58	1.85973e-05	39.1577	C	cl27321
Cluster-70816.113917	Neur_chan_LBD	17	93	1.69059e-20	83.6093	C	cl27321
Cluster-70816.15327	Neur_chan_LBD	53	262	5.00179e-56	186.072	C	cl27321
Cluster-70816.34770	Neur_chan_LBD	40	182	1.96074e-44	147.399	C	pfam02931
Cluster-70816.120550	Neur_chan_LBD	33	98	1.95884e-05	41.2374	C	cl27321
Cluster-17555.0	Neur_chan_LBD	27	136	2.58432e-08	50.8674	NC	cl27321
Cluster-70816.51914	NR_LBD	720	951	1.54195e-63	213.392	-	cl11397
Cluster-70816.51914	NR_DBD_DHR4_like	514	603	8.17021e-63	206.642	-	cd07168
Cluster-70816.51914	Atrophin-1	85	517	0.00118197	42.6181	N	cl26464
Cluster-70816.85454	Neur_chan_LBD	50	466	3.12411e-116	349.397	-	cl27321
Cluster-70816.163818	LamG	35	240	1.57338e-19	87.3239	-	cl22861
Cluster-70816.163818	LDLa	477	511	4.26476e-14	66.4613	-	cd00112
Cluster-70816.163818	CLECT	268	372	1.45749e-10	58.9259	-	cl02432
Cluster-70816.163818	Neur_chan_LBD	519	797	6.06543e-10	62.0381	C	cl27321
Cluster-70816.164637	Neur_chan_LBD	6	431	8.96216e-166	474.202	-	cl27321
Cluster-70816.94339	Neur_chan_LBD	55	216	4.41616e-39	138.924	N	cl27321
Cluster-70816.94339	Neur_chan_memb	226	282	0.00367886	38.4111	C	cl08379
Cluster-70816.94069	Neur_chan_LBD	271	567	1.02173e-11	67.0457	C	cl27321
Cluster-70816.94069	LDLa	213	247	6.87844e-11	56.8314	-	cd00112
Cluster-70816.48370	NR_DBD_like	1	23	1.05223e-06	43.3927	N	cl02596
Cluster-70816.48371	NR_DBD_like	32	106	4.80111e-44	137.767	-	cl02596
Cluster-70816.136014	Neur_chan_LBD	8	368	6.37339e-88	272.742	-	cl27321
Cluster-70816.136015	Neur_chan_LBD	8	368	6.37339e-88	272.742	-	cl27321
Cluster-70816.105081	Neur_chan_LBD	72	532	1.22123e-100	311.262	-	cl27321
Cluster-70816.120980	Neur_chan_LBD	94	148	9.6922e-23	88.8484	C	cl27321
Cluster-70816.49222	Neur_chan_LBD	30	493	2.1924e-94	293.928	-	cl27321
Cluster-70816.29880	NR_LBD	508	745	1.76078e-150	437.72	-	cl11397
Cluster-70816.29880	NR_DBD_NGFI-B	406	480	6.00343e-56	185.341	-	cd06969
Cluster-70816.74697	ARF7EP_C	260	352	5.61798e-35	123.556	-	pfam14949
Cluster-70816.74697	NR_DBD_like	58	101	0.00394631	35.6153	C	cl02596
Cluster-2025.0	NR_LBD	1	121	2.06784e-58	181.856	N	cl11397
Cluster-2025.0	ESR1_C	130	165	5.00202e-18	72.5155	-	pfam12743
Cluster-56361.0	Neur_chan_LBD	3	77	1.22106e-05	40.8522	NC	cl27321
Cluster-70816.103015	Neur_chan_LBD	7	198	1.32563e-41	145.473	-	pfam02931
Cluster-70816.166896	Neur_chan_LBD	2	49	1.56199e-05	41.6226	NC	cl27321
Cluster-70816.38009	Neur_chan_LBD	120	258	5.05497e-26	101.175	C	cl27321
Cluster-70816.75100	Neur_chan_LBD	32	499	2.11294e-102	315.499	-	cl27321
Cluster-70816.89343	Neur_chan_LBD	112	272	2.29285e-41	141.236	C	cl27321
Cluster-70816.89344	Neur_chan_LBD	112	321	1.9873e-49	165.888	-	pfam02931
Cluster-70816.725	Neur_chan_LBD	20	51	5.78305e-07	45.8598	NC	cl27321
Cluster-13652.0	NR_DBD_like	9	82	3.06936e-37	120.262	-	cl02596
Cluster-10972.0	Neur_chan_LBD	2	71	1.20403e-10	57.4157	NC	cl27321
Cluster-70816.99096	C2A_C2C_Synaptotagmin_like	300	420	4.83014e-48	165.928	-	cd08391
Cluster-70816.99096	C2	718	841	1.37587e-45	159.361	-	cl14603
Cluster-70816.99096	SMP_LBD	107	285	2.5559e-43	154.801	-	cl27773
Cluster-70816.99096	C2B_Synaptotagmin-like	452	555	7.80644e-28	108.035	-	cd04050
Cluster-70816.99096	UBQ	576	685	0.00050558	42.9599	C	cl28408
Cluster-70816.110789	Neur_chan_LBD	32	499	2.11294e-102	315.499	-	cl27321
Cluster-70816.156151	Neur_chan_LBD	10	111	1.81021e-06	45.4746	C	cl27321
Cluster-70816.38588	Neur_chan_LBD	17	350	3.98491e-46	166.812	C	cl27321
Cluster-70816.38588	Neur_chan_memb	267	474	2.83932e-10	60.3675	-	cl08379
Cluster-70816.119231	Neur_chan_LBD	2	248	1.60209e-14	73.5941	C	cl27321
Cluster-70816.79980	NR_LBD_COUP-TF	181	414	2.20074e-171	478.489	-	cd06948
Cluster-70816.79980	NR_DBD_COUP_TF	82	154	1.75827e-53	172.336	-	cd06958
Cluster-70816.79980	Atrophin-1	18	92	0.00365842	39.5365	C	cl26464
Cluster-70816.124644	Neur_chan_LBD	19	127	6.16556e-06	45.8598	NC	cl27321
Cluster-70816.129667	Neur_chan_LBD	31	330	2.49769e-99	302.403	C	cl27321
Cluster-70816.133145	Neur_chan_LBD	2	248	1.60209e-14	73.5941	C	cl27321
Cluster-70816.128148	NR_LBD_TR2_like	309	530	6.85693e-130	377.058	-	cd06952
Cluster-70816.128148	NR_DBD_like	81	171	3.10869e-53	174.951	-	cl02596
Cluster-70816.122680	Neur_chan_LBD	16	115	3.97192e-32	121.744	NC	cl27321
Cluster-70816.113979	Neur_chan_LBD	2	248	1.60209e-14	73.5941	C	cl27321
Cluster-70816.139877	NR_LBD	413	650	4.28671e-152	438.491	-	cl11397
Cluster-70816.139877	NR_DBD_NGFI-B	311	385	1.81908e-56	185.341	-	cd06969
Cluster-70816.127560	NR_LBD	73	236	2.27673e-27	103.842	-	cl11397
Cluster-70816.144036	NR_LBD	508	745	1.76078e-150	437.72	-	cl11397
Cluster-70816.144036	NR_DBD_NGFI-B	406	480	6.00343e-56	185.341	-	cd06969
Cluster-70816.61838	Neur_chan_LBD	1	221	1.62791e-42	148.708	N	cl27321
Cluster-70816.90325	Neur_chan_LBD	31	391	1.00606e-99	303.943	-	cl27321
Cluster-70816.141199	Neur_chan_LBD	1	62	7.5167e-22	83.0704	NC	cl27321
Cluster-70816.72745	NR_DBD_like	127	199	7.99089e-48	152.609	-	cl02596
Cluster-70816.47596	Neur_chan_LBD	1	170	3.18279e-84	247.936	N	pfam02931
Cluster-70816.47596	Neur_chan_memb	177	199	5.23199e-08	51.1227	C	cl08379
Cluster-70816.103237	Neur_chan_LBD	17	492	1.15806e-53	187.228	-	cl27321
Cluster-70816.139367	SMP_LBD	2	53	4.35145e-06	41.6683	C	cl27773
Cluster-70816.48368	NR_LBD	86	112	1.28457e-14	66.1642	C	cl11397
Cluster-70816.48369	NR_DBD_like	74	115	4.91438e-24	87.6907	N	cl02596
Cluster-70816.95097	NR_LBD_RXR_like	209	411	8.92479e-137	390.496	-	cd06943
Cluster-70816.95097	NR_DBD_RXR	112	188	4.01629e-53	171.962	-	cd06956
Cluster-67490.0	LDLa	14	49	3.23869e-09	48.7422	-	cd00112
Cluster-67490.0	Neur_chan_LBD	65	111	0.00221651	36.0761	C	cl27321
Cluster-70816.116539	Neur_chan_LBD	15	278	2.91054e-62	203.406	C	cl27321
Cluster-70816.139279	Neur_chan_LBD	31	151	4.01213e-32	118.277	C	cl27321
Cluster-70816.147837	NR_DBD_ROR	26	120	6.22411e-67	201.994	-	cd06968
Cluster-70816.2112	LDLa	177	211	1.06738e-09	52.5942	-	cd00112
Cluster-70816.2112	Neur_chan_LBD	219	274	0.00183155	38.3873	C	cl27321
Cluster-70816.6526	Neur_chan_memb	40	291	1.9103e-40	140.489	-	pfam02932
Cluster-70816.6526	Neur_chan_LBD	2	33	0.00028591	41.0836	N	cl27321
Cluster-70816.89094	NR_LBD	309	452	3.55549e-11	61.8551	-	cl11397
Cluster-70816.89095	Neur_chan_LBD	41	270	5.20468e-52	175.672	C	cl27321
Cluster-70816.89096	Neur_chan_LBD	52	453	6.19638e-102	311.647	-	cl27321
Cluster-70816.108106	NR_LBD_RXR_like	224	426	1.50843e-136	390.496	-	cd06943
Cluster-70816.108106	NR_DBD_RXR	127	203	3.68186e-53	172.347	-	cd06956
Cluster-576.1	Neur_chan_LBD	18	143	7.78294e-15	69.7421	NC	cl27321
Cluster-70816.119354	Neur_chan_LBD	3	59	1.38815e-10	55.8749	NC	cl27321
Cluster-70816.165992	Neur_chan_LBD	28	108	1.62951e-06	46.6302	NC	cl27321
Cluster-70816.46624	Neur_chan_LBD	1	125	9.28017e-53	164.733	C	pfam02931
Cluster-70816.15500	Neur_chan_LBD	130	428	7.57269e-27	112.499	C	cl27321
Cluster-70816.15500	LDLa	95	129	5.02551e-12	59.913	-	cd00112
Cluster-70816.54426	NR_DBD_VDR_like	65	138	6.31268e-35	126.727	-	cd07156
Cluster-70816.54426	NR_LBD	230	382	7.26014e-17	78.8038	-	cl11397
Cluster-70816.54426	SSDP	559	700	8.96969e-07	51.156	C	cl25799
Cluster-70816.79365	Neur_chan_LBD	1	253	1.05636e-117	345.16	NC	cl27321
Cluster-70816.79363	Neur_chan_LBD	1	255	3.17754e-118	345.545	NC	cl27321
Cluster-70816.128313	Neur_chan_LBD	29	71	0.000559359	36.2298	C	cl27321
Cluster-70816.113755	NR_LBD	694	925	9.25782e-64	213.777	-	cl11397
Cluster-70816.113755	NR_DBD_DHR4_like	488	577	5.61635e-63	207.027	-	cd07168
Cluster-70816.113755	Atrophin-1	59	491	0.00175814	42.2329	N	cl26464
Cluster-47528.0	Neur_chan_LBD	50	107	2.9932e-09	51.8692	C	cl27321
Cluster-70816.41308	Neur_chan_LBD	50	476	4.87733e-114	344.004	-	cl27321
Cluster-70816.24355	NR_LBD	73	147	0.000107604	40.2839	C	cl11397
Cluster-70816.141405	LamG	80	252	4.7719e-16	77.3087	-	cl22861
Cluster-70816.141405	LDLa	486	520	1.36438e-12	62.2241	-	cd00112
Cluster-70816.141405	Neur_chan_LBD	533	813	1.42097e-12	70.5125	C	cl27321
Cluster-70816.141405	CLECT	266	374	5.48598e-11	60.3261	-	cd00037
Cluster-70816.141404	Neur_chan_LBD	9	163	4.87059e-10	58.9565	NC	cl27321
Cluster-50347.0	Neur_chan_LBD	17	36	0.00884663	33.5334	NC	cl27321
Cluster-70816.64342	4-S	64	446	1.15281e-144	444.686	-	cd16029
Cluster-70816.64342	LamG	529	702	3.66e-20	90.0203	-	cl22861
Cluster-70816.64342	Neur_chan_LBD	975	1250	2.14138e-14	77.0609	C	cl27321
Cluster-70816.64342	CLECT	717	833	4.0794e-14	69.9561	-	cd00037
Cluster-70816.64342	LDLa	936	970	4.73093e-11	58.3722	-	cd00112
Cluster-70816.64341	ALP_like	4	181	3.28488e-74	250.93	N	cl23718
Cluster-70816.64341	LamG	264	437	5.3341e-20	89.2499	-	cl22861
Cluster-70816.64341	Neur_chan_LBD	710	985	1.37268e-14	77.4461	C	cl27321
Cluster-70816.64341	CLECT	452	568	6.97533e-14	68.8005	-	cd00037
Cluster-70816.64341	LDLa	671	705	7.18368e-11	57.6018	-	cd00112
Cluster-70816.123251	NR_DBD_VDR_like	65	138	6.31268e-35	126.727	-	cd07156
Cluster-70816.123251	NR_LBD	230	382	7.26014e-17	78.8038	-	cl11397
Cluster-70816.123251	SSDP	559	700	8.96969e-07	51.156	C	cl25799
Cluster-70816.120425	NR_DBD_like	214	287	1.99341e-27	105.541	-	cl02596
Cluster-70816.120425	NR_LBD	367	534	2.19837e-19	86.1226	-	cl11397
Cluster-70816.67644	NR_LBD	638	869	6.12557e-64	213.777	-	cl11397
Cluster-70816.67644	NR_DBD_DHR4_like	432	521	3.73141e-63	206.642	-	cd07168
Cluster-70816.67644	Herpes_ICP4_C	67	351	0.00894918	39.7693	C	cl28033
Cluster-70816.105975	C2A_C2C_Synaptotagmin_like	310	430	1.63241e-48	167.469	-	cd08391
Cluster-70816.105975	C2	728	851	1.20297e-45	159.361	-	cl14603
Cluster-70816.105975	SMP_LBD	117	295	3.59406e-43	154.416	-	cl27773
Cluster-70816.105975	C2B_Synaptotagmin-like	462	565	8.21696e-28	108.035	-	cd04050
Cluster-70816.105975	UBQ	586	695	0.000512787	42.9599	C	cl28408
Cluster-70816.142049	Neur_chan_LBD	2	63	5.78248e-09	52.7933	NC	cl27321
Cluster-70816.49435	Neur_chan_LBD	14	194	7.76141e-07	48.171	N	cl27321
Cluster-70816.49432	Neur_chan_LBD	32	385	1.87646e-30	120.974	-	cl27321
Cluster-70816.49433	Neur_chan_LBD	32	390	8.87257e-31	122.129	-	cl27321
Cluster-70816.15761	NR_DBD_like	91	109	5.06939e-06	41.313	C	cl02596
Cluster-70816.15763	NR_DBD_like	101	119	5.21313e-06	41.313	C	cl02596
Cluster-70816.9772	Neur_chan_LBD	50	393	1.9529e-95	292.773	C	cl27321
Cluster-70816.34850	Neur_chan_LBD	45	207	2.73205e-19	83.0704	C	cl27321
Cluster-70816.115325	Neur_chan_LBD	50	466	6.59537e-115	345.93	-	cl27321
Cluster-70816.31871	Neur_chan_LBD	233	531	3.93065e-19	90.1577	C	cl27321
Cluster-70816.31871	CLECT	1	94	1.68462e-12	64.3322	N	cl02432
Cluster-70816.31871	LDLa	195	229	1.65873e-11	58.7574	-	cd00112
Cluster-70816.31871	PHD_SF	145	223	0.00380725	37.3405	N	cl22851
Cluster-70816.31870	Neur_chan_LBD	233	531	3.93065e-19	90.1577	C	cl27321
Cluster-70816.31870	CLECT	1	94	1.68462e-12	64.3322	N	cl02432
Cluster-70816.31870	LDLa	195	229	1.65873e-11	58.7574	-	cd00112
Cluster-70816.31870	PHD_SF	145	223	0.00380725	37.3405	N	cl22851
Cluster-70816.108467	Neur_chan_LBD	302	629	2.15313e-12	69.3569	C	cl27321
Cluster-70816.108467	LDLa	244	278	4.18552e-11	57.6018	-	cd00112
Cluster-93573.0	NR_LBD	3	42	0.00568392	32.6921	N	cl11397
Cluster-70816.111364	NR_DBD_CAR	31	124	6.10605e-61	197.668	-	cd06966
Cluster-70816.111364	NR_LBD_F1	459	633	6.67253e-41	146.599	-	cd06929
Cluster-70816.37049	NR_LBD	69	191	1.08702e-19	82.2706	N	cl11397
Cluster-70816.129719	Neur_chan_LBD	41	270	5.20468e-52	175.672	C	cl27321
Cluster-105030.1	Neur_chan_LBD	1	46	5.09404e-12	61.2677	NC	cl27321
Cluster-70816.91472	Neur_chan_LBD	302	598	1.98928e-11	66.2753	C	cl27321
Cluster-70816.91472	LDLa	244	278	5.12249e-11	57.6018	-	cd00112
Cluster-2046.0	Neur_chan_LBD	24	48	0.00142033	35.0742	NC	cl27321
Cluster-70816.28888	Neur_chan_LBD	273	373	1.4357e-30	115.812	C	cl27321
Cluster-70816.28888	DNA_pol3_gamma3	25	221	0.000554724	41.8953	N	cl26386
Cluster-70816.134389	Neur_chan_LBD	2	248	1.60209e-14	73.5941	C	cl27321
Cluster-70816.105106	Neur_chan_LBD	1	140	2.52617e-29	111.575	N	cl27321
Cluster-70816.20035	Neur_chan_LBD	49	330	5.79326e-19	87.8465	C	cl27321
Cluster-70816.20035	LDLa	31	65	6.14168e-13	62.2241	-	cd00112
Cluster-70816.150132	NR_DBD_like	3	87	4.58601e-39	134.917	-	cl02596
Cluster-70816.150132	Atrophin-1	124	370	0.000753231	41.8477	N	cl26464
Cluster-70816.105866	Neur_chan_LBD	31	330	2.49769e-99	302.403	C	cl27321
Cluster-70816.111635	C2	470	570	5.03174e-26	102.145	-	cd00030
Cluster-70816.111635	SMP_LBD	5	556	5.21648e-15	78.6474	NC	cl27773
Cluster-70816.106749	Neur_chan_LBD	6	209	3.58535e-05	43.5486	N	cl27321
Cluster-70816.143501	Neur_chan_LBD	2	63	4.75023e-09	53.1785	NC	cl27321
Cluster-70816.131378	COE_DBD	28	242	1.4131e-165	456.124	-	cd11606
Cluster-70816.110116	Neur_chan_memb	83	363	6.30983e-74	229.47	-	pfam02932
Cluster-70816.110116	Neur_chan_LBD	1	76	1.03945e-22	95.0116	N	cl27321
Cluster-70816.61840	Neur_chan_LBD	57	478	1.13678e-96	298.936	-	cl27321
Cluster-70816.53404	Neur_chan_LBD	398	568	2.47089e-35	131.991	-	cl27321
Cluster-70816.140430	LamG	20	213	1.7803e-33	127.385	-	cl22861
Cluster-70816.140430	Neur_chan_LBD	477	758	8.91796e-19	89.7725	C	cl27321
Cluster-70816.140430	CLECT	233	350	8.54288e-13	65.3337	-	cd00037
Cluster-70816.140430	LDLa	459	493	1.05271e-12	62.6093	-	cd00112
Cluster-73148.0	Neur_chan_LBD	32	66	0.000171502	37.2317	NC	cl27321
Cluster-70816.125570	NR_LBD	713	944	1.17476e-63	213.777	-	cl11397
Cluster-70816.125570	NR_DBD_DHR4_like	507	596	6.39395e-63	207.027	-	cd07168
Cluster-70816.125570	Atrophin-1	78	510	0.00174179	42.2329	N	cl26464
Cluster-70816.122681	Neur_chan_LBD	16	67	3.22187e-18	77.0609	NC	cl27321
Cluster-70816.40901	Neur_chan_LBD	4	122	8.40481e-43	147.938	NC	cl27321
Cluster-70816.125431	C2	470	570	1.27416e-26	104.456	-	cd00030
Cluster-70816.125431	SMP_LBD	5	556	6.88691e-15	79.0326	NC	cl27773
Cluster-70816.37385	NR_LBD	413	650	4.28671e-152	438.491	-	cl11397
Cluster-70816.37385	NR_DBD_NGFI-B	311	385	1.81908e-56	185.341	-	cd06969
Cluster-1444.0	NR_LBD_RXR_like	1	177	2.61861e-120	338.109	-	cd06943
Cluster-1444.1	NR_LBD	32	66	1.79609e-07	45.3571	C	cl11397
Cluster-70816.21590	Neur_chan_LBD	87	166	1.66703e-06	45.706	C	cl27321
Cluster-70816.55217	Neur_chan_LBD	2	416	1.20141e-111	335.145	-	cl27321
Cluster-70816.47623	NR_LBD	1	46	1.16497e-08	48.0598	N	cl11397
Cluster-70816.38573	UDG_F2_MUG	445	528	3.47648e-44	153.446	C	cd10028
Cluster-70816.38573	NR_DBD_like	60	102	0.000782541	38.2142	C	cl02596
Cluster-71913.0	Neur_chan_LBD	1	157	2.35709e-18	82.4537	NC	cl27321
Cluster-70816.13423	Neur_chan_LBD	4	411	1.67619e-109	329.752	-	cl27321
Cluster-59065.0	COE_DBD	12	33	0.00843684	31.6346	NC	cl17007
Cluster-70816.1928	NR_LBD	21	57	0.000586396	36.0496	N	cl11397
Cluster-70816.79193	Neur_chan_LBD	46	331	3.36183e-121	357.486	C	cl27321
Cluster-70816.157063	Neur_chan_LBD	2	159	1.33819e-21	92.0837	NC	cl27321
Cluster-70816.34406	LamG	9	118	1.44488e-21	93.1019	N	cl22861
Cluster-70816.34406	Neur_chan_LBD	390	675	5.51503e-16	80.9129	C	cl27321
Cluster-70816.34406	LDLa	351	385	5.24788e-13	63.3797	-	cd00112
Cluster-70816.34406	CLECT	144	246	5.14167e-11	60.0815	-	cl02432
Cluster-70816.34403	LamG	7	160	2.14743e-25	104.273	N	cl22861
Cluster-70816.34403	Neur_chan_LBD	432	717	5.21406e-16	81.2981	C	cl27321
Cluster-70816.34403	LDLa	393	427	4.59702e-13	63.3797	-	cd00112
Cluster-70816.34403	CLECT	186	288	5.89006e-11	60.0815	-	cl02432
Cluster-70816.34402	LamG	7	160	2.14743e-25	104.273	N	cl22861
Cluster-70816.34402	Neur_chan_LBD	432	717	5.21406e-16	81.2981	C	cl27321
Cluster-70816.34402	LDLa	393	427	4.59702e-13	63.3797	-	cd00112
Cluster-70816.34402	CLECT	186	288	5.89006e-11	60.0815	-	cl02432
Cluster-70816.29294	Neur_chan_LBD	10	272	6.97851e-32	122.514	C	cl27321
Cluster-101305.1	Neur_chan_LBD	1	77	1.81805e-13	63.1937	NC	cl27321
Cluster-70816.76250	NR_LBD	79	242	2.90788e-27	103.457	-	cl11397
Cluster-70816.116139	Neur_chan_LBD	17	496	4.80526e-53	185.302	-	cl27321
Cluster-70816.140411	Neur_chan_LBD	112	197	3.82565e-22	89.6188	C	cl27321
Cluster-70816.51951	NR_DBD_EcR	155	240	5.3843e-62	195.48	-	cd07161
Cluster-70816.51951	NR_LBD	312	388	2.86033e-44	154.131	C	cl11397
Cluster-70816.139118	NR_LBD	718	949	1.53504e-63	213.392	-	cl11397
Cluster-70816.139118	NR_DBD_DHR4_like	512	601	6.60385e-63	207.027	-	cd07168
Cluster-70816.139118	Atrophin-1	83	515	0.00133807	42.6181	N	cl26464
Cluster-70816.129733	NR_LBD	458	695	4.0884e-151	437.72	-	cl11397
Cluster-70816.129733	NR_DBD_NGFI-B	356	430	3.3588e-56	185.341	-	cd06969
Cluster-70816.79981	NR_LBD_COUP-TF	206	439	8.33234e-171	478.103	-	cd06948
Cluster-70816.79981	NR_DBD_COUP_TF	82	150	1.12226e-50	165.403	-	cd06958
Cluster-70816.79981	Atrophin-1	18	92	0.00311867	39.9217	C	cl26464
Cluster-10150.0	RPA2_DBD_D	73	153	6.41114e-34	114.234	-	cd04478
Cluster-9634.0	Neur_chan_LBD	5	83	1.82891e-10	55.1045	NC	cl27321
Cluster-70816.107609	Neur_chan_LBD	3	176	5.77799e-40	136.613	-	cl27321
Cluster-69912.0	LDLa	50	84	7.85665e-13	61.8389	-	cd00112
Cluster-69912.0	Neur_chan_LBD	89	373	7.1208e-10	60.1121	C	cl27321

## Sheet: Tophits
Transcript	Domain	Start	Stop	e-value	Bitscore	Truncated	Accession
Cluster-70816.87605	NR_DBD_Lrh-1_like	82	167	1.26326e-56	181.884	-	cd07167
Cluster-70816.87605	NR_LBD_F2	262	422	7.09898e-52	172.025	-	cd06930
Cluster-70816.106367	NR_LBD	180	372	1.88196e-94	290.162	-	cl11397
Cluster-70816.106367	NR_DBD_REV_ERB	24	112	2.22854e-58	191.612	-	cd07166
Cluster-70816.103461	NR_LBD_RXR_like	182	384	3.42419e-137	390.496	-	cd06943
Cluster-70816.103461	NR_DBD_RXR	80	161	2.39791e-50	163.873	-	cd06956
Cluster-70816.103464	NR_LBD_RXR_like	177	379	4.52978e-137	390.111	-	cd06943
Cluster-70816.103464	NR_DBD_RXR	80	156	9.97376e-53	170.036	-	cd06956
Cluster-70816.120471	NR_LBD	731	962	2.13974e-63	213.007	-	cl11397
Cluster-70816.120471	NR_DBD_DHR4_like	525	614	2.02218e-62	205.486	-	cd07168
Cluster-70816.120471	Atrophin-1	96	528	0.00203907	42.2329	N	cl26464
Cluster-70816.53006	NR_LBD	178	352	2.90349e-35	129.65	-	cl11397
Cluster-70816.53006	NR_DBD_like	16	109	4.71929e-32	117.932	-	cl02596
Cluster-70816.53006	PRK13729	341	440	0.00472587	39.4211	C	cl26382
Cluster-70816.136468	NR_DBD_HNF4A	117	192	2.42515e-46	149.647	-	cd06960
Cluster-70816.136468	NR_LBD	212	279	3.69649e-29	110.157	C	cl11397
Cluster-70816.80294	NR_LBD_TR2_like	345	566	4.64904e-129	376.288	-	cd06952
Cluster-70816.80294	NR_DBD_like	127	207	7.79641e-58	187.663	-	cl02596
Cluster-70816.81023	NR_LBD	224	468	4.94278e-97	291.962	-	cl11397
Cluster-70816.81023	NR_DBD_ROR	26	120	3.43229e-70	217.787	-	cd06968
Cluster-70816.117550	NR_LBD	351	535	1.63306e-98	298.426	-	cl11397
Cluster-70816.117550	NR_DBD_Lrh-1_like	114	206	5.00906e-73	227.338	-	cd07167
Cluster-70816.140613	NR_LBD	413	650	4.28671e-152	438.491	-	cl11397
Cluster-70816.140613	NR_DBD_NGFI-B	311	385	1.81908e-56	185.341	-	cd06969
Cluster-70816.71782	NR_LBD	283	503	1.51378e-95	288.494	-	cl11397
Cluster-70816.71782	NR_DBD_ERR	170	264	1.1226e-60	193.923	-	cd07170
Cluster-70816.53699	NR_LBD	664	895	1.07253e-63	213.392	-	cl11397
Cluster-70816.53699	NR_DBD_DHR4_like	458	547	6.83284e-63	206.257	-	cd07168
Cluster-70816.53699	Herpes_ICP4_C	93	377	0.0077591	39.7693	C	cl28033
Cluster-70816.81707	NR_LBD	214	458	5.35688e-97	291.577	-	cl11397
Cluster-70816.81707	NR_DBD_ROR	16	110	5.54755e-70	216.631	-	cd06968
Cluster-9165.1	NR_DBD_ERR	38	133	1.2683e-65	196.619	-	cd07170
Cluster-9165.1	NR_LBD	152	202	3.07208e-20	84.3387	C	cl11397
Cluster-70816.109514	NR_DBD_CAR	31	124	6.10605e-61	197.668	-	cd06966
Cluster-70816.109514	NR_LBD_F1	459	633	6.67253e-41	146.599	-	cd06929
Cluster-70816.105623	NR_LBD_RXR_like	224	426	1.50843e-136	390.496	-	cd06943
Cluster-70816.105623	NR_DBD_RXR	127	203	3.68186e-53	172.347	-	cd06956
Cluster-70816.73997	NR_DBD_EcR	185	270	1.77443e-59	189.702	-	cd07161
Cluster-70816.73997	NR_LBD	342	418	5.17677e-44	154.131	C	cl11397
Cluster-70816.73997	DUF4045	18	151	0.000619502	42.3694	NC	cl25751
Cluster-70816.59017	NR_LBD	205	425	4.27759e-95	284.642	-	cl11397
Cluster-70816.59017	NR_DBD_ERR	92	186	1.34276e-62	197.004	-	cd07170
Cluster-70816.75835	NR_LBD_Ftz-F1_like	356	586	4.32558e-129	377.777	-	cd06944
Cluster-70816.75835	NR_DBD_Lrh-1_like	119	211	7.90095e-75	232.73	-	cd07167
Cluster-70816.74549	NR_DBD_Lrh-1_like	82	167	1.26326e-56	181.884	-	cd07167
Cluster-70816.74549	NR_LBD_F2	262	422	7.09898e-52	172.025	-	cd06930
Cluster-70816.100300	NR_DBD_like	80	153	4.07166e-29	110.549	-	cl02596
Cluster-70816.100300	Atrophin-1	619	815	0.000112903	45.8197	N	cl26464
Cluster-70816.100300	NR_LBD	360	530	0.0003255	42.3365	-	cl11397
Cluster-70816.117215	NR_LBD	191	411	1.7099e-95	285.028	-	cl11397
Cluster-70816.117215	NR_DBD_ERR	78	172	6.5666e-63	197.39	-	cd07170
Cluster-70816.117214	NR_LBD	226	446	1.27262e-96	289.265	-	cl11397
Cluster-70816.117214	NR_DBD_ERR	113	207	1.51425e-62	197.39	-	cd07170
Cluster-70816.49496	NR_LBD	212	355	1.38555e-80	246.903	C	cl11397
Cluster-70816.49496	NR_DBD_HNF4A	117	192	4.1145e-47	155.425	-	cd06960
Cluster-70816.49495	NR_LBD_HNF4_like	212	431	1.58706e-134	389.812	-	cd06931
Cluster-70816.49495	NR_DBD_HNF4A	117	192	4.75442e-48	161.203	-	cd06960
Cluster-70816.135082	NR_LBD	657	888	8.73303e-64	213.392	-	cl11397
Cluster-70816.135082	NR_DBD_DHR4_like	451	540	4.22222e-63	207.027	-	cd07168
Cluster-70816.135082	Herpes_ICP4_C	86	370	0.00918338	39.7693	C	cl28033
Cluster-70816.44221	NR_LBD	413	650	4.28671e-152	438.491	-	cl11397
Cluster-70816.44221	NR_DBD_NGFI-B	311	385	1.81908e-56	185.341	-	cd06969
Cluster-70816.76845	NR_LBD	312	461	1.37849e-100	300.122	C	cl11397
Cluster-70816.76845	NR_DBD_EcR	155	240	1.11732e-60	192.784	-	cd07161
Cluster-70816.138637	NR_LBD	212	315	5.72068e-54	175.641	C	cl11397
Cluster-70816.138637	NR_DBD_HNF4A	117	192	6.89226e-47	152.344	-	cd06960
Cluster-70816.104264	NR_LBD_RXR_like	224	426	1.50843e-136	390.496	-	cd06943
Cluster-70816.104264	NR_DBD_RXR	127	203	3.68186e-53	172.347	-	cd06956
Cluster-70816.104266	NR_LBD_RXR_like	177	379	4.52978e-137	390.111	-	cd06943
Cluster-70816.104266	NR_DBD_RXR	80	156	9.97376e-53	170.036	-	cd06956
Cluster-70816.104268	NR_LBD_RXR_like	224	426	1.50843e-136	390.496	-	cd06943
Cluster-70816.104268	NR_DBD_RXR	127	203	3.68186e-53	172.347	-	cd06956
Cluster-70816.111494	NR_DBD_like	205	278	3.14892e-26	102.075	-	cl02596
Cluster-70816.111494	NR_LBD	358	525	7.89685e-24	98.8342	-	cl11397
Cluster-70816.113754	NR_LBD	638	869	6.12557e-64	213.777	-	cl11397
Cluster-70816.113754	NR_DBD_DHR4_like	432	521	3.73141e-63	206.642	-	cd07168
Cluster-70816.113754	Herpes_ICP4_C	67	351	0.00894918	39.7693	C	cl28033
Cluster-70816.73831	NR_LBD_TR2_like	355	576	2.29387e-129	377.443	-	cd06952
Cluster-70816.73831	NR_DBD_like	127	217	9.89069e-54	176.877	-	cl02596
Cluster-70816.140853	NR_LBD	212	315	5.72068e-54	175.641	C	cl11397
Cluster-70816.140853	NR_DBD_HNF4A	117	192	6.89226e-47	152.344	-	cd06960
Cluster-70816.29878	NR_LBD	508	745	1.76078e-150	437.72	-	cl11397
Cluster-70816.29878	NR_DBD_NGFI-B	406	480	6.00343e-56	185.341	-	cd06969
Cluster-70816.29879	NR_LBD	508	745	1.76078e-150	437.72	-	cl11397
Cluster-70816.29879	NR_DBD_NGFI-B	406	480	6.00343e-56	185.341	-	cd06969
Cluster-70816.117551	NR_LBD	163	347	2.40787e-99	294.189	-	cl11397
Cluster-70816.117551	NR_DBD_like	1	18	2.21093e-06	45.5235	N	cl02596
Cluster-70816.76356	NR_DBD_like	27	100	3.8245e-29	110.549	-	cl02596
Cluster-70816.76356	Atrophin-1	566	762	9.3634e-05	45.8197	N	cl26464
Cluster-70816.76356	NR_LBD	307	477	0.00095046	40.7957	-	cl11397
Cluster-70816.76355	NR_DBD_like	27	100	3.8245e-29	110.549	-	cl02596
Cluster-70816.76355	Atrophin-1	566	762	9.3634e-05	45.8197	N	cl26464
Cluster-70816.76355	NR_LBD	307	477	0.00095046	40.7957	-	cl11397
Cluster-70816.100942	NR_LBD_RXR_like	177	379	4.52978e-137	390.111	-	cd06943
Cluster-70816.100942	NR_DBD_RXR	80	156	9.97376e-53	170.036	-	cd06956
Cluster-70816.111495	NR_DBD_like	205	278	3.14892e-26	102.075	-	cl02596
Cluster-70816.111495	NR_LBD	358	525	7.89685e-24	98.8342	-	cl11397
Cluster-70816.111491	NR_DBD_like	205	278	3.14892e-26	102.075	-	cl02596
Cluster-70816.111491	NR_LBD	358	525	7.89685e-24	98.8342	-	cl11397
Cluster-70816.111492	NR_DBD_like	205	278	3.14892e-26	102.075	-	cl02596
Cluster-70816.111492	NR_LBD	358	525	7.89685e-24	98.8342	-	cl11397
Cluster-70816.53700	NR_LBD	694	925	9.25782e-64	213.777	-	cl11397
Cluster-70816.53700	NR_DBD_DHR4_like	488	577	5.61635e-63	207.027	-	cd07168
Cluster-70816.53700	Atrophin-1	59	491	0.00175814	42.2329	N	cl26464
Cluster-70816.88741	NR_LBD	247	491	6.18754e-97	292.347	-	cl11397
Cluster-70816.88741	NR_DBD_ROR	49	143	5.43728e-70	217.787	-	cd06968
Cluster-70816.136923	NR_LBD	312	461	1.15114e-97	292.803	C	cl11397
Cluster-70816.136923	NR_DBD_EcR	155	240	8.36744e-61	192.784	-	cd07161
Cluster-70816.127179	NR_LBD	356	540	1.27533e-98	299.196	-	cl11397
Cluster-70816.127179	NR_DBD_Lrh-1_like	119	211	7.0406e-75	232.345	-	cd07167
Cluster-70816.112855	NR_LBD	183	375	1.12236e-94	290.933	-	cl11397
Cluster-70816.112855	NR_DBD_REV_ERB	27	115	5.29425e-58	190.841	-	cd07166
Cluster-70816.61939	NR_DBD_EcR	155	240	4.50939e-62	195.48	-	cd07161
Cluster-70816.61939	NR_LBD	316	392	3.10482e-44	154.131	C	cl11397
Cluster-70816.87378	NR_LBD	86	278	6.5309e-94	286.31	-	cl11397
Cluster-70816.87378	NR_DBD_like	1	18	0.000112134	40.9987	N	cl02596
Cluster-3354.0	NR_DBD_like	1	31	3.9269e-13	59.8972	N	cl02596
Cluster-3354.0	NR_LBD	86	105	0.0002794	37.809	C	cl11397
Cluster-70816.103893	NR_LBD	275	428	2.9374e-69	217.646	C	cl11397
Cluster-70816.103893	NR_DBD_DmE78_like	114	194	1.73238e-57	183.14	-	cd07165
Cluster-70816.48908	NR_LBD	212	315	5.72068e-54	175.641	C	cl11397
Cluster-70816.48908	NR_DBD_HNF4A	117	192	6.89226e-47	152.344	-	cd06960
Cluster-70816.51914	NR_LBD	720	951	1.54195e-63	213.392	-	cl11397
Cluster-70816.51914	NR_DBD_DHR4_like	514	603	8.17021e-63	206.642	-	cd07168
Cluster-70816.51914	Atrophin-1	85	517	0.00118197	42.6181	N	cl26464
Cluster-70816.29880	NR_LBD	508	745	1.76078e-150	437.72	-	cl11397
Cluster-70816.29880	NR_DBD_NGFI-B	406	480	6.00343e-56	185.341	-	cd06969
Cluster-70816.79980	NR_LBD_COUP-TF	181	414	2.20074e-171	478.489	-	cd06948
Cluster-70816.79980	NR_DBD_COUP_TF	82	154	1.75827e-53	172.336	-	cd06958
Cluster-70816.79980	Atrophin-1	18	92	0.00365842	39.5365	C	cl26464
Cluster-70816.128148	NR_LBD_TR2_like	309	530	6.85693e-130	377.058	-	cd06952
Cluster-70816.128148	NR_DBD_like	81	171	3.10869e-53	174.951	-	cl02596
Cluster-70816.139877	NR_LBD	413	650	4.28671e-152	438.491	-	cl11397
Cluster-70816.139877	NR_DBD_NGFI-B	311	385	1.81908e-56	185.341	-	cd06969
Cluster-70816.144036	NR_LBD	508	745	1.76078e-150	437.72	-	cl11397
Cluster-70816.144036	NR_DBD_NGFI-B	406	480	6.00343e-56	185.341	-	cd06969
Cluster-70816.95097	NR_LBD_RXR_like	209	411	8.92479e-137	390.496	-	cd06943
Cluster-70816.95097	NR_DBD_RXR	112	188	4.01629e-53	171.962	-	cd06956
Cluster-70816.108106	NR_LBD_RXR_like	224	426	1.50843e-136	390.496	-	cd06943
Cluster-70816.108106	NR_DBD_RXR	127	203	3.68186e-53	172.347	-	cd06956
Cluster-70816.54426	NR_DBD_VDR_like	65	138	6.31268e-35	126.727	-	cd07156
Cluster-70816.54426	NR_LBD	230	382	7.26014e-17	78.8038	-	cl11397
Cluster-70816.54426	SSDP	559	700	8.96969e-07	51.156	C	cl25799
Cluster-70816.113755	NR_LBD	694	925	9.25782e-64	213.777	-	cl11397
Cluster-70816.113755	NR_DBD_DHR4_like	488	577	5.61635e-63	207.027	-	cd07168
Cluster-70816.113755	Atrophin-1	59	491	0.00175814	42.2329	N	cl26464
Cluster-70816.123251	NR_DBD_VDR_like	65	138	6.31268e-35	126.727	-	cd07156
Cluster-70816.123251	NR_LBD	230	382	7.26014e-17	78.8038	-	cl11397
Cluster-70816.123251	SSDP	559	700	8.96969e-07	51.156	C	cl25799
Cluster-70816.120425	NR_DBD_like	214	287	1.99341e-27	105.541	-	cl02596
Cluster-70816.120425	NR_LBD	367	534	2.19837e-19	86.1226	-	cl11397
Cluster-70816.67644	NR_LBD	638	869	6.12557e-64	213.777	-	cl11397
Cluster-70816.67644	NR_DBD_DHR4_like	432	521	3.73141e-63	206.642	-	cd07168
Cluster-70816.67644	Herpes_ICP4_C	67	351	0.00894918	39.7693	C	cl28033
Cluster-70816.111364	NR_DBD_CAR	31	124	6.10605e-61	197.668	-	cd06966
Cluster-70816.111364	NR_LBD_F1	459	633	6.67253e-41	146.599	-	cd06929
Cluster-70816.125570	NR_LBD	713	944	1.17476e-63	213.777	-	cl11397
Cluster-70816.125570	NR_DBD_DHR4_like	507	596	6.39395e-63	207.027	-	cd07168
Cluster-70816.125570	Atrophin-1	78	510	0.00174179	42.2329	N	cl26464
Cluster-70816.37385	NR_LBD	413	650	4.28671e-152	438.491	-	cl11397
Cluster-70816.37385	NR_DBD_NGFI-B	311	385	1.81908e-56	185.341	-	cd06969
Cluster-70816.51951	NR_DBD_EcR	155	240	5.3843e-62	195.48	-	cd07161
Cluster-70816.51951	NR_LBD	312	388	2.86033e-44	154.131	C	cl11397
Cluster-70816.139118	NR_LBD	718	949	1.53504e-63	213.392	-	cl11397
Cluster-70816.139118	NR_DBD_DHR4_like	512	601	6.60385e-63	207.027	-	cd07168
Cluster-70816.139118	Atrophin-1	83	515	0.00133807	42.6181	N	cl26464
Cluster-70816.129733	NR_LBD	458	695	4.0884e-151	437.72	-	cl11397
Cluster-70816.129733	NR_DBD_NGFI-B	356	430	3.3588e-56	185.341	-	cd06969
Cluster-70816.79981	NR_LBD_COUP-TF	206	439	8.33234e-171	478.103	-	cd06948
Cluster-70816.79981	NR_DBD_COUP_TF	82	150	1.12226e-50	165.403	-	cd06958
Cluster-70816.79981	Atrophin-1	18	92	0.00311867	39.9217	C	cl26464
